# Supplementary material for: Clusters of lineage-specific genes are anchored by ZNF274 in repressive perinucleolar compartments
Source: Sci Adv. 2024 Sep 13;10(37):eado1662. doi: 10.1126/sciadv.ado1662 (PMC11397430; doi:10.1126/sciadv.ado1662)
Supplement: Supplementary file 2 — Data S1 to S6 [file sciadv.ado1662_data_s1_to_s6.zip]

Archive with 1 entries (1 files):
- ado1662_data_s1_to_s6.xlsx
