# Supplementary material for: Clusters of lineage-specific genes are anchored by ZNF274 in repressive perinucleolar compartments
Source: Sci Adv. 2024 Sep 13;10(37):eado1662. doi: 10.1126/sciadv.ado1662 (PMC11397430; doi:10.1126/sciadv.ado1662)
Supplement: Supplementary file 2 — Data S1 to S6 [file sciadv.ado1662_data_s1_to_s6.zip › ado1662_data_s1_to_s6.xlsx]

## Sheet: Table1
ensembl	entrez	symbol	genename	mean.ZNF274KO	mean.WT	foldChange	padj	diffExpr
ENSG00000196458	100289635	ZNF605	zinc finger protein 605	686.308	95.1084	7.21606	0.000412832	Yes
ENSG00000171606	10782	ZNF274	zinc finger protein 274	0.524687	436.788	-832.473	0.000412832	Yes
ENSG00000167555	84436	ZNF528	zinc finger protein 528	220.301	3.70423	59.4729	0.000813788	Yes
ENSG00000213988	7643	ZNF90	zinc finger protein 90	302.584	0.482153	627.567	0.000813788	Yes
ENSG00000182111	441234	ZNF716	zinc finger protein 716	260.406	0.482153	540.09	0.000813788	Yes
ENSG00000197990	---	---	---	241.15	0.695386	346.785	0.000813788	Yes
ENSG00000121413	65982	ZSCAN18	zinc finger and SCAN domain containing 18	1139.32	58.9942	19.3124	0.000813788	Yes
ENSG00000267041	342892	ZNF850	zinc finger protein 850	398.238	71.4542	5.57334	0.000813788	Yes
ENSG00000181894	79673	ZNF329	zinc finger protein 329	984.309	101.484	9.6992	0.000813788	Yes
ENSG00000185037	643955	ZNF733P	zinc finger protein 733, pseudogene	126.983	0.482153	263.366	0.000813788	Yes
ENSG00000256771	56242	ZNF253	zinc finger protein 253	334.879	0.695386	481.573	0.000877893	Yes
ENSG00000232677	100506930	LINC00665	long intergenic non-protein coding RNA 665	785.486	104.301	7.53095	0.000877893	Yes
ENSG00000196867	140612	ZFP28	ZFP28 zinc finger protein	475.143	73.0184	6.50717	0.000970186	Yes
ENSG00000267260	728485	LOC728485	uncharacterized LOC728485	483.854	75.5938	6.40071	0.000970186	Yes
ENSG00000196793	8187	ZNF239	zinc finger protein 239	868.648	257.015	3.37976	0.000970186	Yes
ENSG00000196653	91392	ZNF502	zinc finger protein 502	383.092	74.283	5.15719	0.00116638	Yes
ENSG00000160321	7757	ZNF208	zinc finger protein 208	90.5602	0.482153	187.825	0.001278	Yes
ENSG00000237440	100129842	ZNF737	zinc finger protein 737	239.604	10.6244	22.5522	0.001278	Yes
ENSG00000256223	7556	ZNF10	zinc finger protein 10	539.96	153.223	3.52402	0.001278	Yes
ENSG00000196387	7699	ZNF140	zinc finger protein 140	1310.59	435.962	3.00619	0.001278	Yes
ENSG00000184635	81931	ZNF93	zinc finger protein 93	325.031	0.482153	674.124	0.001278	Yes
ENSG00000105750	7639	ZNF85	zinc finger protein 85	320.764	10.4868	30.5875	0.001278	Yes
ENSG00000256229	90649	ZNF486	zinc finger protein 486	250.467	1.19242	210.049	0.00138512	Yes
ENSG00000186446	115560	ZNF501	zinc finger protein 501	484.425	54.2828	8.9241	0.00139592	Yes
ENSG00000167840	7775	ZNF232	zinc finger protein 232	1036.47	376.618	2.75206	0.00147334	Yes
ENSG00000183850	100129543	ZNF730	zinc finger protein 730	50.9894	0.482153	105.753	0.00164983	Yes
ENSG00000198040	7637	ZNF84	zinc finger protein 84	1539.54	443.79	3.46907	0.00164983	Yes
ENSG00000166770	100128252	ZNF667-AS1	ZNF667 antisense RNA 1 (head to head)	182.12	1.00861	180.565	0.0025948	Yes
ENSG00000198046	63934	ZNF667	zinc finger protein 667	98.8322	0.482153	204.981	0.00545454	Yes
ENSG00000197937	84671	ZNF347	zinc finger protein 347	177.694	2.85172	62.3113	0.00616476	Yes
ENSG00000167232	7644	ZNF91	zinc finger protein 91	528.074	126.465	4.17566	0.00616476	Yes
ENSG00000176593	100128398	LOC100128398	uncharacterized LOC100128398	113.114	9.85623	11.4764	0.00640484	Yes
ENSG00000188227	390927	ZNF793	zinc finger protein 793	192.872	15.6528	12.3218	0.00640484	Yes
ENSG00000081665	440515	ZNF506	zinc finger protein 506	140.813	0.824369	170.813	0.00661049	Yes
ENSG00000198393	7574	ZNF26	zinc finger protein 26	939.335	344.68	2.72523	0.00849617	Yes
ENSG00000112852	56133	PCDHB2	protocadherin beta 2	101.929	1.80198	56.5651	0.00849617	Yes
ENSG00000215146	441666	LOC441666	zinc finger protein 91 pseudogene	251.63	2.27233	110.736	0.00874272	Yes
ENSG00000198440	147949	ZNF583	zinc finger protein 583	408.742	110.664	3.69355	0.00950957	Yes
ENSG00000197123	168417	ZNF679	zinc finger protein 679	76.6172	0.482153	158.906	0.00999542	Yes
ENSG00000268696	646864	ZNF723	zinc finger protein 723	161.135	0.695386	231.72	0.0107082	Yes
ENSG00000197016	388566	ZNF470	zinc finger protein 470	544.005	180.195	3.01898	0.0114606	Yes
ENSG00000196268	284443	ZNF493	zinc finger protein 493	466.676	158.176	2.95036	0.0118024	Yes
ENSG00000090612	10795	ZNF268	zinc finger protein 268	2000.07	906.524	2.20631	0.0118035	Yes
ENSG00000269825	---	---	---	30.6268	0.482153	63.521	0.0118161	Yes
ENSG00000240184	5098	PCDHGC3	protocadherin gamma subfamily C, 3	96.0856	12.061	7.96665	0.0130804	Yes
ENSG00000166704	80095	ZNF606	zinc finger protein 606	636.144	103.542	6.14385	0.0154567	Yes
ENSG00000197013	353088	ZNF429	zinc finger protein 429	234.369	70.5079	3.324	0.0160581	Yes
ENSG00000167766	55769	ZNF83	zinc finger protein 83	241.281	29.8875	8.07299	0.0160681	Yes
ENSG00000261716	337873	H2BC20P	H2B clustered histone 20, pseudogene	150.673	36.4299	4.13598	0.0165579	Yes
ENSG00000214652	442319	ZNF727	zinc finger protein 727	31.4753	0.482153	65.2807	0.0165579	Yes
ENSG00000197124	91120	ZNF682	zinc finger protein 682	159.912	3.33564	47.9404	0.0165831	Yes
ENSG00000197647	163059	ZNF433	zinc finger protein 433	159.35	43.8782	3.63165	0.0165831	Yes
ENSG00000197360	148198	ZNF98	zinc finger protein 98	219.853	1.84566	119.119	0.0166866	Yes
ENSG00000184939	146198	ZFP90	ZFP90 zinc finger protein	753.453	318.689	2.36422	0.0169589	Yes
ENSG00000196267	162962	ZNF836	zinc finger protein 836	126.807	29.4722	4.30259	0.0178167	Yes
ENSG00000198538	7576	ZNF28	zinc finger protein 28	516.565	216.075	2.39067	0.0179297	Yes
ENSG00000267254	284408	ZNF790-AS1	ZNF790 antisense RNA 1	97.2234	7.13367	13.6288	0.0179297	Yes
ENSG00000196963	---	---	---	55.7026	1.71771	32.4284	0.0195322	Yes
ENSG00000198482	388558	ZNF808	zinc finger protein 808	89.0471	12.314	7.2314	0.0204715	Yes
ENSG00000228623	---	---	---	297.198	74.9414	3.96573	0.0212991	Yes
ENSG00000173041	340252	ZNF680	zinc finger protein 680	711.933	316.241	2.25123	0.0220343	Yes
ENSG00000152454	10172	ZNF256	zinc finger protein 256	708.652	176.789	4.00846	0.0220349	Yes
ENSG00000221923	400713	ZNF880	zinc finger protein 880	201.735	39.2186	5.14386	0.0268705	Yes
ENSG00000196263	57573	ZNF471	zinc finger protein 471	67.8426	11.7494	5.77412	0.0282229	Yes
ENSG00000267454	386758	ZNF582-AS1	ZNF582 antisense RNA 1 (head to head)	105.707	9.73309	10.8605	0.0282229	Yes
ENSG00000223614	730291	ZNF735	zinc finger protein 735	15.0744	0.482153	31.2648	0.0282229	Yes
ENSG00000204970	56147	PCDHA1	protocadherin alpha 1	37.6986	0.695386	54.2125	0.0282229	Yes
ENSG00000214029	101060200	ZNF891	zinc finger protein 891	228.313	75.6129	3.0195	0.0288519	Yes
ENSG00000189190	162966	ZNF600	zinc finger protein 600	13.4558	0.482153	27.9076	0.0296459	Yes
ENSG00000169131	6940	ZNF354A	zinc finger protein 354A	1427.83	631.181	2.26216	0.0325264	Yes
ENSG00000257446	729747	ZNF878	zinc finger protein 878	24.4515	0.824369	29.6608	0.0325264	Yes
ENSG00000100292	3162	HMOX1	heme oxygenase 1	1265.75	3468.92	-2.74061	0.0356745	Yes
ENSG00000185869	374899	ZNF829	zinc finger protein 829	334.823	140.916	2.37605	0.0356745	Yes
ENSG00000234444	728927	ZNF736	zinc finger protein 736	376.214	152.027	2.47466	0.0356745	Yes
ENSG00000234327	101928000	LOC101928000	uncharacterized LOC101928000	546.39	244.265	2.23687	0.0358155	Yes
ENSG00000018869	147948	ZNF582	zinc finger protein 582	308.582	96.6088	3.19414	0.0390309	Yes
ENSG00000187372	56123	PCDHB13	protocadherin beta 13	58.7872	4.54869	12.924	0.0412059	Yes
ENSG00000196172	148213	ZNF681	zinc finger protein 681	213.179	6.26955	34.0023	0.0425256	Yes
ENSG00000188868	147837	ZNF563	zinc finger protein 563	98.6157	26.5494	3.71442	0.0426418	Yes
ENSG00000203326	170958	ZNF525	zinc finger protein 525	98.4855	4.65752	21.1455	0.049212	Yes
ENSG00000164002	64789	EXO5	exonuclease 5	358.1	158.086	2.26523	0.049212	Yes
ENSG00000269526	147664	ERVV-1	endogenous retrovirus group V member 1, envelope	9.73895	0.482153	20.1989	0.0575957	No
ENSG00000196247	51427	ZNF107	zinc finger protein 107	965.436	495.419	1.94873	0.0575957	No
ENSG00000144026	84874	ZNF514	zinc finger protein 514	467.319	242.761	1.92502	0.0599499	No
ENSG00000266680	---	---	---	31.171	3.80689	8.18806	0.0620004	No
ENSG00000178982	27335	EIF3K	eukaryotic translation initiation factor 3 subunit K	6097.56	9764.63	-1.6014	0.0680281	No
ENSG00000105281	6510	SLC1A5	solute carrier family 1 member 5	10398.1	19312	-1.85727	0.0680281	No
ENSG00000146001	54660	PCDHB18P	protocadherin beta 18 pseudogene	45.8879	2.41056	19.0362	0.0700824	No
ENSG00000268964	100271846	ERVV-2	endogenous retrovirus group V member 2, envelope	11.7345	0.482153	24.3376	0.07242	No
ENSG00000225868	100631378	LOC100631378	uncharacterized 100631378	12.6642	0.482153	26.266	0.07242	No
ENSG00000269834	102724105	ZNF528-AS1	ZNF528 antisense RNA 1	19.1756	0.482153	39.7708	0.07242	No
ENSG00000189060	3005	H1-0	H1.0 linker histone	3003.44	1511.78	1.98669	0.07242	No
ENSG00000242419	56098	PCDHGC4	protocadherin gamma subfamily C, 4	84.237	17.2629	4.87965	0.07242	No
ENSG00000198521	7594	ZNF43	zinc finger protein 43	36.685	0.695386	52.755	0.0735193	No
ENSG00000272070	---	---	---	21.115	0.917674	23.0092	0.0735193	No
ENSG00000229676	57615	ZNF492	zinc finger protein 492	145.772	53.2963	2.73512	0.0735193	No
ENSG00000196109	163223	ZNF676	zinc finger protein 676	66.9354	0.482153	138.826	0.0735193	No
ENSG00000234284	345462	ZNF879	zinc finger protein 879	253.914	88.1928	2.87908	0.0735193	No
ENSG00000198342	79973	ZNF442	zinc finger protein 442	84.8957	29.2553	2.90189	0.0735193	No
ENSG00000204519	90233	ZNF551	zinc finger protein 551	1270.44	494.221	2.57059	0.0761883	No
ENSG00000072832	1400	CRMP1	collapsin response mediator protein 1	880.874	404.808	2.17603	0.0817184	No
ENSG00000266916	101927720	ZNF793-AS1	ZNF793 antisense RNA 1 (head to head)	16.2129	0.827808	19.5854	0.0835521	No
ENSG00000185177	90827	ZNF479	zinc finger protein 479	98.7868	0.695386	142.06	0.0856431	No
ENSG00000105429	1954	MEGF8	multiple EGF like domains 8	1150.79	2031.07	-1.76494	0.0882519	No
ENSG00000204611	90317	ZNF616	zinc finger protein 616	1013.04	576.395	1.75755	0.0969925	No
ENSG00000160014	808	CALM3	calmodulin 3	9440.48	13954.6	-1.47817	0.0971721	No
ENSG00000204604	90333	ZNF468	zinc finger protein 468	563.191	304.472	1.84973	0.0971721	No
ENSG00000147955	10280	SIGMAR1	sigma non-opioid intracellular receptor 1	5981.05	9331.69	-1.56021	0.102206	No
ENSG00000120328	56124	PCDHB12	protocadherin beta 12	100.294	3.73108	26.8806	0.102206	No
ENSG00000204956	56114	PCDHGA1	protocadherin gamma subfamily A, 1	22.9085	1.00861	22.7129	0.104838	No
ENSG00000120322	56128	PCDHB8	protocadherin beta 8	35.7514	1.75467	20.375	0.105583	No
ENSG00000167384	7733	ZNF180	zinc finger protein 180	689.727	374.075	1.84382	0.108386	No
ENSG00000160229	7617	ZNF66	zinc finger protein 66	47.117	10.7865	4.36816	0.109814	No
ENSG00000072609	55743	CHFR	checkpoint with forkhead and ring finger domains	1073.55	630.077	1.70384	0.113164	No
ENSG00000105202	2091	FBL	fibrillarin	11143.4	16472.7	-1.47825	0.113667	No
ENSG00000267383	---	---	---	13.7158	0.99997	13.7162	0.115902	No
ENSG00000120324	56126	PCDHB10	protocadherin beta 10	19.9483	0.695386	28.6867	0.119614	No
ENSG00000111254	10566	AKAP3	A-kinase anchoring protein 3	118.987	42.6366	2.79071	0.121892	No
ENSG00000165271	65083	NOL6	nucleolar protein 6	2503.01	4097.38	-1.63698	0.121892	No
ENSG00000141040	57336	ZNF287	zinc finger protein 287	151.731	65.8701	2.30349	0.121892	No
ENSG00000197808	92283	ZNF461	zinc finger protein 461	262.026	128.607	2.03742	0.123468	No
ENSG00000149573	10205	MPZL2	myelin protein zero like 2	47.1178	154.088	-3.27027	0.123468	No
ENSG00000148814	80313	LRRC27	leucine rich repeat containing 27	128.812	51.2969	2.51111	0.127151	No
ENSG00000261280	---	---	---	25.8194	2.02387	12.7574	0.127151	No
ENSG00000197128	400720	ZNF772	zinc finger protein 772	758.18	297.355	2.54974	0.127151	No
ENSG00000267508	26974	ZNF285	zinc finger protein 285	44.3088	4.60617	9.61944	0.127151	No
ENSG00000242779	79986	ZNF702P	zinc finger protein 702, pseudogene	34.1252	8.69042	3.92676	0.127151	No
ENSG00000196235	6829	SUPT5H	SPT5 homolog, DSIF elongation factor subunit	3908.28	5797.43	-1.48337	0.127151	No
ENSG00000113211	56130	PCDHB6	protocadherin beta 6	13.5347	0.82106	16.4845	0.127151	No
ENSG00000105197	92609	TIMM50	translocase of inner mitochondrial membrane 50	3350.97	4962.01	-1.48077	0.130601	No
ENSG00000177932	30832	ZNF354C	zinc finger protein 354C	9.01807	0.482153	18.7037	0.131204	No
ENSG00000176222	342908	ZNF404	zinc finger protein 404	95.1806	31.9638	2.97776	0.131374	No
ENSG00000169740	7580	ZNF32	zinc finger protein 32	1045.21	656.385	1.59237	0.131581	No
ENSG00000105323	11100	HNRNPUL1	heterogeneous nuclear ribonucleoprotein U like 1	10965.3	15718.5	-1.43347	0.131581	No
ENSG00000197050	147923	ZNF420	zinc finger protein 420	1051.7	635.443	1.65507	0.132956	No
ENSG00000105373	29997	NOP53	NOP53 ribosome biogenesis factor	2690.75	5470.77	-2.03318	0.138014	No
ENSG00000198346	126017	ZNF813	zinc finger protein 813	189.421	56.8253	3.3334	0.140452	No
ENSG00000198298	220992	ZNF485	zinc finger protein 485	291.87	146.99	1.98564	0.141888	No
ENSG00000083817	55659	ZNF416	zinc finger protein 416	663.507	251.938	2.63361	0.141939	No
ENSG00000130881	4037	LRP3	LDL receptor related protein 3	797.777	1311.78	-1.64429	0.142322	No
ENSG00000081818	56131	PCDHB4	protocadherin beta 4	11.9105	0.482153	24.7027	0.142889	No
ENSG00000102195	9248	GPR50	G protein-coupled receptor 50	5.02449	72.0254	-14.3349	0.143106	No
ENSG00000181666	284459	ZNF875	zinc finger protein 875	643.876	316.908	2.03175	0.145208	No
ENSG00000272993	---	---	---	48.6587	11.4373	4.25438	0.150168	No
ENSG00000120327	56122	PCDHB14	protocadherin beta 14	30.8451	5.36346	5.75097	0.164413	No
ENSG00000177839	56127	PCDHB9	protocadherin beta 9	17.3921	1.45496	11.9537	0.169881	No
ENSG00000198182	84775	ZNF607	zinc finger protein 607	592.146	363.558	1.62875	0.169881	No
ENSG00000224723	---	---	---	5.98599	0.482153	12.4151	0.169881	No
ENSG00000196967	199704	ZNF585A	zinc finger protein 585A	240.062	120.226	1.99676	0.169919	No
ENSG00000213762	7693	ZNF134	zinc finger protein 134	1723.9	820.404	2.10129	0.175543	No
ENSG00000226581	---	---	---	5.70967	0.482153	11.842	0.178171	No
ENSG00000113205	56132	PCDHB3	protocadherin beta 3	9.34856	0.482153	19.3892	0.178171	No
ENSG00000167383	---	---	---	134.72	10.4167	12.933	0.17917	No
ENSG00000012061	2067	ERCC1	ERCC excision repair 1, endonuclease non-catalytic subunit	732.645	1197.78	-1.63486	0.179648	No
ENSG00000135069	29968	PSAT1	phosphoserine aminotransferase 1	6640.29	14743.1	-2.22025	0.179648	No
ENSG00000142541	23521	RPL13A	ribosomal protein L13a	43216.7	60363.2	-1.39676	0.179648	No
ENSG00000105185	9141	PDCD5	programmed cell death 5	2871.86	4200.69	-1.46271	0.179648	No
ENSG00000137124	219	ALDH1B1	aldehyde dehydrogenase 1 family member B1	1703.04	2953.67	-1.73434	0.179648	No
ENSG00000130402	81	ACTN4	actinin alpha 4	5107.97	7352.58	-1.43943	0.187266	No
ENSG00000077348	56915	EXOSC5	exosome component 5	997.581	1560.48	-1.56427	0.194204	No
ENSG00000165264	4712	NDUFB6	NADH:ubiquinone oxidoreductase subunit B6	1693.4	2570.51	-1.51796	0.194205	No
ENSG00000170684	162979	ZNF296	zinc finger protein 296	105.146	200.727	-1.90903	0.194205	No
ENSG00000070610	57704	GBA2	glucosylceramidase beta 2	742.543	1183.93	-1.59443	0.194205	No
ENSG00000128626	6183	MRPS12	mitochondrial ribosomal protein S12	1325.09	2097	-1.58253	0.199737	No
ENSG00000189252	139067	SPANXN3	SPANX family member N3	18.944	111.492	-5.88534	0.199737	No
ENSG00000198453	374900	ZNF568	zinc finger protein 568	288.088	152.16	1.89332	0.200596	No
ENSG00000124613	346157	ZNF391	zinc finger protein 391	547.701	319.277	1.71544	0.201506	No
ENSG00000134815	9704	DHX34	DExH-box helicase 34	1336.26	1975.54	-1.47841	0.20695	No
ENSG00000123870	---	---	---	37.5005	7.46433	5.02396	0.209763	No
ENSG00000175197	1649	DDIT3	DNA damage inducible transcript 3	191.882	90.577	2.11844	0.209763	No
ENSG00000104884	2068	ERCC2	ERCC excision repair 2, TFIIH core complex helicase subunit	1629.2	2529.7	-1.55272	0.209763	No
ENSG00000116717	1647	GADD45A	growth arrest and DNA damage inducible alpha	371.789	189.602	1.96089	0.214644	No
ENSG00000213976	---	---	---	68.4624	23.2788	2.94097	0.216002	No
ENSG00000105722	2077	ERF	ETS2 repressor factor	862.438	1283.67	-1.48842	0.216456	No
ENSG00000163386	---	---	---	176.669	88.2901	2.00101	0.216456	No
ENSG00000142252	79760	GEMIN7	gem nuclear organelle associated protein 7	837.847	1306	-1.55876	0.216884	No
ENSG00000107371	51010	EXOSC3	exosome component 3	1035.15	1583.61	-1.52984	0.219736	No
ENSG00000267242	---	---	---	58.7915	14.7731	3.97962	0.221096	No
ENSG00000260920	---	---	---	113.844	47.37	2.4033	0.231283	No
ENSG00000126254	79171	RBM42	RNA binding motif protein 42	2186.26	3368.66	-1.54083	0.231283	No
ENSG00000178913	6879	TAF7	TATA-box binding protein associated factor 7	3706.05	2057.53	1.80122	0.231283	No
ENSG00000115541	3336	HSPE1	heat shock protein family E (Hsp10) member 1	3609.61	5500.06	-1.52373	0.231283	No
ENSG00000197020	163227	ZNF100	zinc finger protein 100	847.242	504.712	1.67866	0.231283	No
ENSG00000172086	51315	KRCC1	lysine rich coiled-coil 1	358.91	197.559	1.81672	0.232926	No
ENSG00000230084	---	---	---	5.26055	0.482153	10.9105	0.233841	No
ENSG00000153885	79047	KCTD15	potassium channel tetramerization domain containing 15	1053.87	1652.35	-1.56789	0.242658	No
ENSG00000142556	80110	ZNF614	zinc finger protein 614	1200.79	762.861	1.57407	0.242658	No
ENSG00000198155	642280	ZNF876P	zinc finger protein 876, pseudogene	16.2349	0.695386	23.3466	0.247603	No
ENSG00000165511	220979	C10orf25	chromosome 10 open reading frame 25	12.8797	1.19406	10.7864	0.249911	No
ENSG00000105221	208	AKT2	AKT serine/threonine kinase 2	2384.4	3625.58	-1.52054	0.263558	No
ENSG00000130204	10452	TOMM40	translocase of outer mitochondrial membrane 40	6318.64	9396.87	-1.48717	0.263558	No
ENSG00000198039	10793	ZNF273	zinc finger protein 273	428.174	262.968	1.62824	0.263558	No
ENSG00000140044	122953	JDP2	Jun dimerization protein 2	80.8837	191.41	-2.36649	0.267677	No
ENSG00000103381	55313	CPPED1	calcineurin like phosphoesterase domain containing 1	181.209	362.793	-2.00207	0.271355	No
ENSG00000132386	5176	SERPINF1	serpin family F member 1	345.577	1148.2	-3.32256	0.271355	No
ENSG00000233922	105372840	LINC01694	long intergenic non-protein coding RNA 1694	2.91752	36.2807	-12.4355	0.276728	No
ENSG00000188171	199777	ZNF626	zinc finger protein 626	6.77074	0.482153	14.0427	0.278547	No
ENSG00000116544	58512	DLGAP3	DLG associated protein 3	25.944	6.05418	4.2853	0.278547	No
ENSG00000272695	100506394	GAS6-DT	GAS6 divergent transcript	5.95385	0.482153	12.3484	0.28572	No
ENSG00000077092	5915	RARB	retinoic acid receptor beta	546.865	209.472	2.61068	0.294008	No
ENSG00000105136	79744	ZNF419	zinc finger protein 419	362.712	171.302	2.11739	0.294008	No
ENSG00000117877	10849	CD3EAP	CD3e molecule associated protein	1097.47	1914.9	-1.74483	0.303797	No
ENSG00000183647	348327	ZNF530	zinc finger protein 530	452.892	201.223	2.2507	0.303797	No
ENSG00000126461	58506	SCAF1	SR-related CTD associated factor 1	1795.56	2534.34	-1.41145	0.31328	No
ENSG00000139178	51279	C1RL	complement C1r subcomponent like	13.8819	2.69931	5.14277	0.317522	No
ENSG00000144559	132001	TAMM41	TAM41 mitochondrial translocator assembly and maintenance homolog	441.594	704.104	-1.59446	0.317522	No
ENSG00000197372	171392	ZNF675	zinc finger protein 675	499.711	300.492	1.66298	0.317522	No
ENSG00000136960	5168	ENPP2	ectonucleotide pyrophosphatase/phosphodiesterase 2	52.2144	125.979	-2.41273	0.317522	No
ENSG00000131373	26061	HACL1	2-hydroxyacyl-CoA lyase 1	1174.56	1759.93	-1.49838	0.317522	No
ENSG00000224292	101927635	LOC101927635	uncharacterized LOC101927635	8.82649	1.00287	8.80119	0.317522	No
ENSG00000273063	---	---	---	0.524687	5.08895	-9.69902	0.317522	No
ENSG00000121406	256051	ZNF549	zinc finger protein 549	468.408	199.689	2.34569	0.317522	No
ENSG00000142230	10055	SAE1	SUMO1 activating enzyme subunit 1	8119.92	11781.4	-1.45093	0.317522	No
ENSG00000104835	54938	SARS2	seryl-tRNA synthetase 2, mitochondrial	113.263	210.639	-1.85972	0.317522	No
ENSG00000142039	90324	CCDC97	coiled-coil domain containing 97	1825.71	2655.78	-1.45465	0.317522	No
ENSG00000178904	147991	DPY19L3	dpy-19 like C-mannosyltransferase 3	491.904	746.527	-1.51763	0.317522	No
ENSG00000120051	159686	CFAP58	cilia and flagella associated protein 58	9.17056	0.926912	9.89367	0.317522	No
ENSG00000113248	56121	PCDHB15	protocadherin beta 15	54.8214	7.96713	6.88095	0.317522	No
ENSG00000189164	84503	ZNF527	zinc finger protein 527	271.975	163.054	1.66801	0.317522	No
ENSG00000122870	80114	BICC1	BicC family RNA binding protein 1	355.357	209.297	1.69786	0.319116	No
ENSG00000153363	84791	LINC00467	long intergenic non-protein coding RNA 467	298.866	166.556	1.79438	0.319116	No
ENSG00000105193	6217	RPS16	ribosomal protein S16	16951.8	24788.8	-1.46232	0.319116	No
ENSG00000154545	728239	MAGED4	MAGE family member D4	13.6584	74.0003	-5.41793	0.319116	No
ENSG00000126464	57479	PRR12	proline rich 12	595.761	932.386	-1.56503	0.322832	No
ENSG00000184678	8349	H2BC21	H2B clustered histone 21	141.859	47.0275	3.01652	0.32311	No
ENSG00000185880	140691	TRIM69	tripartite motif containing 69	261.089	155.536	1.67864	0.32311	No
ENSG00000099624	513	ATP5F1D	ATP synthase F1 subunit delta	1640.27	2435.27	-1.48467	0.32311	No
ENSG00000105341	55101	DMAC2	distal membrane arm assembly complex 2	1227.06	1876.58	-1.52933	0.32311	No
ENSG00000071082	6160	RPL31	ribosomal protein L31	33115.1	43592.1	-1.31638	0.328002	No
ENSG00000253485	56110	PCDHGA5	protocadherin gamma subfamily A, 5	9.62057	1.19066	8.08005	0.330464	No
ENSG00000105398	6822	SULT2A1	sulfotransferase family 2A member 1	8.02041	34.5712	-4.31041	0.336932	No
ENSG00000083845	6193	RPS5	ribosomal protein S5	15289.9	30737.5	-2.01031	0.336932	No
ENSG00000197008	7697	ZNF138	zinc finger protein 138	806.844	534.576	1.50932	0.336932	No
ENSG00000130726	10155	TRIM28	tripartite motif containing 28	12923.2	26720.3	-2.06762	0.336932	No
ENSG00000105186	84079	ANKRD27	ankyrin repeat domain 27	734.264	1171.17	-1.59502	0.339777	No
ENSG00000226686	101927667	LINC01535	long intergenic non-protein coding RNA 1535	99.4549	46.0284	2.16073	0.346698	No
ENSG00000251369	162972	ZNF550	zinc finger protein 550	195.032	92.367	2.11149	0.35393	No
ENSG00000103257	8140	SLC7A5	solute carrier family 7 member 5	13512.6	22212.6	-1.64384	0.35393	No
ENSG00000105732	64763	ZNF574	zinc finger protein 574	570.825	899.195	-1.57526	0.358225	No
ENSG00000005961	3674	ITGA2B	integrin subunit alpha 2b	61.9138	26.5339	2.33338	0.360346	No
ENSG00000204388	3304	HSPA1B	heat shock protein family A (Hsp70) member 1B	5171.68	8040.89	-1.55479	0.3623	No
ENSG00000132692	63827	BCAN	brevican	6.02253	0.695386	8.66071	0.362351	No
ENSG00000114019	51421	AMOTL2	angiomotin like 2	604.709	359.219	1.6834	0.362351	No
ENSG00000262576	56111	PCDHGA4	protocadherin gamma subfamily A, 4	8.30849	0.695386	11.948	0.362351	No
ENSG00000139508	283537	SLC46A3	solute carrier family 46 member 3	409.858	190.499	2.15149	0.368514	No
ENSG00000137106	9380	GRHPR	glyoxylate and hydroxypyruvate reductase	1594.9	2392.78	-1.50026	0.370041	No
ENSG00000253953	8641	PCDHGB4	protocadherin gamma subfamily B, 4	10.9918	1.18551	9.27181	0.374224	No
ENSG00000163584	200916	RPL22L1	ribosomal protein L22 like 1	2463.96	8464.34	-3.43525	0.374224	No
ENSG00000105708	7561	ZNF14	zinc finger protein 14	427.215	269.32	1.58628	0.374224	No
ENSG00000125743	6633	SNRPD2	small nuclear ribonucleoprotein D2 polypeptide	6713.26	9594.36	-1.42917	0.375449	No
ENSG00000149823	738	VPS51	VPS51 subunit of GARP complex	1690.3	2419.71	-1.43153	0.376215	No
ENSG00000235823	90271	OLMALINC	oligodendrocyte maturation-associated long intergenic non-coding RNA	309.442	173.129	1.78734	0.378584	No
ENSG00000188191	5575	PRKAR1B	protein kinase cAMP-dependent type I regulatory subunit beta	527.628	847.902	-1.60701	0.381298	No
ENSG00000269345	---	---	---	4.17626	0.482153	8.66169	0.381318	No
ENSG00000204922	790955	UQCC3	ubiquinol-cytochrome c reductase complex assembly factor 3	483.738	772.388	-1.59671	0.387391	No
ENSG00000122497	---	---	---	105.747	55.4879	1.90576	0.387993	No
ENSG00000124299	5184	PEPD	peptidase D	1717.96	2545.16	-1.4815	0.387993	No
ENSG00000102678	2254	FGF9	fibroblast growth factor 9	200.394	91.3634	2.19337	0.387993	No
ENSG00000152926	51351	ZNF117	zinc finger protein 117	146.465	71.0336	2.06191	0.387993	No
ENSG00000152439	374928	ZNF773	zinc finger protein 773	376.003	171.368	2.19413	0.387993	No
ENSG00000267481	---	---	---	4.12486	0.482153	8.55508	0.387993	No
ENSG00000268541	---	---	---	4.12486	0.482153	8.55508	0.387993	No
ENSG00000118162	11133	KPTN	kaptin, actin binding protein	313.351	478.044	-1.52559	0.387993	No
ENSG00000065268	57418	WDR18	WD repeat domain 18	1681.05	2612.44	-1.55406	0.38939	No
ENSG00000160323	11093	ADAMTS13	ADAM metallopeptidase with thrombospondin type 1 motif 13	70.7675	30.5961	2.31295	0.393649	No
ENSG00000240230	90639	COX19	cytochrome c oxidase assembly factor COX19	426.727	231.71	1.84164	0.395642	No
ENSG00000106772	158471	PRUNE2	prune homolog 2 with BCH domain	34.6963	103.041	-2.96981	0.399422	No
ENSG00000125845	650	BMP2	bone morphogenetic protein 2	79.2913	32.3741	2.44922	0.399422	No
ENSG00000085563	5243	ABCB1	ATP binding cassette subfamily B member 1	782.424	397.825	1.96675	0.399422	No
ENSG00000187243	81557	MAGED4B	MAGE family member D4B	247.238	138.805	1.78119	0.409682	No
ENSG00000198464	147657	ZNF480	zinc finger protein 480	575.814	383.208	1.50261	0.410979	No
ENSG00000186019	100379224	LOC100379224	uncharacterized LOC100379224	183.346	31.7022	5.78338	0.41698	No
ENSG00000204054	---	---	---	303.712	186.556	1.628	0.41698	No
ENSG00000153132	1047	CLGN	calmegin	1002.74	603.485	1.66158	0.41698	No
ENSG00000064787	8537	BCAS1	breast carcinoma amplified sequence 1	0.524687	5.20964	-9.92904	0.417669	No
ENSG00000056487	112885	PHF21B	PHD finger protein 21B	127.944	64.9677	1.96934	0.417669	No
ENSG00000136010	160428	ALDH1L2	aldehyde dehydrogenase 1 family member L2	303.616	802.594	-2.64345	0.417669	No
ENSG00000175602	11007	CCDC85B	coiled-coil domain containing 85B	246.545	535.376	-2.17152	0.417669	No
ENSG00000204389	3303	HSPA1A	heat shock protein family A (Hsp70) member 1A	75.503	192.49	-2.54944	0.420828	No
ENSG00000113212	56129	PCDHB7	protocadherin beta 7	6.09803	0.695386	8.76928	0.420958	No
ENSG00000111907	7164	TPD52L1	TPD52 like 1	220.378	389.044	-1.76534	0.422142	No
ENSG00000100726	9894	TELO2	telomere maintenance 2	1395.04	2048.17	-1.46818	0.425514	No
ENSG00000205269	100113407	TMEM170B	transmembrane protein 170B	1385.39	969.369	1.42917	0.426939	No
ENSG00000142549	402665	IGLON5	IgLON family member 5	14.8289	1.33398	11.1163	0.428626	No
ENSG00000137076	7094	TLN1	talin 1	7147.83	9673.43	-1.35334	0.43064	No
ENSG00000234492	285456	RPL34-AS1	RPL34 antisense RNA 1 (head to head)	8.17676	1.44634	5.6534	0.43064	No
ENSG00000089876	55760	DHX32	DEAH-box helicase 32 (putative)	1307.78	950.816	1.37543	0.43064	No
ENSG00000174672	9024	BRSK2	BR serine/threonine kinase 2	986.152	580	1.70026	0.43064	No
ENSG00000237357	---	---	---	1.95141	17.0585	-8.74164	0.430783	No
ENSG00000186205	64757	2001-03-01	mitochondrial amidoxime reducing component 1	2123.62	3029.78	-1.42671	0.432737	No
ENSG00000105287	25865	PRKD2	protein kinase D2	675.071	1024.59	-1.51775	0.432737	No
ENSG00000206535	348801	LNP1	leukemia NUP98 fusion partner 1	457.875	303.763	1.50734	0.435305	No
ENSG00000160336	388561	ZNF761	zinc finger protein 761	538.871	320.139	1.68324	0.435305	No
ENSG00000121417	10520	ZNF211	zinc finger protein 211	618.768	341.73	1.81069	0.435613	No
ENSG00000169325	---	---	---	4.92513	0.482153	10.2149	0.435982	No
ENSG00000073050	7515	XRCC1	X-ray repair cross complementing 1	986.827	1439.86	-1.45908	0.436065	No
ENSG00000219481	55672	NBPF1	NBPF member 1	1256.23	770.047	1.63137	0.443236	No
ENSG00000231925	6892	TAPBP	TAP binding protein	129.271	35.5297	3.63839	0.443236	No
ENSG00000197134	113835	ZNF257	zinc finger protein 257	352.439	1.45936	241.503	0.443236	No
ENSG00000108176	56521	DNAJC12	DnaJ heat shock protein family (Hsp40) member C12	597.825	912.433	-1.52626	0.444573	No
ENSG00000164308	64167	ERAP2	endoplasmic reticulum aminopeptidase 2	24.6207	4.1481	5.93542	0.444573	No
ENSG00000159224	2695	GIP	gastric inhibitory polypeptide	0.749858	6.27692	-8.37081	0.444573	No
ENSG00000167625	116115	ZNF526	zinc finger protein 526	395.677	600.822	-1.51846	0.448311	No
ENSG00000255622	54661	PCDHB17P	protocadherin beta 17 pseudogene	5.99259	0.482153	12.4288	0.448311	No
ENSG00000128965	79094	CHAC1	ChaC glutathione specific gamma-glutamylcyclotransferase 1	129.452	319.89	-2.47111	0.451751	No
ENSG00000152443	284309	ZNF776	zinc finger protein 776	1202.59	605.767	1.98523	0.45608	No
ENSG00000141002	22980	TCF25	transcription factor 25	1408.61	1994.15	-1.41569	0.45608	No
ENSG00000144681	6769	STAC	SH3 and cysteine rich domain	10.3413	0.922202	11.2137	0.457552	No
ENSG00000130669	10298	PAK4	p21 (RAC1) activated kinase 4	1376.54	2040.45	-1.48231	0.457552	No
ENSG00000245680	92285	ZNF585B	zinc finger protein 585B	263.8	161.445	1.63399	0.457552	No
ENSG00000092621	26227	PHGDH	phosphoglycerate dehydrogenase	14794.1	21756.1	-1.4706	0.457552	No
ENSG00000100889	5106	PCK2	phosphoenolpyruvate carboxykinase 2, mitochondrial	680.413	1720.66	-2.52885	0.457552	No
ENSG00000269993	---	---	---	2.17757	22.6496	-10.4013	0.457552	No
ENSG00000087086	2512	FTL	ferritin light chain	9897.93	13777.6	-1.39197	0.457552	No
ENSG00000149115	85456	TNKS1BP1	tankyrase 1 binding protein 1	1295.71	1973.45	-1.52306	0.457552	No
ENSG00000125755	8189	SYMPK	symplekin	2616.05	3593.71	-1.37372	0.457552	No
ENSG00000175390	8665	EIF3F	eukaryotic translation initiation factor 3 subunit F	5752.56	8204.47	-1.42623	0.457552	No
ENSG00000180573	8334	H2AC6	H2A clustered histone 6	206.294	69.8495	2.95341	0.460848	No
ENSG00000076928	9138	ARHGEF1	Rho guanine nucleotide exchange factor 1	751.53	1068.69	-1.42202	0.462804	No
ENSG00000254221	56104	PCDHGB1	protocadherin gamma subfamily B, 1	25.009	7.22561	3.46116	0.465991	No
ENSG00000269837	---	---	---	269.276	168.944	1.59388	0.469653	No
ENSG00000164976	57462	MYORG	myogenesis regulating glycosidase (putative)	175.707	298.445	-1.69854	0.472071	No
ENSG00000164620	285613	RELL2	RELT like 2	243.976	134.128	1.81898	0.472071	No
ENSG00000011485	5536	PPP5C	protein phosphatase 5 catalytic subunit	2790.07	3812.21	-1.36635	0.472848	No
ENSG00000142627	1969	EPHA2	EPH receptor A2	402.593	253.549	1.58783	0.472848	No
ENSG00000196155	25894	PLEKHG4	pleckstrin homology and RhoGEF domain containing G4	153.979	297.957	-1.93505	0.472848	No
ENSG00000140465	1543	CYP1A1	cytochrome P450 family 1 subfamily A member 1	77.7757	41.3012	1.88314	0.47682	No
ENSG00000269235	101669766	ZNF350-AS1	ZNF350 antisense RNA 1	10.3847	1.00861	10.296	0.47682	No
ENSG00000171222	51282	SCAND1	SCAN domain containing 1	538.338	843.645	-1.56713	0.47682	No
ENSG00000086061	3301	DNAJA1	DnaJ heat shock protein family (Hsp40) member A1	12759	17240.2	-1.35122	0.47682	No
ENSG00000197479	56125	PCDHB11	protocadherin beta 11	20.0516	0.82106	24.4216	0.47682	No
ENSG00000167645	90522	YIF1B	Yip1 interacting factor homolog B, membrane trafficking protein	1257.33	1788.3	-1.4223	0.47682	No
ENSG00000099326	7593	MZF1	myeloid zinc finger 1	35.9248	92.0946	-2.56354	0.478005	No
ENSG00000206652	26871	RNU1-1	RNA, U1 small nuclear 1	13.1772	1.19242	11.0508	0.478005	No
ENSG00000182217	---	---	---	82.0298	24.4432	3.35594	0.478459	No
ENSG00000070669	440	ASNS	asparagine synthetase (glutamine-hydrolyzing)	9965.26	16833.3	-1.6892	0.478459	No
ENSG00000131115	7770	ZNF227	zinc finger protein 227	794.253	559.726	1.419	0.478571	No
ENSG00000122705	1211	CLTA	clathrin light chain A	3540.74	4788.74	-1.35247	0.480097	No
ENSG00000253910	56103	PCDHGB2	protocadherin gamma subfamily B, 2	10.9977	1.92292	5.71929	0.480097	No
ENSG00000122729	48	ACO1	aconitase 1	1839.57	2519.01	-1.36935	0.482863	No
ENSG00000187840	1978	EIF4EBP1	eukaryotic translation initiation factor 4E binding protein 1	3866.65	5811.93	-1.50309	0.485206	No
ENSG00000139160	254013	ETFBKMT	electron transfer flavoprotein subunit beta lysine methyltransferase	61.8163	27.7285	2.22934	0.486817	No
ENSG00000115468	80303	EFHD1	EF-hand domain family member D1	239.173	380.056	-1.58904	0.488035	No
ENSG00000257103	26065	LSM14A	LSM14A mRNA processing body assembly factor	3804.45	5093.94	-1.33894	0.488035	No
ENSG00000266921	101928063	LOC101928063	uncharacterized LOC101928063	18.1763	6.21475	2.92471	0.488035	No
ENSG00000183840	2863	GPR39	G protein-coupled receptor 39	5.55026	0.482153	11.5114	0.488035	No
ENSG00000267340	---	---	---	3.92494	0.482153	8.14043	0.488035	No
ENSG00000165512	7570	ZNF22	zinc finger protein 22	1086.32	299.326	3.62921	0.488035	No
ENSG00000075702	284403	WDR62	WD repeat domain 62	816.326	1121.5	-1.37384	0.488035	No
ENSG00000137073	55833	UBAP2	ubiquitin associated protein 2	1625.62	2362.35	-1.45319	0.488035	No
ENSG00000224758	103695432	LINC01167	long intergenic non-protein coding RNA 1167	8.43939	1.40978	5.98632	0.488035	No
ENSG00000257242	256021	LINC01619	long intergenic non-protein coding RNA 1619	24.5926	9.47398	2.5958	0.488604	No
ENSG00000187621	---	---	---	9.33905	32.4279	-3.47229	0.489462	No
ENSG00000237481	---	---	---	3.71914	0.482153	7.71361	0.489462	No
ENSG00000109861	1075	CTSC	cathepsin C	1768.38	2652.37	-1.49989	0.490684	No
ENSG00000267493	---	---	---	213.97	130.595	1.63842	0.490684	No
ENSG00000105486	3978	LIG1	DNA ligase 1	1432.73	2126.34	-1.48412	0.490684	No
ENSG00000197713	6120	RPE	ribulose-5-phosphate-3-epimerase	1982.21	2968.92	-1.49778	0.490684	No
ENSG00000219665	101928464	ZNF433-AS1	ZNF433 and ZNF878 antisense RNA 1	134.684	64.2618	2.09587	0.490684	No
ENSG00000177873	285267	ZNF619	zinc finger protein 619	129.953	223.548	-1.72022	0.491357	No
ENSG00000034693	8504	PEX3	peroxisomal biogenesis factor 3	724.462	1063.68	-1.46824	0.492344	No
ENSG00000006534	221	ALDH3B1	aldehyde dehydrogenase 3 family member B1	0.749858	5.49144	-7.32331	0.493882	No
ENSG00000249087	148898	ZNF436-AS1	ZNF436 antisense RNA 1	15.6878	4.03994	3.88317	0.494448	No
ENSG00000268613	---	---	---	3.71569	0.482153	7.70646	0.494448	No
ENSG00000125351	65109	UPF3B	UPF3B regulator of nonsense mediated mRNA decay	1618.34	1178.3	1.37346	0.4963	No
ENSG00000175868	797	CALCB	calcitonin related polypeptide beta	68.1489	141.729	-2.0797	0.4963	No
ENSG00000272452	---	---	---	63.0762	31.0492	2.03149	0.4963	No
ENSG00000262096	---	---	---	3.84231	0.482153	7.96906	0.4963	No
ENSG00000047662	27146	FAM184B	family with sequence similarity 184 member B	13.4482	3.12196	4.30762	0.4963	No
ENSG00000261079	---	---	---	0.749858	5.57942	-7.44065	0.4963	No
ENSG00000126016	154796	AMOT	angiomotin	4701.18	15582.4	-3.31456	0.4963	No
ENSG00000029363	9774	BCLAF1	BCL2 associated transcription factor 1	11971.3	17058.9	-1.42498	0.498156	No
ENSG00000064763	55711	FAR2	fatty acyl-CoA reductase 2	600.524	946.508	-1.57614	0.498156	No
ENSG00000250091	---	---	---	18.4922	5.72311	3.23115	0.498793	No
ENSG00000121966	7852	CXCR4	C-X-C motif chemokine receptor 4	541.345	372.152	1.45463	0.498819	No
ENSG00000229368	---	---	---	12.4404	30.5173	-2.45309	0.499125	No
ENSG00000105220	2821	GPI	glucose-6-phosphate isomerase	9592.86	15240	-1.58868	0.499125	No
ENSG00000123689	50486	G0S2	G0/G1 switch 2	19.1865	51.3669	-2.67724	0.499125	No
ENSG00000126267	1340	COX6B1	cytochrome c oxidase subunit 6B1	3297.97	4568.73	-1.38532	0.499125	No
ENSG00000167588	2819	GPD1	glycerol-3-phosphate dehydrogenase 1	0.87887	7.49043	-8.5228	0.499515	No
ENSG00000163071	132671	SPATA18	spermatogenesis associated 18	150.388	64.3449	2.33721	0.500799	No
ENSG00000186026	342909	ZNF284	zinc finger protein 284	44.3879	17.6142	2.52	0.502264	No
ENSG00000167641	94274	PPP1R14A	protein phosphatase 1 regulatory inhibitor subunit 14A	34.7735	127.836	-3.67624	0.502264	No
ENSG00000177051	23403	FBXO46	F-box protein 46	286.852	453.319	-1.58033	0.502264	No
ENSG00000073008	5817	PVR	PVR cell adhesion molecule	1268.36	1762.04	-1.38923	0.502264	No
ENSG00000263818	100131347	RDM1P5	RDM1 pseudogene 5	10.0764	1.5854	6.35574	0.503172	No
ENSG00000268575	---	---	---	11.9001	3.28604	3.62142	0.503172	No
ENSG00000168096	124401	ANKS3	ankyrin repeat and sterile alpha motif domain containing 3	199.565	114.04	1.74995	0.503172	No
ENSG00000251969	---	---	---	6.34004	0.827808	7.65883	0.503172	No
ENSG00000076924	56949	XAB2	XPA binding protein 2	993.124	1373.74	-1.38325	0.503172	No
ENSG00000113209	26167	PCDHB5	protocadherin beta 5	15.6012	2.36555	6.59515	0.503172	No
ENSG00000001036	2519	FUCA2	alpha-L-fucosidase 2	3311.8	4604	-1.39018	0.503172	No
ENSG00000140090	123041	SLC24A4	solute carrier family 24 member 4	12.3192	35.8018	-2.90619	0.504124	No
ENSG00000124762	1026	CDKN1A	cyclin dependent kinase inhibitor 1A	1062.16	541.554	1.96131	0.504124	No
ENSG00000253669	---	---	---	43.5124	20.3672	2.1364	0.508753	No
ENSG00000063177	6141	RPL18	ribosomal protein L18	25283.5	33299.8	-1.31705	0.513535	No
ENSG00000167658	1938	EEF2	eukaryotic translation elongation factor 2	149517	197378	-1.3201	0.513535	No
ENSG00000227986	---	---	---	16.8506	5.60683	3.00538	0.513535	No
ENSG00000164967	138716	RPP25L	ribonuclease P/MRP subunit p25 like	686.478	969.02	-1.41158	0.513535	No
ENSG00000063322	55588	MED29	mediator complex subunit 29	1372.78	1915.68	-1.39548	0.513535	No
ENSG00000186020	57711	ZNF529	zinc finger protein 529	530.349	364.732	1.45408	0.513535	No
ENSG00000103326	6650	CAPN15	calpain 15	843.302	1295.88	-1.53668	0.517024	No
ENSG00000184351	337882	KRTAP19-1	keratin associated protein 19-1	140.064	54.6804	2.5615	0.518857	No
ENSG00000133134	84707	BEX2	brain expressed X-linked 2	1077.76	1636.08	-1.51804	0.518857	No
ENSG00000249115	23354	HAUS5	HAUS augmin like complex subunit 5	419.018	625.974	-1.49391	0.518857	No
ENSG00000128011	57622	LRFN1	leucine rich repeat and fibronectin type III domain containing 1	297.171	480.216	-1.61596	0.518868	No
ENSG00000262468	---	---	---	34.8564	14.6487	2.37949	0.518868	No
ENSG00000178201	57191	VN1R1	vomeronasal 1 receptor 1	12.3524	2.96216	4.17007	0.518868	No
ENSG00000173409	64801	ARV1	ARV1 homolog, fatty acid homeostasis modulator	1310.02	1974.78	-1.50744	0.518868	No
ENSG00000021826	1373	CPS1	carbamoyl-phosphate synthase 1	353.769	757.017	-2.13986	0.518868	No
ENSG00000272870	105377540	SAP30-DT	SAP30 divergent transcript	38.952	17.6194	2.21074	0.519758	No
ENSG00000221955	84561	SLC12A8	solute carrier family 12 member 8	0.87887	6.12284	-6.96673	0.519758	No
ENSG00000227543	---	---	---	7.95022	1.71726	4.62961	0.52053	No
ENSG00000189042	163081	ZNF567	zinc finger protein 567	556.601	390.844	1.4241	0.52053	No
ENSG00000198722	10497	UNC13B	unc-13 homolog B	1640.84	2191.53	-1.33562	0.521894	No
ENSG00000111801	10384	BTN3A3	butyrophilin subfamily 3 member A3	47.3415	5.91591	8.00241	0.522569	No
ENSG00000204789	---	---	---	886.298	633.075	1.39999	0.5256	No
ENSG00000136866	7539	ZFP37	ZFP37 zinc finger protein	263.322	164.739	1.59842	0.5256	No
ENSG00000196214	90321	ZNF766	zinc finger protein 766	476.515	309.512	1.53957	0.5256	No
ENSG00000141665	201456	FBXO15	F-box protein 15	5.48193	0.695386	7.88329	0.5256	No
ENSG00000074582	617	BCS1L	BCS1 homolog, ubiquinol-cytochrome c reductase complex chaperone	1790.1	2533.43	-1.41525	0.5256	No
ENSG00000211591	100313837	MIR762	microRNA 762	0.524687	3.70127	-7.05424	0.5256	No
ENSG00000105404	10567	RABAC1	Rab acceptor 1	503.921	897.389	-1.78081	0.5256	No
ENSG00000165283	30968	STOML2	stomatin like 2	5246.77	7002.54	-1.33464	0.52614	No
ENSG00000163170	388962	BOLA3	bolA family member 3	814.171	1231.07	-1.51205	0.526344	No
ENSG00000164125	51313	GASK1B	golgi associated kinase 1B	5.43376	0.695386	7.81403	0.526344	No
ENSG00000236391	---	---	---	3.53596	0.482153	7.33368	0.526344	No
ENSG00000227373	102724601	RABGAP1L-DT	RABGAP1L divergent transcript	7.17141	1.19406	6.00588	0.526344	No
ENSG00000125730	718	C3	complement C3	46.2351	21.7982	2.12106	0.526344	No
ENSG00000137054	64425	POLR1E	RNA polymerase I subunit E	1335.99	1866.78	-1.3973	0.526344	No
ENSG00000130751	4861	NPAS1	neuronal PAS domain protein 1	218.059	331.264	-1.51915	0.526344	No
ENSG00000117010	127396	ZNF684	zinc finger protein 684	237.768	145.797	1.63081	0.526344	No
ENSG00000167378	126298	IRGQ	immunity related GTPase Q	333.337	518.477	-1.55542	0.530638	No
ENSG00000161653	162417	NAGS	N-acetylglutamate synthase	32.9602	11.7222	2.81177	0.530755	No
ENSG00000186275	---	---	---	71.1631	28.6635	2.48271	0.536664	No
ENSG00000217442	644186	SYCE3	synaptonemal complex central element protein 3	5.86923	0.824369	7.11966	0.539054	No
ENSG00000013275	5704	PSMC4	proteasome 26S subunit, ATPase 4	4062.55	5482.88	-1.34962	0.540002	No
ENSG00000155495	9947	MAGEC1	MAGE family member C1	1.87759	7.86414	-4.18842	0.540002	No
ENSG00000179761	51268	PIPOX	pipecolic acid and sarcosine oxidase	14.7557	4.1481	3.55723	0.54167	No
ENSG00000130844	55422	ZNF331	zinc finger protein 331	7.28791	1.00278	7.26774	0.54167	No
ENSG00000140986	6123	RPL3L	ribosomal protein L3 like	5.59574	0.824369	6.7879	0.54167	No
ENSG00000198939	80108	ZFP2	ZFP2 zinc finger protein	14.3403	3.00861	4.76641	0.54167	No
ENSG00000197627	---	---	---	3.35189	0.482153	6.95191	0.541677	No
ENSG00000025708	1890	TYMP	thymidine phosphorylase	4.79143	0.695386	6.89033	0.541677	No
ENSG00000006757	8228	PNPLA4	patatin like phospholipase domain containing 4	1.34569	12.4223	-9.23114	0.541677	No
ENSG00000143140	---	---	---	3.20351	0.482153	6.64418	0.541677	No
ENSG00000266602	---	---	---	112.548	61.9378	1.81712	0.541677	No
ENSG00000183207	10856	RUVBL2	RuvB like AAA ATPase 2	6688.71	8939.27	-1.33647	0.541677	No
ENSG00000187775	8632	DNAH17	dynein axonemal heavy chain 17	27.8267	6.90963	4.02724	0.541677	No
ENSG00000144381	3329	HSPD1	heat shock protein family D (Hsp60) member 1	66244.8	93176.9	-1.40656	0.541677	No
ENSG00000214212	255809	C19orf38	chromosome 19 open reading frame 38	25.7205	8.5539	3.00687	0.542013	No
ENSG00000152402	2977	GUCY1A2	guanylate cyclase 1 soluble subunit alpha 2	55.1507	23.6923	2.32779	0.543414	No
ENSG00000272501	---	---	---	24.4791	9.60836	2.54769	0.543414	No
ENSG00000176396	163126	EID2	EP300 interacting inhibitor of differentiation 2	647.029	882.769	-1.36434	0.544989	No
ENSG00000115685	5510	PPP1R7	protein phosphatase 1 regulatory subunit 7	3488.53	4587.85	-1.31512	0.544989	No
ENSG00000250565	90423	ATP6V1E2	ATPase H+ transporting V1 subunit E2	279.429	178.874	1.56216	0.546011	No
ENSG00000187164	57698	SHTN1	shootin 1	1355.39	977.219	1.38699	0.547234	No
ENSG00000166206	2562	GABRB3	gamma-aminobutyric acid type A receptor beta3 subunit	10.9518	59.9262	-5.4718	0.547234	No
ENSG00000214269	---	---	---	2.33189	10.0338	-4.30287	0.547234	No
ENSG00000246889	---	---	---	11.1651	26.658	-2.38762	0.55026	No
ENSG00000158806	10361	NPM2	nucleophosmin/nucleoplasmin 2	7.44068	1.3232	5.62327	0.55026	No
ENSG00000149294	4684	NCAM1	neural cell adhesion molecule 1	699.523	290.719	2.40618	0.550307	No
ENSG00000225087	---	---	---	5.66812	0.99997	5.66829	0.551812	No
ENSG00000255408	56145	PCDHA3	protocadherin alpha 3	4.40131	0.482153	9.12844	0.551812	No
ENSG00000171227	140738	TMEM37	transmembrane protein 37	61.9585	111.625	-1.80161	0.553926	No
ENSG00000136997	4609	MYC	MYC proto-oncogene, bHLH transcription factor	3229.19	4977.42	-1.54138	0.559516	No
ENSG00000013619	10046	MAMLD1	mastermind like domain containing 1	80.4763	29.6715	2.71224	0.559516	No
ENSG00000238113	103352539	LINC01410	long intergenic non-protein coding RNA 1410	8.52751	27.9164	-3.27369	0.559516	No
ENSG00000196437	148266	ZNF569	zinc finger protein 569	709.778	490.282	1.44769	0.559516	No
ENSG00000130147	23677	SH3BP4	SH3 domain binding protein 4	725.519	992.084	-1.36741	0.560132	No
ENSG00000145014	93109	TMEM44	transmembrane protein 44	117.229	62.5776	1.87333	0.560132	No
ENSG00000115252	5136	PDE1A	phosphodiesterase 1A	4.03243	22.9337	-5.68732	0.560132	No
ENSG00000006652	3475	IFRD1	interferon related developmental regulator 1	2441.32	1535.44	1.58998	0.56034	No
ENSG00000104833	10382	TUBB4A	tubulin beta 4A class IVa	602.18	1017.98	-1.6905	0.560733	No
ENSG00000152092	460	ASTN1	astrotactin 1	3.14498	0.482153	6.52278	0.561992	No
ENSG00000264125	---	---	---	27.832	11.5189	2.4162	0.561992	No
ENSG00000089351	57655	GRAMD1A	GRAM domain containing 1A	709.249	1060.72	-1.49555	0.563529	No
ENSG00000105738	23094	SIPA1L3	signal induced proliferation associated 1 like 3	338.306	504.201	-1.49037	0.563529	No
ENSG00000260521	---	---	---	9.29773	24.8345	-2.67102	0.563529	No
ENSG00000159167	6781	STC1	stanniocalcin 1	3.44753	0.482153	7.15028	0.563529	No
ENSG00000233121	---	---	---	4.86704	0.695386	6.99905	0.563529	No
ENSG00000037757	84245	MRI1	methylthioribose-1-phosphate isomerase 1	1149.27	1799.13	-1.56546	0.563529	No
ENSG00000137968	204962	SLC44A5	solute carrier family 44 member 5	271.072	143.969	1.88285	0.563529	No
ENSG00000245532	283131	NEAT1	nuclear paraspeckle assembly transcript 1	324.315	195.303	1.66058	0.563529	No
ENSG00000083812	25799	ZNF324	zinc finger protein 324	338.528	580.317	-1.71424	0.563529	No
ENSG00000151012	23657	SLC7A11	solute carrier family 7 member 11	1041.4	1798.84	-1.72733	0.563529	No
ENSG00000261373	100128881	VPS9D1-AS1	VPS9D1 antisense RNA 1	2158.87	3903.5	-1.80812	0.563529	No
ENSG00000120254	25902	MTHFD1L	methylenetetrahydrofolate dehydrogenase (NADP+ dependent) 1 like	3550.54	5496.93	-1.5482	0.563529	No
ENSG00000134291	79022	TMEM106C	transmembrane protein 106C	5892.08	4104.77	1.43542	0.563529	No
ENSG00000256087	9668	ZNF432	zinc finger protein 432	357.585	245.975	1.45374	0.563529	No
ENSG00000125741	80207	OPA3	outer mitochondrial membrane lipid metabolism regulator OPA3	790.378	1093.36	-1.38334	0.563529	No
ENSG00000168481	203190	LGI3	leucine rich repeat LGI family member 3	17.7938	5.84105	3.04634	0.563529	No
ENSG00000269696	---	---	---	8.1583	1.3332	6.11931	0.563529	No
ENSG00000105479	93233	CCDC114	coiled-coil domain containing 114	6.72041	1.00861	6.66305	0.563529	No
ENSG00000134326	129607	CMPK2	cytidine/uridine monophosphate kinase 2	2.93504	0.482153	6.08736	0.563529	No
ENSG00000203616	---	---	---	2.93504	0.482153	6.08736	0.563529	No
ENSG00000126261	10054	UBA2	ubiquitin like modifier activating enzyme 2	5984.6	8008.54	-1.33819	0.563529	No
ENSG00000269416	104472717	LINC01224	long intergenic non-protein coding RNA 1224	22.8104	1.00861	22.6157	0.563529	No
ENSG00000125931	4435	CITED1	Cbp/p300 interacting transactivator with Glu/Asp rich carboxy-terminal domain 1	2924.57	5896.27	-2.01612	0.563529	No
ENSG00000214174	201283	AMZ2P1	archaelysin family metallopeptidase 2 pseudogene 1	533.659	369.675	1.44359	0.563529	No
ENSG00000232702	---	---	---	11.6012	26.1936	-2.25784	0.563529	No
ENSG00000264278	100131655	ZNF236-DT	ZNF236 divergent transcript	1.52608	7.81837	-5.12317	0.563529	No
ENSG00000181450	339500	ZNF678	zinc finger protein 678	1788.51	1259.1	1.42047	0.563529	No
ENSG00000116793	10745	PHTF1	putative homeodomain transcription factor 1	1160.73	830.553	1.39753	0.563529	No
ENSG00000198870	169436	STKLD1	serine/threonine kinase like domain containing 1	8.9464	1.18744	7.53418	0.563529	No
ENSG00000135940	1329	COX5B	cytochrome c oxidase subunit 5B	3909.34	5316.24	-1.35988	0.563529	No
ENSG00000236582	---	---	---	0.749858	4.92293	-6.56515	0.563529	No
ENSG00000149131	710	SERPING1	serpin family G member 1	5.66812	16.0496	-2.83155	0.563529	No
ENSG00000137285	347733	TUBB2B	tubulin beta 2B class IIb	950.431	1308.36	-1.37659	0.563529	No
ENSG00000154678	5137	PDE1C	phosphodiesterase 1C	6.01764	1.00287	6.0004	0.563529	No
ENSG00000134684	8565	YARS1	tyrosyl-tRNA synthetase 1	17155.5	23651.4	-1.37865	0.563531	No
ENSG00000006016	9244	CRLF1	cytokine receptor like factor 1	85.4342	28.8197	2.96443	0.564221	No
ENSG00000243811	140564	APOBEC3D	apolipoprotein B mRNA editing enzyme catalytic subunit 3D	18.9925	6.32563	3.00247	0.564316	No
ENSG00000183941	---	---	---	16.3681	5.81801	2.81335	0.564316	No
ENSG00000273419	---	---	---	16.6704	2.69036	6.19634	0.564754	No
ENSG00000164631	7559	ZNF12	zinc finger protein 12	1190.89	845.338	1.40878	0.564754	No
ENSG00000270019	---	---	---	3.62817	0.482153	7.52493	0.566354	No
ENSG00000130208	341	APOC1	apolipoprotein C1	600.193	963.888	-1.60596	0.567419	No
ENSG00000135473	9924	PAN2	poly(A) specific ribonuclease subunit PAN2	597.063	431.344	1.38419	0.567419	No
ENSG00000105372	6223	RPS19	ribosomal protein S19	30265.5	39040	-1.28992	0.567419	No
ENSG00000225031	---	---	---	378.224	566.846	-1.49871	0.569734	No
ENSG00000003400	843	CASP10	caspase 10	149.515	257.394	-1.72152	0.569734	No
ENSG00000187514	5757	PTMA	prothymosin alpha	48675.2	62253.9	-1.27896	0.569734	No
ENSG00000272709	---	---	---	9.55672	2.26897	4.21192	0.571068	No
ENSG00000196646	7695	ZNF136	zinc finger protein 136	495.831	349.849	1.41727	0.571068	No
ENSG00000135047	1514	CTSL	cathepsin L	1607.72	2184.44	-1.35872	0.573173	No
ENSG00000168273	440957	SMIM4	small integral membrane protein 4	540.417	787.468	-1.45715	0.57462	No
ENSG00000136014	84101	USP44	ubiquitin specific peptidase 44	153.287	248.275	-1.61967	0.57462	No
ENSG00000232859	201229	LYRM9	LYR motif containing 9	48.1103	18.8483	2.5525	0.57462	No
ENSG00000176293	7694	ZNF135	zinc finger protein 135	3.09312	0.482153	6.41521	0.57462	No
ENSG00000261275	---	---	---	3.09312	0.482153	6.41521	0.57462	No
ENSG00000159915	353355	ZNF233	zinc finger protein 233	53.6708	24.2707	2.21134	0.576873	No
ENSG00000169976	83443	SF3B5	splicing factor 3b subunit 5	2784.68	3827.89	-1.37463	0.576873	No
ENSG00000149212	143686	SESN3	sestrin 3	1302.67	896.81	1.45257	0.576873	No
ENSG00000147394	7739	ZNF185	zinc finger protein 185 with LIM domain	152.892	95.2394	1.60534	0.576873	No
ENSG00000215492	---	---	---	2681.49	3672.82	-1.36969	0.576873	No
ENSG00000258168	---	---	---	0.749858	4.92293	-6.56515	0.576873	No
ENSG00000159871	284348	LYPD5	LY6/PLAUR domain containing 5	8.63953	1.54101	5.60639	0.576873	No
ENSG00000140181	---	---	---	47.931	20.7487	2.31007	0.576873	No
ENSG00000196961	160	AP2A1	adaptor related protein complex 2 subunit alpha 1	2131.17	3051.42	-1.43181	0.576873	No
ENSG00000104408	3646	EIF3E	eukaryotic translation initiation factor 3 subunit E	22525.2	28743.3	-1.27605	0.576873	No
ENSG00000172785	55871	CBWD1	COBW domain containing 1	999.614	1423.98	-1.42452	0.576873	No
ENSG00000241472	100506994	PTPRG-AS1	PTPRG antisense RNA 1	153.609	234.407	-1.52599	0.576873	No
ENSG00000179134	55095	SAMD4B	sterile alpha motif domain containing 4B	3164.16	4040.63	-1.277	0.576873	No
ENSG00000151067	775	CACNA1C	calcium voltage-gated channel subunit alpha1 C	52.4022	25.0588	2.09117	0.580385	No
ENSG00000134595	6658	SOX3	SRY-box transcription factor 3	11.9768	3.28604	3.64473	0.580385	No
ENSG00000180479	51276	ZNF571	zinc finger protein 571	129.781	79.6077	1.63026	0.580385	No
ENSG00000214425	---	---	---	92.4961	46.5613	1.98654	0.584575	No
ENSG00000130997	353497	POLN	DNA polymerase nu	33.7988	70.0738	-2.07326	0.585785	No
ENSG00000167178	57611	ISLR2	immunoglobulin superfamily containing leucine rich repeat 2	3.16363	0.482153	6.56146	0.585785	No
ENSG00000104973	81857	MED25	mediator complex subunit 25	799.678	1140.4	-1.42607	0.585785	No
ENSG00000170727	---	---	---	635.372	860.04	-1.3536	0.585785	No
ENSG00000155966	2334	AFF2	AF4/FMR2 family member 2	15.0852	2.69877	5.58965	0.585785	No
ENSG00000139354	283431	GAS2L3	growth arrest specific 2 like 3	451.895	277.731	1.6271	0.585785	No
ENSG00000130287	1463	NCAN	neurocan	39.5853	19.2131	2.06033	0.585785	No
ENSG00000105717	80714	PBX4	PBX homeobox 4	34.2143	15.3438	2.22985	0.585785	No
ENSG00000196704	51321	AMZ2	archaelysin family metallopeptidase 2	6958.12	5153.29	1.35023	0.585785	No
ENSG00000237424	84793	FOXD2-AS1	FOXD2 adjacent opposite strand RNA 1	221.22	117.919	1.87603	0.585785	No
ENSG00000173465	10534	ZNRD2	zinc ribbon domain containing 2	789.771	1167.35	-1.47809	0.585785	No
ENSG00000042753	1175	AP2S1	adaptor related protein complex 2 subunit sigma 1	3144.44	4281.56	-1.36163	0.585964	No
ENSG00000212802	---	---	---	2483.54	3250.22	-1.3087	0.586041	No
ENSG00000175287	254295	PHYHD1	phytanoyl-CoA dioxygenase domain containing 1	1108.13	723.858	1.53087	0.586041	No
ENSG00000160097	252995	FNDC5	fibronectin type III domain containing 5	43.6168	19.213	2.27017	0.586041	No
ENSG00000185800	1762	DMWD	DM1 locus, WD repeat containing	505.617	707.985	-1.40024	0.586041	No
ENSG00000177181	284716	RIMKLA	ribosomal modification protein rimK like family member A	541.805	315.47	1.71745	0.586041	No
ENSG00000174652	10781	ZNF266	zinc finger protein 266	1036.25	773.321	1.34	0.586041	No
ENSG00000273045	150590	C2orf15	chromosome 2 open reading frame 15	107.966	59.0921	1.82709	0.586041	No
ENSG00000196275	84163	GTF2IRD2	GTF2I repeat domain containing 2	2.19129	8.93088	-4.07562	0.586041	No
ENSG00000007171	4843	NOS2	nitric oxide synthase 2	51.8463	91.296	-1.7609	0.586621	No
ENSG00000152217	26040	SETBP1	SET binding protein 1	10.8226	1.07214	10.0944	0.586709	No
ENSG00000173898	6712	SPTBN2	spectrin beta, non-erythrocytic 2	1067.51	1397.35	-1.30899	0.587224	No
ENSG00000182087	91304	TMEM259	transmembrane protein 259	1450.84	1949.14	-1.34345	0.587224	No
ENSG00000233016	84973	SNHG7	small nucleolar RNA host gene 7	828.704	442.477	1.87288	0.587224	No
ENSG00000261839	---	---	---	4.20831	0.695386	6.05177	0.587224	No
ENSG00000100316	6122	RPL3	ribosomal protein L3	64616.4	84798.5	-1.31234	0.587828	No
ENSG00000237447	---	---	---	4.20831	0.695386	6.05177	0.587828	No
ENSG00000261226	---	---	---	11.8778	2.28696	5.1937	0.587828	No
ENSG00000227124	100131827	ZNF717	zinc finger protein 717	182.116	116.153	1.56789	0.587828	No
ENSG00000156886	3681	ITGAD	integrin subunit alpha D	2.86844	0.482153	5.94922	0.587828	No
ENSG00000213973	7652	ZNF99	zinc finger protein 99	2.86844	0.482153	5.94922	0.587828	No
ENSG00000268520	---	---	---	2.86844	0.482153	5.94922	0.587828	No
ENSG00000255046	---	---	---	2.86844	0.482153	5.94922	0.587828	No
ENSG00000176971	387758	FIBIN	fin bud initiation factor homolog	7.95319	21.1995	-2.66553	0.587828	No
ENSG00000213442	---	---	---	2249.92	2976.03	-1.32272	0.587828	No
ENSG00000105640	6142	RPL18A	ribosomal protein L18a	22979.7	30194.4	-1.31396	0.587828	No
ENSG00000131188	80758	PRR7	proline rich 7, synaptic	38.7573	74.3695	-1.91885	0.590219	No
ENSG00000124006	23363	OBSL1	obscurin like cytoskeletal adaptor 1	1611.31	2122.14	-1.31702	0.590219	No
ENSG00000234147	---	---	---	82.9399	171.869	-2.07221	0.590219	No
ENSG00000122692	55234	SMU1	SMU1 DNA replication regulator and spliceosomal factor	2903.96	3767.51	-1.29737	0.590219	No
ENSG00000124608	57505	AARS2	alanyl-tRNA synthetase 2, mitochondrial	1214.33	1613.32	-1.32857	0.590449	No
ENSG00000172752	256076	COL6A5	collagen type VI alpha 5 chain	2.8616	13.428	-4.69248	0.59332	No
ENSG00000060642	55650	PIGV	phosphatidylinositol glycan anchor biosynthesis class V	225.227	147.715	1.52474	0.594039	No
ENSG00000269106	---	---	---	2.31807	13.8253	-5.96416	0.594039	No
ENSG00000181322	347736	NME9	NME/NM23 family member 9	5.25665	0.82106	6.40226	0.594039	No
ENSG00000050030	340533	NEXMIF	neurite extension and migration factor	61.5918	25.4845	2.41684	0.594039	No
ENSG00000213753	65996	CENPBD1P1	CENPB DNA-binding domains containing 1 pseudogene 1	286.837	498.494	-1.7379	0.594039	No
ENSG00000198755	4736	RPL10A	ribosomal protein L10a	25973.7	32373.9	-1.24641	0.594819	No
ENSG00000166257	55800	SCN3B	sodium voltage-gated channel beta subunit 3	101.62	40.7059	2.49643	0.594819	No
ENSG00000185189	340371	NRBP2	nuclear receptor binding protein 2	81.2641	44.7895	1.81436	0.594819	No
ENSG00000165119	3190	HNRNPK	heterogeneous nuclear ribonucleoprotein K	29012.4	36840.1	-1.26981	0.594819	No
ENSG00000126249	84306	PDCD2L	programmed cell death 2 like	445.247	618.122	-1.38827	0.594819	No
ENSG00000178726	7056	THBD	thrombomodulin	6.30671	0.997172	6.3246	0.596203	No
ENSG00000152078	148534	TLCD4	TLC domain containing 4	586.357	393.914	1.48854	0.596203	No
ENSG00000138823	4547	MTTP	microsomal triglyceride transfer protein	7.05037	1.18393	5.95504	0.596203	No
ENSG00000150510	220108	FAM124A	family with sequence similarity 124 member A	161.804	100.967	1.60255	0.596203	No
ENSG00000172748	169270	ZNF596	zinc finger protein 596	48.204	19.0368	2.53215	0.596203	No
ENSG00000177807	3766	KCNJ10	potassium inwardly rectifying channel subfamily J member 10	32.5623	11.0598	2.94419	0.596203	No
ENSG00000135929	1593	CYP27A1	cytochrome P450 family 27 subfamily A member 1	19.021	40.8502	-2.14763	0.596203	No
ENSG00000196810	---	---	---	373.947	263.09	1.42136	0.600571	No
ENSG00000135486	3178	HNRNPA1	heterogeneous nuclear ribonucleoprotein A1	39261	52330	-1.33287	0.600571	No
ENSG00000268186	---	---	---	3.11848	0.482153	6.46781	0.600571	No
ENSG00000171044	286046	XKR6	XK related 6	25.0854	52.8525	-2.1069	0.600571	No
ENSG00000128342	3976	LIF	LIF interleukin 6 family cytokine	13.6402	3.82042	3.57035	0.60063	No
ENSG00000076650	55094	GPATCH1	G-patch domain containing 1	358.079	492.688	-1.37592	0.603011	No
ENSG00000223855	441307	HRAT92	heart tissue-associated transcript 92	2.811	0.482153	5.83008	0.603069	No
ENSG00000158286	388591	RNF207	ring finger protein 207	8.57604	2.08591	4.11142	0.603069	No
ENSG00000166262	196951	FAM227B	family with sequence similarity 227 member B	96.5975	57.7264	1.67337	0.603069	No
ENSG00000106610	64940	STAG3L4	stromal antigen 3-like 4 (pseudogene)	573.835	382.787	1.4991	0.603069	No
ENSG00000104812	2997	GYS1	glycogen synthase 1	2526.94	3380.93	-1.33795	0.603069	No
ENSG00000135447	5502	PPP1R1A	protein phosphatase 1 regulatory inhibitor subunit 1A	157.651	63.7235	2.47398	0.603069	No
ENSG00000249471	388569	ZNF324B	zinc finger protein 324B	173.402	320.963	-1.85098	0.603069	No
ENSG00000125534	79144	PPDPF	pancreatic progenitor cell differentiation and proliferation factor	1494.62	2032.97	-1.36019	0.604206	No
ENSG00000198876	25853	DCAF12	DDB1 and CUL4 associated factor 12	2098.38	2734.81	-1.30329	0.604206	No
ENSG00000107341	54926	UBE2R2	ubiquitin conjugating enzyme E2 R2	2704.38	3591.64	-1.32808	0.604206	No
ENSG00000100968	4776	NFATC4	nuclear factor of activated T cells 4	161.115	97.6357	1.65016	0.604206	No
ENSG00000213300	---	---	---	454.611	672.781	-1.47991	0.604206	No
ENSG00000010626	10233	LRRC23	leucine rich repeat containing 23	141.566	80.0639	1.76817	0.604206	No
ENSG00000266993	105378721	LOC105378721	uncharacterized LOC105378721	3.58295	0.482153	7.43115	0.604206	No
ENSG00000231439	100132169	WASIR2	WASH and IL9R antisense RNA 2	5.98698	1.19406	5.01395	0.604206	No
ENSG00000201512	677839	SNORA71C	small nucleolar RNA, H/ACA box 71C	7.1312	1.71726	4.15267	0.604206	No
ENSG00000253315	105377682	LINC01932	long intergenic non-protein coding RNA 1932	3.14496	0.482153	6.52273	0.605958	No
ENSG00000224662	---	---	---	6.10196	1.18744	5.13875	0.606124	No
ENSG00000259378	---	---	---	4.47803	0.695386	6.43964	0.606124	No
ENSG00000182986	162967	ZNF320	zinc finger protein 320	341.352	228.267	1.4954	0.606124	No
ENSG00000263470	---	---	---	139.935	87.5255	1.59879	0.607386	No
ENSG00000122696	92014	SLC25A51	solute carrier family 25 member 51	221.078	318.589	-1.44107	0.608997	No
ENSG00000122477	127495	LRRC39	leucine rich repeat containing 39	0.749858	4.26903	-5.69312	0.610382	No
ENSG00000235897	100874214	TM4SF19-AS1	TM4SF19 antisense RNA 1	4.0848	0.695386	5.87415	0.611772	No
ENSG00000229419	26134	RALGAPA1P1	Ral GTPase activating protein catalytic alpha subunit 1 pseudogene 1	74.2133	120.339	-1.62153	0.616604	No
ENSG00000253537	56108	PCDHGA7	protocadherin gamma subfamily A, 7	8.7837	2.27669	3.8581	0.617443	No
ENSG00000255989	---	---	---	7.13422	18.5323	-2.59766	0.617443	No
ENSG00000269951	---	---	---	167.808	76.3304	2.19844	0.617443	No
ENSG00000130725	9040	UBE2M	ubiquitin conjugating enzyme E2 M	2778.31	4586.23	-1.65073	0.617443	No
ENSG00000203684	574432	IBA57-DT	IBA57 divergent transcript	4.29068	0.695386	6.17022	0.617443	No
ENSG00000269973	---	---	---	141.915	91.4123	1.55247	0.617443	No
ENSG00000239445	---	---	---	13.7495	4.53606	3.03116	0.617443	No
ENSG00000065911	10797	MTHFD2	methylenetetrahydrofolate dehydrogenase (NADP+ dependent) 2, methenyltetrahydrofolate cyclohydrolase	7361.62	10817.4	-1.46944	0.617443	No
ENSG00000233396	---	---	---	122.522	72.8727	1.68131	0.617443	No
ENSG00000074211	5522	PPP2R2C	protein phosphatase 2 regulatory subunit Bgamma	302.877	110.732	2.73522	0.617443	No
ENSG00000131152	---	---	---	0.524687	3.41563	-6.50984	0.617443	No
ENSG00000140479	5046	PCSK6	proprotein convertase subtilisin/kexin type 6	1398.61	1815	-1.29772	0.617443	No
ENSG00000225439	100507171	BOLA3-AS1	BOLA3 divergent transcript	60.3951	106.992	-1.77153	0.617443	No
ENSG00000232662	---	---	---	2.7606	0.482153	5.72556	0.617443	No
ENSG00000253372	---	---	---	0.524687	2.92728	-5.5791	0.617443	No
ENSG00000189046	121642	ALKBH2	alkB homolog 2, alpha-ketoglutarate dependent dioxygenase	716.566	1087.14	-1.51715	0.617443	No
ENSG00000235501	---	---	---	99.2988	59.1544	1.67864	0.617443	No
ENSG00000151468	83643	CCDC3	coiled-coil domain containing 3	309.335	542.347	-1.75327	0.617749	No
ENSG00000197019	29950	SERTAD1	SERTA domain containing 1	229.27	378.639	-1.6515	0.617749	No
ENSG00000196517	6536	SLC6A9	solute carrier family 6 member 9	353.758	613.441	-1.73407	0.617749	No
ENSG00000138385	6741	SSB	small RNA binding exonuclease protection factor La	9949.84	13134.3	-1.32005	0.617889	No
ENSG00000105321	26093	CCDC9	coiled-coil domain containing 9	310.777	439.253	-1.4134	0.617889	No
ENSG00000197548	10533	ATG7	autophagy related 7	1029.09	1388.39	-1.34914	0.618949	No
ENSG00000272367	---	---	---	2.12979	9.60173	-4.50829	0.619801	No
ENSG00000145908	91975	ZNF300	zinc finger protein 300	485.383	291.641	1.66432	0.619801	No
ENSG00000174748	6138	RPL15	ribosomal protein L15	40739.5	51057.2	-1.25326	0.619801	No
ENSG00000227815	---	---	---	4.08153	0.695386	5.86944	0.619801	No
ENSG00000170370	2018	EMX2	empty spiracles homeobox 2	125.658	76.8906	1.63424	0.619801	No
ENSG00000185437	6450	SH3BGR	SH3 domain binding glutamate rich protein	165.003	104.994	1.57156	0.619801	No
ENSG00000181722	26137	ZBTB20	zinc finger and BTB domain containing 20	13.5624	4.53251	2.99225	0.619801	No
ENSG00000168502	23255	MTCL1	microtubule crosslinking factor 1	361.92	250.192	1.44657	0.619801	No
ENSG00000126790	112849	L3HYPDH	trans-L-3-hydroxyproline dehydratase	91.2929	160.635	-1.75956	0.620014	No
ENSG00000006712	54623	PAF1	PAF1 homolog, Paf1/RNA polymerase II complex component	2353.29	3138.91	-1.33384	0.620014	No
ENSG00000204314	80863	PRRT1	proline rich transmembrane protein 1	82.6512	47.2589	1.7489	0.620014	No
ENSG00000175768	401505	TOMM5	translocase of outer mitochondrial membrane 5	407.203	596.547	-1.46499	0.620014	No
ENSG00000196787	8969	H2AC11	H2A clustered histone 11	172.525	48.4325	3.56217	0.620014	No
ENSG00000143630	57657	HCN3	hyperpolarization activated cyclic nucleotide gated potassium channel 3	59.927	32.9975	1.81611	0.620014	No
ENSG00000176697	627	BDNF	brain derived neurotrophic factor	4.08153	0.695386	5.86944	0.620014	No
ENSG00000197619	284370	ZNF615	zinc finger protein 615	536.599	371.378	1.44489	0.620014	No
ENSG00000272079	---	---	---	99.3262	46.3489	2.14301	0.620014	No
ENSG00000273486	---	---	---	25.0732	10.5629	2.37371	0.620014	No
ENSG00000153879	1054	CEBPG	CCAAT enhancer binding protein gamma	2021.52	2656.73	-1.31423	0.620014	No
ENSG00000229150	---	---	---	1.34569	7.04335	-5.23399	0.620014	No
ENSG00000160051	55721	IQCC	IQ motif containing C	330.369	227.532	1.45197	0.620014	No
ENSG00000198612	10920	COPS8	COP9 signalosome subunit 8	3079.27	4165.67	-1.35281	0.620135	No
ENSG00000185215	7127	TNFAIP2	TNF alpha induced protein 2	4.06604	20.0759	-4.93745	0.620135	No
ENSG00000132510	23135	KDM6B	lysine demethylase 6B	478.281	338.05	1.41482	0.621841	No
ENSG00000115840	8604	SLC25A12	solute carrier family 25 member 12	614.749	911.901	-1.48337	0.621841	No
ENSG00000228285	---	---	---	3.58139	12.9762	-3.62322	0.621888	No
ENSG00000169515	83987	CCDC8	coiled-coil domain containing 8	725.009	974.443	-1.34404	0.621888	No
ENSG00000133401	23037	PDZD2	PDZ domain containing 2	10.0052	25.7999	-2.57866	0.621888	No
ENSG00000110619	833	CARS1	cysteinyl-tRNA synthetase 1	2064.14	2639.54	-1.27876	0.621888	No
ENSG00000224934	---	---	---	14.806	5.2469	2.82185	0.622864	No
ENSG00000148541	220965	FAM13C	family with sequence similarity 13 member C	50.3453	26.5621	1.89538	0.622864	No
ENSG00000135919	5270	SERPINE2	serpin family E member 2	737.651	1183.72	-1.60471	0.625983	No
ENSG00000109854	10553	HTATIP2	HIV-1 Tat interactive protein 2	149.636	548.908	-3.66829	0.625983	No
ENSG00000250241	101927359	LOC101927359	uncharacterized LOC101927359	23.9276	8.76627	2.72951	0.625983	No
ENSG00000196547	4122	MAN2A2	mannosidase alpha class 2A member 2	1054.33	640.765	1.64543	0.625983	No
ENSG00000170775	2861	GPR37	G protein-coupled receptor 37	57.3372	25.1228	2.28227	0.625983	No
ENSG00000272468	---	---	---	13.2675	3.21866	4.12206	0.629614	No
ENSG00000257556	---	---	---	5.66812	1.19242	4.75345	0.630532	No
ENSG00000100181	387590	TPTEP1	TPTE pseudogene 1	44.754	6.82586	6.55653	0.631591	No
ENSG00000124749	81578	COL21A1	collagen type XXI alpha 1 chain	1.11436	9.36516	-8.40409	0.632134	No
ENSG00000147403	6134	RPL10	ribosomal protein L10	35772.8	43497.4	-1.21594	0.632134	No
ENSG00000268895	503538	A1BG-AS1	A1BG antisense RNA 1	92.3483	181.557	-1.966	0.632653	No
ENSG00000247095	100506211	MIR210HG	MIR210 host gene	26.3066	10.6663	2.46634	0.632653	No
ENSG00000262001	---	---	---	3.25069	0.482153	6.74202	0.634454	No
ENSG00000012171	7869	SEMA3B	semaphorin 3B	14.3146	3.39683	4.21409	0.634454	No
ENSG00000165182	254158	CXorf58	chromosome X open reading frame 58	11.2819	2.09247	5.39166	0.634454	No
ENSG00000233594	---	---	---	11.1742	26.9452	-2.41137	0.634454	No
ENSG00000138670	153020	RASGEF1B	RasGEF domain family member 1B	423.024	300.233	1.40899	0.634802	No
ENSG00000251562	378938	MALAT1	metastasis associated lung adenocarcinoma transcript 1	808.879	421.471	1.91918	0.634802	No
ENSG00000189136	388165	UBE2Q2P1	ubiquitin conjugating enzyme E2 Q2 pseudogene 1	9.46146	1.77367	5.3344	0.6356	No
ENSG00000225280	---	---	---	5.84956	1.19406	4.89887	0.6356	No
ENSG00000005108	221981	THSD7A	thrombospondin type 1 domain containing 7A	5.5676	0.99997	5.56777	0.6356	No
ENSG00000187824	388335	TMEM220	transmembrane protein 220	26.0109	8.17141	3.18316	0.6356	No
ENSG00000189241	7259	TSPYL1	TSPY like 1	3788.68	5046.91	-1.3321	0.635867	No
ENSG00000165060	2395	FXN	frataxin	742.922	1031.49	-1.38842	0.640017	No
ENSG00000165474	2706	GJB2	gap junction protein beta 2	46.5293	22.2461	2.09158	0.64026	No
ENSG00000197756	6168	RPL37A	ribosomal protein L37a	42622.5	52200.7	-1.22472	0.640651	No
ENSG00000104267	760	CA2	carbonic anhydrase 2	6177.08	13704	-2.21852	0.640651	No
ENSG00000189221	4128	MAOA	monoamine oxidase A	102.767	42.9094	2.39498	0.640651	No
ENSG00000165282	84720	PIGO	phosphatidylinositol glycan anchor biosynthesis class O	972.437	1324.28	-1.36181	0.641162	No
ENSG00000130749	23211	ZC3H4	zinc finger CCCH-type containing 4	942.186	1357.97	-1.44129	0.642177	No
ENSG00000111962	10090	UST	uronyl 2-sulfotransferase	391.444	543.892	-1.38945	0.642556	No
ENSG00000136205	64759	TNS3	tensin 3	165.828	265.6	-1.60166	0.642667	No
ENSG00000131876	6627	SNRPA1	small nuclear ribonucleoprotein polypeptide A'	3398.76	2694.84	1.26121	0.643086	No
ENSG00000168961	3965	LGALS9	galectin 9	0.749858	4.1481	-5.53185	0.644314	No
ENSG00000272990	---	---	---	30.0516	13.0519	2.30246	0.647784	No
ENSG00000003436	7035	TFPI	tissue factor pathway inhibitor	101.701	56.7428	1.79232	0.649957	No
ENSG00000146729	2631	NIPSNAP2	nipsnap homolog 2	3823.58	2925.98	1.30677	0.649957	No
ENSG00000151176	196463	PLBD2	phospholipase B domain containing 2	367.667	558.915	-1.52017	0.649957	No
ENSG00000258645	---	---	---	57.1556	116.262	-2.03414	0.649957	No
ENSG00000145087	9515	STXBP5L	syntaxin binding protein 5 like	145.884	81.254	1.79541	0.649957	No
ENSG00000008324	51188	SS18L2	SS18 like 2	819.203	1074.1	-1.31116	0.649957	No
ENSG00000196230	203068	TUBB	tubulin beta class I	73382.3	88553	-1.20673	0.649957	No
ENSG00000170144	220988	HNRNPA3	heterogeneous nuclear ribonucleoprotein A3	22152.9	30681.5	-1.38498	0.649957	No
ENSG00000273325	---	---	---	1.71174	8.55721	-4.99913	0.649957	No
ENSG00000230487	114796	PSMG3-AS1	PSMG3 antisense RNA 1 (head to head)	142.49	76.4954	1.86273	0.649957	No
ENSG00000258429	64146	PDF	peptide deformylase, mitochondrial	31.544	62.7591	-1.98958	0.649957	No
ENSG00000170889	6203	RPS9	ribosomal protein S9	22526.2	28594.9	-1.2694	0.649957	No
ENSG00000229083	---	---	---	0.524687	2.69663	-5.13951	0.649957	No
ENSG00000084764	22924	MAPRE3	microtubule associated protein RP/EB family member 3	250.49	148.605	1.68562	0.649957	No
ENSG00000161551	84765	ZNF577	zinc finger protein 577	149.833	87.5141	1.7121	0.649957	No
ENSG00000105254	1155	TBCB	tubulin folding cofactor B	1432.77	1927.5	-1.3453	0.649957	No
ENSG00000262728	---	---	---	12.0136	4.15607	2.89062	0.649973	No
ENSG00000115561	51652	CHMP3	charged multivesicular body protein 3	1404.61	1800.2	-1.28163	0.649973	No
ENSG00000254806	767557	SYS1-DBNDD2	SYS1-DBNDD2 readthrough (NMD candidate)	0.749858	4.30896	-5.74636	0.649973	No
ENSG00000196417	91661	ZNF765	zinc finger protein 765	504.686	360.597	1.39958	0.649973	No
ENSG00000227268	100144748	KLLN	killin, p53 regulated DNA replication inhibitor	29.1646	13.0039	2.24276	0.649973	No
ENSG00000176399	63951	DMRTA1	DMRT like family A1	7.6375	1.55095	4.92442	0.651289	No
ENSG00000177853	9849	ZNF518A	zinc finger protein 518A	865.661	1172.21	-1.35412	0.651289	No
ENSG00000161133	373856	USP41	ubiquitin specific peptidase 41	15.5919	5.1792	3.01048	0.651289	No
ENSG00000273274	728116	ZBTB8B	zinc finger and BTB domain containing 8B	155.699	94.9914	1.63909	0.651289	No
ENSG00000267219	---	---	---	1.7976	8.37068	-4.6566	0.651289	No
ENSG00000147889	1029	CDKN2A	cyclin dependent kinase inhibitor 2A	1831.45	2513.54	-1.37243	0.651289	No
ENSG00000092931	79157	MFSD11	major facilitator superfamily domain containing 11	807.739	593.235	1.36158	0.651289	No
ENSG00000130707	445	ASS1	argininosuccinate synthase 1	1332.96	2184.31	-1.63869	0.651289	No
ENSG00000162076	114984	FLYWCH2	FLYWCH family member 2	319.473	445.294	-1.39384	0.651289	No
ENSG00000176809	374819	LRRC37A3	leucine rich repeat containing 37 member A3	114.981	68.7261	1.67303	0.651289	No
ENSG00000141934	8612	PLPP2	phospholipid phosphatase 2	0.524687	3.52974	-6.72731	0.651289	No
ENSG00000152932	115827	RAB3C	RAB3C, member RAS oncogene family	107.045	56.3542	1.89951	0.651289	No
ENSG00000216819	---	---	---	5.88394	1.18393	4.96983	0.651289	No
ENSG00000144712	23066	CAND2	cullin associated and neddylation dissociated 2 (putative)	782.426	1094.28	-1.39857	0.651289	No
ENSG00000070886	2046	EPHA8	EPH receptor A8	152.246	260.76	-1.71275	0.651289	No
ENSG00000204957	---	---	---	6.88275	1.3332	5.16256	0.651289	No
ENSG00000232380	---	---	---	4.66225	0.99997	4.66239	0.651289	No
ENSG00000105523	54854	FAM83E	family with sequence similarity 83 member E	7.04194	2.03605	3.45862	0.651289	No
ENSG00000131653	84231	TRAF7	TNF receptor associated factor 7	2107.19	2783.68	-1.32104	0.651289	No
ENSG00000072954	79041	TMEM38A	transmembrane protein 38A	179.045	96.8487	1.8487	0.651289	No
ENSG00000260279	105371414	LOC105371414	uncharacterized LOC105371414	7.09091	1.71243	4.14085	0.651289	No
ENSG00000107185	9827	RGP1	RGP1 homolog, RAB6A GEF complex partner 1	1414.66	1839.09	-1.30002	0.651289	No
ENSG00000143469	255928	SYT14	synaptotagmin 14	40.7757	14.1506	2.88156	0.651289	No
ENSG00000111877	254394	MCM9	minichromosome maintenance 9 homologous recombination repair factor	703.923	991.644	-1.40874	0.651289	No
ENSG00000221994	57232	ZNF630	zinc finger protein 630	82.1708	46.5635	1.7647	0.651289	No
ENSG00000136327	26257	NKX2-8	NK2 homeobox 8	6.72041	16.3629	-2.4348	0.651289	No
ENSG00000269404	6689	SPIB	Spi-B transcription factor	3.5986	0.695386	5.17497	0.65239	No
ENSG00000271308	---	---	---	9.45607	2.46542	3.83549	0.65239	No
ENSG00000247416	101928847	LOC101928847	uncharacterized LOC101928847	16.1946	3.92345	4.12763	0.653244	No
ENSG00000236552	728658	RPL13AP5	ribosomal protein L13a pseudogene 5	1290.15	1889.41	-1.46449	0.653652	No
ENSG00000214106	---	---	---	17.9482	3.40846	5.26578	0.655342	No
ENSG00000255277	730013	ABCC6P2	ATP binding cassette subfamily C member 6 pseudogene 2	0.862713	5.10708	-5.91978	0.655342	No
ENSG00000267568	105371899	LOC105371899	uncharacterized LOC105371899	4.48141	0.827808	5.41359	0.655397	No
ENSG00000163359	1293	COL6A3	collagen type VI alpha 3 chain	2.01627	9.59826	-4.7604	0.655397	No
ENSG00000173599	5091	PC	pyruvate carboxylase	720.296	979.795	-1.36027	0.656051	No
ENSG00000207425	---	---	---	4.32446	0.82106	5.26692	0.657551	No
ENSG00000177679	222183	SRRM3	serine/arginine repetitive matrix 3	135.006	74.0953	1.82206	0.658071	No
ENSG00000151474	55691	FRMD4A	FERM domain containing 4A	97.8096	154.605	-1.58067	0.658071	No
ENSG00000251548	---	---	---	1.11436	4.90473	-4.4014	0.658071	No
ENSG00000227671	---	---	---	23.1699	49.2439	-2.12534	0.658071	No
ENSG00000203739	101928673	LOC101928673	uncharacterized LOC101928673	23.822	10.593	2.24884	0.658071	No
ENSG00000128918	8854	ALDH1A2	aldehyde dehydrogenase 1 family member A2	1349.87	346.35	3.89741	0.658071	No
ENSG00000105997	3200	HOXA3	homeobox A3	112.201	49.4076	2.27094	0.658071	No
ENSG00000125746	24139	EML2	EMAP like 2	192.161	319.955	-1.66504	0.658071	No
ENSG00000132780	4678	NASP	nuclear autoantigenic sperm protein	8632.94	10707.5	-1.24031	0.658071	No
ENSG00000063046	1975	EIF4B	eukaryotic translation initiation factor 4B	17692	24117.5	-1.36319	0.658071	No
ENSG00000185904	84856	LINC00839	long intergenic non-protein coding RNA 839	28.4778	11.701	2.43379	0.658071	No
ENSG00000136628	2058	EPRS1	glutamyl-prolyl-tRNA synthetase 1	15882	22008.9	-1.38577	0.658071	No
ENSG00000079462	5050	PAFAH1B3	platelet activating factor acetylhydrolase 1b catalytic subunit 3	942.95	1236.23	-1.31102	0.658071	No
ENSG00000143032	343472	BARHL2	BarH like homeobox 2	135.686	69.6575	1.94791	0.658071	No
ENSG00000075461	27092	CACNG4	calcium voltage-gated channel auxiliary subunit gamma 4	20.0818	7.79362	2.5767	0.658071	No
ENSG00000267416	105371849	LOC105371849	uncharacterized LOC105371849	8.46986	1.9301	4.3883	0.658071	No
ENSG00000167600	29785	CYP2S1	cytochrome P450 family 2 subfamily S member 1	89.3069	189.177	-2.11828	0.658071	No
ENSG00000167565	29946	SERTAD3	SERTA domain containing 3	244.31	340.227	-1.3926	0.658071	No
ENSG00000261801	100287616	LOXL1-AS1	LOXL1 antisense RNA 1	21.123	6.76973	3.12021	0.658071	No
ENSG00000270175	---	---	---	152.259	91.0374	1.67249	0.658071	No
ENSG00000185436	163702	IFNLR1	interferon lambda receptor 1	205.358	138.485	1.48288	0.659627	No
ENSG00000079215	6507	SLC1A3	solute carrier family 1 member 3	2092.81	3400.21	-1.62471	0.660006	No
ENSG00000077080	51412	ACTL6B	actin like 6B	10.4597	2.29202	4.56354	0.660006	No
ENSG00000114638	7348	UPK1B	uroplakin 1B	14.99	31.6757	-2.11312	0.660006	No
ENSG00000143816	7483	WNT9A	Wnt family member 9A	34.9007	11.0462	3.15951	0.660006	No
ENSG00000124225	56937	PMEPA1	prostate transmembrane protein, androgen induced 1	254.291	369.02	-1.45117	0.660006	No
ENSG00000235475	---	---	---	3.90966	0.695386	5.62229	0.660006	No
ENSG00000269190	115290	FBXO17	F-box protein 17	407.336	598.642	-1.46965	0.660006	No
ENSG00000247081	105369147	LOC105369147	uncharacterized LOC105369147	44.1882	24.3561	1.81426	0.660006	No
ENSG00000168743	255743	NPNT	nephronectin	43.266	19.4842	2.22057	0.660006	No
ENSG00000179532	144132	DNHD1	dynein heavy chain domain 1	29.2573	12.4243	2.35485	0.660006	No
ENSG00000166292	55273	TMEM100	transmembrane protein 100	28.6438	77.504	-2.70578	0.660006	No
ENSG00000168394	6890	TAP1	transporter 1, ATP binding cassette subfamily B member	708.984	470.035	1.50836	0.660006	No
ENSG00000167992	220001	VWCE	von Willebrand factor C and EGF domains	3.56158	0.695386	5.12173	0.660006	No
ENSG00000067715	6857	SYT1	synaptotagmin 1	259.935	175.45	1.48153	0.660006	No
ENSG00000261488	112806053	TBILA	TGF-beta induced lncRNA	3.90966	0.695386	5.62229	0.660808	No
ENSG00000265148	100506779	TSPOAP1-AS1	TSPOAP1, SUPT4H1 and RNF43 antisense RNA 1	5.36542	1.44634	3.70964	0.660808	No
ENSG00000204706	100507244	MAMDC2-AS1	MAMDC2 antisense RNA 1	3.5641	0.695386	5.12536	0.660808	No
ENSG00000213430	---	---	---	845.486	1194.11	-1.41233	0.660808	No
ENSG00000197857	51710	ZNF44	zinc finger protein 44	203.872	130.124	1.56675	0.660808	No
ENSG00000198681	4100	MAGEA1	MAGE family member A1	0.524687	2.95071	-5.62376	0.660813	No
ENSG00000112357	5191	PEX7	peroxisomal biogenesis factor 7	228.111	333.039	-1.45999	0.660813	No
ENSG00000184208	79640	C22orf46	CTA-216E10.6	595.181	428.72	1.38828	0.661141	No
ENSG00000172006	115196	ZNF554	zinc finger protein 554	164.192	108.992	1.50647	0.661141	No
ENSG00000246323	---	---	---	4.2928	0.827808	5.18575	0.66205	No
ENSG00000113407	6897	TARS1	threonyl-tRNA synthetase 1	12971.1	17277.2	-1.33198	0.662884	No
ENSG00000196878	3914	LAMB3	laminin subunit beta 3	6.08979	17.2263	-2.82872	0.662884	No
ENSG00000170835	1056	CEL	carboxyl ester lipase	15.2188	5.88664	2.58532	0.662884	No
ENSG00000241316	101927111	SUCLG2-AS1	SUCLG2 antisense RNA 1 (head to head)	9.56423	22.1067	-2.31139	0.663119	No
ENSG00000239213	---	---	---	70.5549	38.0742	1.85309	0.66341	No
ENSG00000248508	100131089	SRP14-AS1	SRP14 antisense RNA1 (head to head)	67.5696	35.2195	1.91853	0.664764	No
ENSG00000227992	---	---	---	4.07732	13.4443	-3.29733	0.664764	No
ENSG00000099341	5714	PSMD8	proteasome 26S subunit, non-ATPase 8	5432.14	7152.39	-1.31668	0.664764	No
ENSG00000213542	---	---	---	9.29615	2.63835	3.52347	0.665056	No
ENSG00000241484	23779	ARHGAP8	Rho GTPase activating protein 8	17.0104	32.5176	-1.91163	0.665056	No
ENSG00000272888	---	---	---	560.3	360.516	1.55416	0.665056	No
ENSG00000144354	83879	CDCA7	cell division cycle associated 7	2210.85	3316.17	-1.49995	0.665056	No
ENSG00000118898	5493	PPL	periplakin	32.1446	15.4716	2.07765	0.665056	No
ENSG00000270248	---	---	---	11.0743	3.2647	3.39213	0.665056	No
ENSG00000196724	147686	ZNF418	zinc finger protein 418	4.44558	0.824369	5.39271	0.665465	No
ENSG00000110700	6207	RPS13	ribosomal protein S13	23328.7	28308.2	-1.21345	0.665465	No
ENSG00000269996	---	---	---	45.2622	20.519	2.20587	0.665465	No
ENSG00000170604	26145	IRF2BP1	interferon regulatory factor 2 binding protein 1	704.945	1046.99	-1.48521	0.665465	No
ENSG00000205155	55851	PSENEN	presenilin enhancer, gamma-secretase subunit	571.287	766.662	-1.34199	0.665465	No
ENSG00000271738	---	---	---	112.685	68.9925	1.6333	0.665465	No
ENSG00000269067	388523	ZNF728	zinc finger protein 728	4.05375	0.482153	8.4076	0.665465	No
ENSG00000109929	6309	SC5D	sterol-C5-desaturase	6937.57	3700.06	1.87499	0.665465	No
ENSG00000029639	51106	TFB1M	transcription factor B1, mitochondrial	511.704	691.547	-1.35146	0.665465	No
ENSG00000230305	---	---	---	1.21595	5.74264	-4.72276	0.665465	No
ENSG00000267249	---	---	---	14.9934	5.86466	2.55657	0.665465	No
ENSG00000254122	56099	PCDHGB7	protocadherin gamma subfamily B, 7	17.588	6.64372	2.64731	0.665465	No
ENSG00000130748	54958	TMEM160	transmembrane protein 160	173.432	297.63	-1.71612	0.665465	No
ENSG00000129103	25870	SUMF2	sulfatase modifying factor 2	4078.62	3271.78	1.24661	0.665465	No
ENSG00000135736	92922	CCDC102A	coiled-coil domain containing 102A	219.219	305.453	-1.39337	0.665465	No
ENSG00000087842	8544	PIR	pirin	1080.29	752.195	1.43619	0.665465	No
ENSG00000255435	101929089	LOC101929089	uncharacterized LOC101929089	8.05305	1.57566	5.11091	0.665465	No
ENSG00000237819	101927497	CDK6-AS1	CDK6 antisense RNA 1	4.57627	0.695386	6.58091	0.665465	No
ENSG00000108309	10900	RUNDC3A	RUN domain containing 3A	25.3735	11.9865	2.11684	0.665465	No
ENSG00000138413	3417	IDH1	isocitrate dehydrogenase (NADP(+)) 1	3001.8	4013.64	-1.33708	0.665465	No
ENSG00000167996	2495	FTH1	ferritin heavy chain 1	17022.9	22055.5	-1.29564	0.665465	No
ENSG00000068079	3430	IFI35	interferon induced protein 35	106.092	60.3142	1.759	0.665465	No
ENSG00000136235	10457	GPNMB	glycoprotein nmb	25.3175	9.04042	2.80048	0.66549	No
ENSG00000158874	336	APOA2	apolipoprotein A2	0.524687	2.77555	-5.28992	0.66549	No
ENSG00000135346	1081	CGA	glycoprotein hormones, alpha polypeptide	5.36103	0.99997	5.36119	0.66549	No
ENSG00000188996	135458	HUS1B	HUS1 checkpoint clamp component B	7.14042	2.03605	3.507	0.66549	No
ENSG00000257931	---	---	---	3.83924	11.2531	-2.93107	0.66549	No
ENSG00000154127	84959	UBASH3B	ubiquitin associated and SH3 domain containing B	383.98	249.009	1.54203	0.66549	No
ENSG00000254854	102724301	LOC102724301	uncharacterized LOC102724301	2.78259	0.482153	5.77117	0.665579	No
ENSG00000083807	10998	SLC27A5	solute carrier family 27 member 5	84.2763	253.616	-3.00934	0.665579	No
ENSG00000173530	8793	TNFRSF10D	TNF receptor superfamily member 10d	1736.46	1235.02	1.40601	0.665593	No
ENSG00000115694	10494	STK25	serine/threonine kinase 25	3966.45	5284.98	-1.33242	0.665932	No
ENSG00000253846	56106	PCDHGA10	protocadherin gamma subfamily A, 10	9.35924	2.04865	4.56849	0.666957	No
ENSG00000171574	201514	ZNF584	zinc finger protein 584	200.947	349.975	-1.74163	0.666957	No
ENSG00000167635	7705	ZNF146	zinc finger protein 146	3981.21	5026.21	-1.26248	0.666957	No
ENSG00000163638	56999	ADAMTS9	ADAM metallopeptidase with thrombospondin type 1 motif 9	137.262	258.163	-1.8808	0.666957	No
ENSG00000226068	---	---	---	0.524687	2.76885	-5.27715	0.666957	No
ENSG00000231125	---	---	---	3.71569	0.695386	5.34336	0.666957	No
ENSG00000187837	3006	H1-2	H1.2 linker histone, cluster member	599.09	224.446	2.6692	0.666957	No
ENSG00000147439	55909	BIN3	bridging integrator 3	345.015	467.927	-1.35625	0.666957	No
ENSG00000011028	9902	MRC2	mannose receptor C type 2	268.144	447.58	-1.66918	0.666957	No
ENSG00000205746	---	---	---	2.61571	0.482153	5.42506	0.666957	No
ENSG00000064490	8625	RFXANK	regulatory factor X associated ankyrin containing protein	871.189	1190.19	-1.36617	0.666957	No
ENSG00000105723	2931	GSK3A	glycogen synthase kinase 3 alpha	1372.39	1800.31	-1.31181	0.666957	No
ENSG00000125691	9349	RPL23	ribosomal protein L23	34655.8	42879	-1.23728	0.666957	No
ENSG00000179766	158381	ATP8B5P	ATPase phospholipid transporting 8B5, pseudogene	0.524687	2.76481	-5.26945	0.666957	No
ENSG00000135723	29109	FHOD1	formin homology 2 domain containing 1	731.039	1135.5	-1.55327	0.666957	No
ENSG00000173705	26032	SUSD5	sushi domain containing 5	1246.86	1952.5	-1.56594	0.666957	No
ENSG00000270641	9383	TSIX	TSIX transcript, XIST antisense RNA	5.59444	1.18551	4.71903	0.666957	No
ENSG00000165476	221035	REEP3	receptor accessory protein 3	725.958	484.7	1.49775	0.666957	No
ENSG00000135900	65080	MRPL44	mitochondrial ribosomal protein L44	1631.97	2075.96	-1.27206	0.666957	No
ENSG00000100311	5155	PDGFB	platelet derived growth factor subunit B	4.44648	0.695386	6.39426	0.666957	No
ENSG00000183621	220929	ZNF438	zinc finger protein 438	79.5855	49.4863	1.60823	0.666957	No
ENSG00000220032	---	---	---	19.1777	8.02882	2.38861	0.667982	No
ENSG00000250539	---	---	---	1.08383	5.27861	-4.87034	0.667982	No
ENSG00000129514	3169	FOXA1	forkhead box A1	673.11	323.426	2.08119	0.669656	No
ENSG00000259523	---	---	---	6.70009	1.5854	4.22613	0.669656	No
ENSG00000231611	---	---	---	21.8094	9.63503	2.26355	0.669656	No
ENSG00000257088	---	---	---	1.47848	6.37418	-4.31131	0.670472	No
ENSG00000169919	2990	GUSB	glucuronidase beta	2680.49	1956.66	1.36993	0.670472	No
ENSG00000113272	54974	THG1L	tRNA-histidine guanylyltransferase 1 like	558.218	742.622	-1.33035	0.670472	No
ENSG00000180257	125893	ZNF816	zinc finger protein 816	318.227	211.732	1.50297	0.671749	No
ENSG00000131899	3996	LLGL1	LLGL scribble cell polarity complex component 1	928.577	1244.18	-1.33988	0.672189	No
ENSG00000105698	7392	USF2	upstream transcription factor 2, c-fos interacting	1574.04	2098.32	-1.33308	0.672189	No
ENSG00000187026	337978	KRTAP21-2	keratin associated protein 21-2	8.05914	0.695386	11.5895	0.672189	No
ENSG00000233913	---	---	---	638.717	831.428	-1.30171	0.672354	No
ENSG00000198113	54863	TOR4A	torsin family 4 member A	29.0516	60.1865	-2.07171	0.672354	No
ENSG00000162733	4921	DDR2	discoidin domain receptor tyrosine kinase 2	144.487	354.636	-2.45445	0.673568	No
ENSG00000231665	---	---	---	3.50215	0.695386	5.03627	0.673568	No
ENSG00000011304	5725	PTBP1	polypyrimidine tract binding protein 1	18598.5	22728	-1.22204	0.673568	No
ENSG00000100129	51386	EIF3L	eukaryotic translation initiation factor 3 subunit L	15344.9	18844.8	-1.22808	0.673568	No
ENSG00000186468	6228	RPS23	ribosomal protein S23	34032.7	42819.8	-1.2582	0.673568	No
ENSG00000267106	---	---	---	16.9677	7.36544	2.30369	0.673568	No
ENSG00000205795	192668	CYS1	cystin 1	5.59142	1.18393	4.72275	0.673568	No
ENSG00000196176	---	---	---	15.2644	2.06221	7.40196	0.674325	No
ENSG00000149295	1813	DRD2	dopamine receptor D2	5.28258	0.82106	6.43385	0.674325	No
ENSG00000051596	84321	THOC3	THO complex 3	1310.37	1828.11	-1.3951	0.67546	No
ENSG00000264235	104968399	LOC104968399	uncharacterized LOC104968399	9.06975	2.6403	3.43512	0.675527	No
ENSG00000007080	115098	CCDC124	coiled-coil domain containing 124	2775.88	4014.47	-1.4462	0.676906	No
ENSG00000181350	388341	LRRC75A	leucine rich repeat containing 75A	62.9523	32.1181	1.96003	0.676991	No
ENSG00000273344	202781	PAXIP1-AS1	PAXIP1 antisense RNA 1 (head to head)	196.544	130.392	1.50733	0.676991	No
ENSG00000054983	2581	GALC	galactosylceramidase	53.9705	102.252	-1.8946	0.676991	No
ENSG00000272434	---	---	---	15.9669	5.08828	3.13798	0.676991	No
ENSG00000115274	83444	INO80B	INO80 complex subunit B	544.633	771.406	-1.41638	0.677146	No
ENSG00000167740	124936	CYB5D2	cytochrome b5 domain containing 2	745.152	519.797	1.43354	0.677146	No
ENSG00000119574	84878	ZBTB45	zinc finger and BTB domain containing 45	130.614	255.372	-1.95516	0.677146	No
ENSG00000081386	22869	ZNF510	zinc finger protein 510	186.079	124.036	1.5002	0.677146	No
ENSG00000064961	10362	HMG20B	high mobility group 20B	1163.86	1498.15	-1.28723	0.677146	No
ENSG00000268288	---	---	---	14.7111	5.79763	2.53744	0.677146	No
ENSG00000204628	10399	RACK1	receptor for activated C kinase 1	83082	110428	-1.32915	0.677146	No
ENSG00000060982	586	BCAT1	branched chain amino acid transaminase 1	2530.33	4227.13	-1.67058	0.677146	No
ENSG00000222041	112597	CYTOR	cytoskeleton regulator RNA	88.3215	172.735	-1.95576	0.677146	No
ENSG00000226479	79134	TMEM185B	transmembrane protein 185B	604.791	850.276	-1.4059	0.677146	No
ENSG00000154518	518	ATP5MC3	ATP synthase membrane subunit c locus 3	12497.5	15487.9	-1.23928	0.677146	No
ENSG00000140853	84166	NLRC5	NLR family CARD domain containing 5	10.934	3.38597	3.22921	0.677146	No
ENSG00000164611	9232	PTTG1	PTTG1 regulator of sister chromatid separation, securin	2503.98	3126.98	-1.24881	0.677146	No
ENSG00000174177	348180	CTU2	cytosolic thiouridylase subunit 2	1159.06	1583.12	-1.36587	0.677146	No
ENSG00000181039	---	---	---	145.521	90.0121	1.61669	0.678039	No
ENSG00000133710	11005	SPINK5	serine peptidase inhibitor, Kazal type 5	21.3016	9.37568	2.27201	0.679166	No
ENSG00000205413	54809	SAMD9	sterile alpha motif domain containing 9	84.5656	38.2172	2.21276	0.679166	No
ENSG00000196862	285190	RGPD4	RANBP2 like and GRIP domain containing 4	0.749858	3.80462	-5.07379	0.679166	No
ENSG00000262814	6182	MRPL12	mitochondrial ribosomal protein L12	966.145	1642.8	-1.70036	0.679166	No
ENSG00000114942	1933	EEF1B2	eukaryotic translation elongation factor 1 beta 2	27088	33024.7	-1.21916	0.679166	No
ENSG00000158161	2140	EYA3	EYA transcriptional coactivator and phosphatase 3	1071.51	1389.44	-1.29671	0.679166	No
ENSG00000271888	---	---	---	20.2898	8.59123	2.36169	0.679334	No
ENSG00000166068	161742	SPRED1	sprouty related EVH1 domain containing 1	516.535	380.157	1.35874	0.682788	No
ENSG00000140995	54849	DEF8	differentially expressed in FDCP 8 homolog	2047.97	2616.16	-1.27744	0.683238	No
ENSG00000111271	80724	ACAD10	acyl-CoA dehydrogenase family member 10	455.049	322.926	1.40914	0.68345	No
ENSG00000266904	---	---	---	8.15641	2.47676	3.29318	0.683574	No
ENSG00000254837	100287896	LOC100287896	uncharacterized LOC100287896	7.50239	1.75467	4.27567	0.683574	No
ENSG00000272716	---	---	---	10.3172	2.40085	4.2973	0.683574	No
ENSG00000115073	10120	ACTR1B	actin related protein 1B	965.596	1247.68	-1.29214	0.683574	No
ENSG00000265766	440224	CXADRP3	CXADR pseudogene 3	2.72185	0.482153	5.6452	0.683574	No
ENSG00000105520	64748	PLPPR2	phospholipid phosphatase related 2	1024.78	1345.21	-1.31268	0.683574	No
ENSG00000157214	261729	STEAP2	STEAP2 metalloreductase	47.3727	22.749	2.08241	0.683574	No
ENSG00000055732	55283	MCOLN3	mucolipin 3	326.062	202.546	1.60981	0.683574	No
ENSG00000086062	2683	B4GALT1	beta-1,4-galactosyltransferase 1	974.089	1398.44	-1.43563	0.683574	No
ENSG00000181704	286451	YIPF6	Yip1 domain family member 6	1930.37	1500.12	1.28681	0.683574	No
ENSG00000235109	64288	ZSCAN31	zinc finger and SCAN domain containing 31	111.338	69.1191	1.61082	0.683574	No
ENSG00000243680	---	---	---	2.18944	8.60804	-3.93162	0.683574	No
ENSG00000047849	4134	MAP4	microtubule associated protein 4	8262.38	10587.9	-1.28146	0.683574	No
ENSG00000110330	329	BIRC2	baculoviral IAP repeat containing 2	1236.66	918.251	1.34676	0.683574	No
ENSG00000180938	137209	ZNF572	zinc finger protein 572	122.204	77.8938	1.56886	0.683574	No
ENSG00000235560	107984875	LOC107984875	uncharacterized LOC107984875	129.504	78.7092	1.64534	0.683574	No
ENSG00000205879	---	---	---	2.51149	0.482153	5.20891	0.683574	No
ENSG00000011295	54902	TTC19	tetratricopeptide repeat domain 19	2008.82	1591.49	1.26223	0.683574	No
ENSG00000005206	56928	SPPL2B	signal peptide peptidase like 2B	253.203	349.455	-1.38014	0.683574	No
ENSG00000116497	64766	S100PBP	S100P binding protein	1224.96	962.915	1.27214	0.683574	No
ENSG00000260597	---	---	---	8.52751	1.70734	4.99462	0.683574	No
ENSG00000252213	109616975	SNORA74D	small nucleolar RNA, H/ACA box 74D	3.27887	0.695386	4.71518	0.683574	No
ENSG00000131116	126299	ZNF428	zinc finger protein 428	573.669	803.563	-1.40074	0.683574	No
ENSG00000015413	1800	DPEP1	dipeptidase 1	15.597	31.3672	-2.01111	0.683574	No
ENSG00000260750	101928737	LOC101928737	uncharacterized LOC101928737	5.32987	1.18744	4.48854	0.683574	No
ENSG00000201592	---	---	---	9.46483	2.09884	4.50956	0.683574	No
ENSG00000198835	57165	GJC2	gap junction protein gamma 2	13.3175	33.2269	-2.49498	0.683574	No
ENSG00000105677	10430	TMEM147	transmembrane protein 147	2198.24	2866.45	-1.30398	0.683574	No
ENSG00000231365	101929147	WARS2-AS1	WARS2 antisense RNA 1	362.023	259.106	1.3972	0.683574	No
ENSG00000249196	283352	TMEM132D-AS1	TMEM132D antisense RNA 1	5.42682	14.8119	-2.7294	0.683574	No
ENSG00000205763	441212	RP9P	RP9 pseudogene	129.547	79.1897	1.6359	0.683574	No
ENSG00000202515	56662	VTRNA1-3	vault RNA 1-3	11.0944	2.21632	5.00578	0.683574	No
ENSG00000182580	2049	EPHB3	EPH receptor B3	124.425	75.8736	1.6399	0.68539	No
ENSG00000213943	---	---	---	4.55576	12.5238	-2.749	0.68539	No
ENSG00000243479	645249	MNX1-AS1	MNX1 antisense RNA 1 (head to head)	194.826	129.023	1.51001	0.68539	No
ENSG00000264080	---	---	---	3.27887	0.695386	4.71518	0.685808	No
ENSG00000119013	4709	NDUFB3	NADH:ubiquinone oxidoreductase subunit B3	2167.13	2742.2	-1.26536	0.685808	No
ENSG00000247240	440288	UBL7-AS1	UBL7 antisense RNA 1 (head to head)	212.544	144.216	1.47379	0.686386	No
ENSG00000204514	730051	ZNF814	zinc finger protein 814	39.8848	19.3998	2.05594	0.687394	No
ENSG00000122012	22987	SV2C	synaptic vesicle glycoprotein 2C	3.87565	0.695386	5.57338	0.687394	No
ENSG00000162511	7805	LAPTM5	lysosomal protein transmembrane 5	5.92875	1.3232	4.48063	0.687394	No
ENSG00000137074	54840	APTX	aprataxin	1342.31	1725.42	-1.28542	0.687394	No
ENSG00000125977	8894	EIF2S2	eukaryotic translation initiation factor 2 subunit beta	8473.46	11194.1	-1.32107	0.688415	No
ENSG00000115368	84128	WDR75	WD repeat domain 75	2905.1	3907.14	-1.34492	0.688576	No
ENSG00000164294	493869	GPX8	glutathione peroxidase 8 (putative)	1278.08	1887.43	-1.47677	0.688576	No
ENSG00000158473	912	CD1D	CD1d molecule	0.862713	4.26302	-4.94141	0.688576	No
ENSG00000135127	92558	BICDL1	BICD family like cargo adaptor 1	65.6722	38.8496	1.69042	0.688576	No
ENSG00000235078	---	---	---	16.0642	3.38593	4.74439	0.689481	No
ENSG00000215515	---	---	---	1.60449	7.04335	-4.38978	0.689481	No
ENSG00000074201	1207	CLNS1A	chloride nucleotide-sensitive channel 1A	6075.96	8319.64	-1.36927	0.691682	No
ENSG00000204934	401431	ATP6V0E2-AS1	ATP6V0E2 antisense RNA 1	286.26	158.964	1.80078	0.691682	No
ENSG00000163734	2921	CXCL3	C-X-C motif chemokine ligand 3	6.40386	1.91385	3.34606	0.691682	No
ENSG00000113140	6678	SPARC	secreted protein acidic and cysteine rich	203.302	602.078	-2.9615	0.691788	No
ENSG00000198818	113402	SFT2D1	SFT2 domain containing 1	1166.25	1517.11	-1.30084	0.692586	No
ENSG00000229415	253970	SFTA3	surfactant associated 3	1.86001	8.16089	-4.38755	0.692913	No
ENSG00000106537	27075	TSPAN13	tetraspanin 13	1795.43	1411.25	1.27223	0.694682	No
ENSG00000233426	---	---	---	678.175	946.491	-1.39564	0.694682	No
ENSG00000267309	728752	LOC728752	uncharacterized LOC728752	42.8517	23.6298	1.81346	0.694711	No
ENSG00000129968	81926	ABHD17A	abhydrolase domain containing 17A	579.775	870.44	-1.50134	0.694711	No
ENSG00000136149	---	---	---	404.775	533.899	-1.319	0.694711	No
ENSG00000206754	594837	SNORD101	small nucleolar RNA, C/D box 101	1.89409	8.45937	-4.46619	0.694711	No
ENSG00000118640	8673	VAMP8	vesicle associated membrane protein 8	481.708	785.391	-1.63043	0.694789	No
ENSG00000199377	26828	RNU5F-1	RNA, U5F small nuclear 1	4.07902	0.695386	5.86584	0.695325	No
ENSG00000204946	100289678	ZNF783	zinc finger family member 783	325.982	469.466	-1.44016	0.695462	No
ENSG00000167380	7769	ZNF226	zinc finger protein 226	481.224	359.539	1.33845	0.695462	No
ENSG00000149273	6188	RPS3	ribosomal protein S3	75480.5	92385.3	-1.22396	0.695462	No
ENSG00000162772	467	ATF3	activating transcription factor 3	1204.1	846.297	1.42279	0.695758	No
ENSG00000179743	729614	FLJ37453	uncharacterized LOC729614	302.534	198.408	1.52481	0.695758	No
ENSG00000222035	729224	KIAA2012-AS1	KIAA2012 antisense RNA 1	0.939335	4.8134	-5.12426	0.695758	No
ENSG00000245105	144571	A2M-AS1	A2M antisense RNA 1	0.763674	3.51205	-4.59889	0.695758	No
ENSG00000127837	14	AAMP	angio associated migratory cell protein	8072.2	10171.9	-1.26011	0.697497	No
ENSG00000173992	9973	CCS	copper chaperone for superoxide dismutase	222.712	342.856	-1.53946	0.697683	No
ENSG00000180440	400120	SERTM1	serine rich and transmembrane domain containing 1	86.6734	50.741	1.70815	0.697683	No
ENSG00000170271	10826	FAXDC2	fatty acid hydroxylase domain containing 2	39.4214	16.3001	2.41848	0.697683	No
ENSG00000156509	286151	FBXO43	F-box protein 43	3.9079	0.695386	5.61976	0.697787	No
ENSG00000188779	390598	SKOR1	SKI family transcriptional corepressor 1	23.6199	9.69724	2.43573	0.697787	No
ENSG00000172009	7064	THOP1	thimet oligopeptidase 1	2432.43	3039.23	-1.24946	0.699278	No
ENSG00000223572	548596	CKMT1A	creatine kinase, mitochondrial 1A	279.441	194.822	1.43434	0.700001	No
ENSG00000175161	253559	CADM2	cell adhesion molecule 2	15.2836	29.6172	-1.93784	0.700001	No
ENSG00000146005	84249	PSD2	pleckstrin and Sec7 domain containing 2	3.2477	0.695386	4.67037	0.700001	No
ENSG00000158427	286527	TMSB15B	thymosin beta 15B	118.342	50.849	2.32733	0.700001	No
ENSG00000168614	---	---	---	276.542	190.004	1.45545	0.700001	No
ENSG00000133466	114904	C1QTNF6	C1q and TNF related 6	58.4143	30.0605	1.94322	0.700302	No
ENSG00000169169	126129	CPT1C	carnitine palmitoyltransferase 1C	72.7803	123.703	-1.69968	0.700302	No
ENSG00000269846	---	---	---	4.24756	12.3773	-2.91397	0.700879	No
ENSG00000180071	253650	ANKRD18A	ankyrin repeat domain 18A	55.8046	87.5286	-1.56848	0.703413	No
ENSG00000234028	101928403	EIF2AK3-DT	EIF2AK3 divergent transcript	29.8703	16.1458	1.85004	0.703413	No
ENSG00000257303	---	---	---	19.548	9.47068	2.06405	0.704017	No
ENSG00000100836	8106	PABPN1	poly(A) binding protein nuclear 1	1141.5	1610.43	-1.4108	0.706175	No
ENSG00000168071	283234	CCDC88B	coiled-coil domain containing 88B	40.4784	22.3834	1.80841	0.706175	No
ENSG00000090621	8761	PABPC4	poly(A) binding protein cytoplasmic 4	8177.46	10457.7	-1.27885	0.706627	No
ENSG00000104805	4924	NUCB1	nucleobindin 1	3479.2	4403.87	-1.26577	0.706627	No
ENSG00000232372	---	---	---	12.3598	4.91044	2.51704	0.706627	No
ENSG00000124935	10647	SCGB1D2	secretoglobin family 1D member 2	2.23412	7.61158	-3.40698	0.706627	No
ENSG00000259205	---	---	---	3.22092	0.695386	4.63184	0.706627	No
ENSG00000181027	79147	FKRP	fukutin related protein	294.606	411.95	-1.39831	0.70802	No
ENSG00000128268	4248	MGAT3	beta-1,4-mannosyl-glycoprotein 4-beta-N-acetylglucosaminyltransferase	76.2614	43.8469	1.73927	0.708833	No
ENSG00000259079	---	---	---	6.84811	1.55197	4.41252	0.70926	No
ENSG00000085377	5550	PREP	prolyl endopeptidase	2304.3	2912.37	-1.26388	0.709449	No
ENSG00000108379	7473	WNT3	Wnt family member 3	131.674	78.5382	1.67656	0.710568	No
ENSG00000119705	81892	SLIRP	SRA stem-loop interacting RNA binding protein	2896.23	3635.4	-1.25522	0.710568	No
ENSG00000236194	---	---	---	0.524687	2.63439	-5.02089	0.710568	No
ENSG00000135638	2016	EMX1	empty spiracles homeobox 1	92.9704	49.8995	1.86315	0.710568	No
ENSG00000152778	24138	IFIT5	interferon induced protein with tetratricopeptide repeats 5	732.524	544.085	1.34634	0.710568	No
ENSG00000112297	202	CRYBG1	crystallin beta-gamma domain containing 1	10.4371	22.3367	-2.14012	0.711881	No
ENSG00000226465	---	---	---	12.8878	30.0037	-2.32807	0.711881	No
ENSG00000103227	64788	LMF1	lipase maturation factor 1	143.424	254.842	-1.77684	0.711881	No
ENSG00000172197	154141	MBOAT1	membrane bound O-acyltransferase domain containing 1	109.514	63.1442	1.73435	0.711881	No
ENSG00000180917	55783	CMTR2	cap methyltransferase 2	92.0276	162.694	-1.76788	0.711881	No
ENSG00000007047	57787	MARK4	microtubule affinity regulating kinase 4	685.26	920.58	-1.3434	0.712404	No
ENSG00000181019	1728	NQO1	NAD(P)H quinone dehydrogenase 1	165.139	290.075	-1.75655	0.71313	No
ENSG00000141753	3487	IGFBP4	insulin like growth factor binding protein 4	75.4796	33.6817	2.24097	0.71313	No
ENSG00000272885	---	---	---	3.91126	0.824369	4.74454	0.714838	No
ENSG00000163002	129401	NUP35	nucleoporin 35	948.887	1294.03	-1.36373	0.714838	No
ENSG00000171246	4884	NPTX1	neuronal pentraxin 1	2136.51	1310.75	1.62999	0.715366	No
ENSG00000218426	---	---	---	880.621	1141.44	-1.29618	0.719708	No
ENSG00000162714	84838	ZNF496	zinc finger protein 496	462.718	678.379	-1.46607	0.719708	No
ENSG00000213967	730087	ZNF726	zinc finger protein 726	33.9615	9.27371	3.66212	0.719708	No
ENSG00000180818	3226	HOXC10	homeobox C10	726.848	490.976	1.48041	0.719708	No
ENSG00000148411	138151	NACC2	NACC family member 2	411.51	276.435	1.48863	0.719708	No
ENSG00000164342	7098	TLR3	toll like receptor 3	10.808	2.54448	4.24764	0.719708	No
ENSG00000215386	388815	MIR99AHG	mir-99a-let-7c cluster host gene	18.418	7.8764	2.33838	0.719708	No
ENSG00000139318	1848	DUSP6	dual specificity phosphatase 6	29.9482	11.5126	2.60134	0.719708	No
ENSG00000237774	---	---	---	44.8627	72.4414	-1.61473	0.719708	No
ENSG00000270109	---	---	---	23.6996	10.1664	2.33118	0.719708	No
ENSG00000260958	105371200	LOC105371200	uncharacterized LOC105371200	1.04198	5.22671	-5.01611	0.719708	No
ENSG00000101938	91851	CHRDL1	chordin like 1	8.26177	1.57856	5.23375	0.720516	No
ENSG00000162878	91461	PKDCC	protein kinase domain containing, cytoplasmic	207.931	305.99	-1.47159	0.720897	No
ENSG00000155265	401647	GOLGA7B	golgin A7 family member B	23.8711	10.2262	2.33431	0.720897	No
ENSG00000259485	---	---	---	33.5617	10.2784	3.26528	0.720897	No
ENSG00000254858	84769	MPV17L2	MPV17 mitochondrial inner membrane protein like 2	810.109	1095.15	-1.35185	0.720897	No
ENSG00000118096	56912	IFT46	intraflagellar transport 46	1372.87	1793.8	-1.30661	0.721241	No
ENSG00000163803	151056	PLB1	phospholipase B1	1.68984	8.05202	-4.76496	0.721241	No
ENSG00000105258	5438	POLR2I	RNA polymerase II subunit I	997.695	1351.76	-1.35488	0.721241	No
ENSG00000247626	92935	MARS2	methionyl-tRNA synthetase 2, mitochondrial	779.27	1106.74	-1.42023	0.721241	No
ENSG00000100982	63935	PCIF1	PDX1 C-terminal inhibiting factor 1	597.383	832.765	-1.39402	0.721241	No
ENSG00000143502	55061	SUSD4	sushi domain containing 4	62.4128	25.6305	2.4351	0.721241	No
ENSG00000168916	57507	ZNF608	zinc finger protein 608	246.938	114.162	2.16306	0.721241	No
ENSG00000115423	1768	DNAH6	dynein axonemal heavy chain 6	33.4846	16.6061	2.01641	0.721241	No
ENSG00000212135	692108	SNORD67	small nucleolar RNA, C/D box 67	0.87887	3.98726	-4.5368	0.721241	No
ENSG00000163297	118429	ANTXR2	ANTXR cell adhesion molecule 2	352.137	245.865	1.43223	0.721241	No
ENSG00000186638	347240	KIF24	kinesin family member 24	330.418	446.404	-1.35103	0.721241	No
ENSG00000136682	150472	CBWD2	COBW domain containing 2	1010.91	1300.32	-1.28628	0.721241	No
ENSG00000170113	123606	NIPA1	NIPA magnesium transporter 1	647.399	448.324	1.44404	0.721241	No
ENSG00000123144	79002	TRIR	telomerase RNA component interacting RNase	2621.36	3370.01	-1.28559	0.721241	No
ENSG00000253352	55000	TUG1	taurine up-regulated 1	3195.87	2448.37	1.3053	0.722856	No
ENSG00000227403	100996579	LINC01806	long intergenic non-protein coding RNA 1806	69.9566	137.387	-1.96389	0.722856	No
ENSG00000183196	4166	CHST6	carbohydrate sulfotransferase 6	16.7964	50.5015	-3.00668	0.722856	No
ENSG00000223547	284391	ZNF844	zinc finger protein 844	3.20351	0.695386	4.60682	0.722856	No
ENSG00000213614	3073	HEXA	hexosaminidase subunit alpha	3020.19	2316.26	1.30391	0.722856	No
ENSG00000233577	---	---	---	17.4178	40.7872	-2.3417	0.722856	No
ENSG00000206630	26788	SNORD60	small nucleolar RNA, C/D box 60	6.30671	1.9183	3.28765	0.722856	No
ENSG00000144713	6161	RPL32	ribosomal protein L32	49655.3	60249.2	-1.21335	0.722856	No
ENSG00000163050	56997	COQ8A	coenzyme Q8A	3059.99	3736.31	-1.22102	0.723991	No
ENSG00000178522	258	AMBN	ameloblastin	13.7833	33.96	-2.46385	0.726773	No
ENSG00000236048	---	---	---	6.10942	15.8225	-2.58984	0.726773	No
ENSG00000130589	85441	HELZ2	helicase with zinc finger 2	216.789	294.951	-1.36055	0.726773	No
ENSG00000233822	8341	H2BC15	H2B clustered histone 15	75.2884	29.7098	2.53413	0.728003	No
ENSG00000251259	---	---	---	10.6352	3.16035	3.36521	0.728003	No
ENSG00000119669	64207	IRF2BPL	interferon regulatory factor 2 binding protein like	885.865	680.667	1.30147	0.728003	No
ENSG00000204347	388419	BTBD17	BTB domain containing 17	0.524687	2.4691	-4.70585	0.728003	No
ENSG00000019995	54764	ZRANB1	zinc finger RANBP2-type containing 1	1815.92	1392.34	1.30423	0.728003	No
ENSG00000184144	6900	CNTN2	contactin 2	0.524687	2.46951	-4.70662	0.728003	No
ENSG00000117308	2582	GALE	UDP-galactose-4-epimerase	431.35	313.458	1.3761	0.728003	No
ENSG00000228172	---	---	---	5.06201	1.19406	4.23931	0.729212	No
ENSG00000226913	100132677	BSN-DT	BSN divergent transcript	6.70009	1.29668	5.16711	0.729212	No
ENSG00000260063	101928728	LOC101928728	uncharacterized LOC101928728	14.0052	4.49016	3.11909	0.729212	No
ENSG00000161618	126133	ALDH16A1	aldehyde dehydrogenase 16 family member A1	413.648	644.166	-1.55728	0.729212	No
ENSG00000261140	---	---	---	0.862713	3.98726	-4.62176	0.72978	No
ENSG00000262691	---	---	---	4.62199	0.922202	5.01191	0.73066	No
ENSG00000118246	22868	FASTKD2	FAST kinase domains 2	1800.97	2291.41	-1.27232	0.73066	No
ENSG00000215883	606495	CYB5RL	cytochrome b5 reductase like	443.032	325.853	1.35961	0.730997	No
ENSG00000186300	148254	ZNF555	zinc finger protein 555	354.376	258.086	1.37309	0.731181	No
ENSG00000122862	5552	SRGN	serglycin	1.37791	7.77505	-5.64266	0.731181	No
ENSG00000170266	2720	GLB1	galactosidase beta 1	2016.58	2485.06	-1.23231	0.731628	No
ENSG00000251595	79963	ABCA11P	ATP binding cassette subfamily A member 11, pseudogene	45.7128	22.0972	2.06871	0.731628	No
ENSG00000129675	9459	ARHGEF6	Rac/Cdc42 guanine nucleotide exchange factor 6	119.717	216.27	-1.80651	0.732288	No
ENSG00000233435	---	---	---	5.49258	1.3232	4.15099	0.732288	No
ENSG00000142396	105372481	ERVK3-1	endogenous retrovirus group K3 member 1	49.9966	84.7544	-1.6952	0.732288	No
ENSG00000206633	100302743	SNORA80B	small nucleolar RNA, H/ACA box 80B	3.60377	0.695386	5.1824	0.732288	No
ENSG00000182368	---	---	---	13.403	28.0019	-2.08923	0.732288	No
ENSG00000179921	151306	GPBAR1	G protein-coupled bile acid receptor 1	3.98138	0.99997	3.9815	0.732288	No
ENSG00000111906	51020	HDDC2	HD domain containing 2	3817.47	5018.53	-1.31462	0.732288	No
ENSG00000168679	9122	SLC16A4	solute carrier family 16 member 4	32.2815	17.4173	1.85341	0.732288	No
ENSG00000225353	---	---	---	2.75348	0.482153	5.71079	0.732288	No
ENSG00000180822	389362	PSMG4	proteasome assembly chaperone 4	405.539	539.655	-1.33071	0.732288	No
ENSG00000110080	6484	ST3GAL4	ST3 beta-galactoside alpha-2,3-sialyltransferase 4	766.237	541.135	1.41598	0.732288	No
ENSG00000119965	80007	C10orf88	chromosome 10 open reading frame 88	539.422	414.225	1.30225	0.732288	No
ENSG00000263874	100505576	LINC00672	long intergenic non-protein coding RNA 672	1.81639	6.56693	-3.61537	0.732288	No
ENSG00000116031	50489	CD207	CD207 molecule	41.115	23.0334	1.78502	0.732288	No
ENSG00000145912	55651	NHP2	NHP2 ribonucleoprotein	7533.79	9735.22	-1.29221	0.732288	No
ENSG00000176715	197322	ACSF3	acyl-CoA synthetase family member 3	751.69	987.725	-1.314	0.732288	No
ENSG00000066379	30834	ZNRD1	zinc ribbon domain containing 1	789.637	1000.09	-1.26652	0.732288	No
ENSG00000101444	191	AHCY	adenosylhomocysteinase	17782.1	22386.4	-1.25893	0.732288	No
ENSG00000132470	3691	ITGB4	integrin subunit beta 4	47.7018	24.2246	1.96915	0.732288	No
ENSG00000135521	84946	LTV1	LTV1 ribosome biogenesis factor	2705.5	3499.83	-1.2936	0.732288	No
ENSG00000168813	22847	ZNF507	zinc finger protein 507	1053.27	1366.88	-1.29775	0.732288	No
ENSG00000136937	4686	NCBP1	nuclear cap binding protein subunit 1	2859.57	3587.17	-1.25444	0.732733	No
ENSG00000105538	54922	RASIP1	Ras interacting protein 1	51.8328	83.9407	-1.61945	0.73501	No
ENSG00000259948	---	---	---	4.14011	0.99997	4.14023	0.73501	No
ENSG00000259022	---	---	---	36.5804	20.862	1.75344	0.73501	No
ENSG00000135930	9470	EIF4E2	eukaryotic translation initiation factor 4E family member 2	3384.2	4140.83	-1.22357	0.736613	No
ENSG00000261655	---	---	---	3.45166	0.695386	4.96367	0.736613	No
ENSG00000252010	677775	SCARNA5	small Cajal body-specific RNA 5	6.90061	1.33398	5.17294	0.736613	No
ENSG00000184428	116447	TOP1MT	DNA topoisomerase I mitochondrial	1463.36	1846.27	-1.26167	0.736613	No
ENSG00000229211	---	---	---	3.45298	0.695386	4.96557	0.736613	No
ENSG00000183751	10607	TBL3	transducin beta like 3	1782.82	2736.83	-1.53511	0.736613	No
ENSG00000167904	137695	TMEM68	transmembrane protein 68	607.94	473.27	1.28455	0.736613	No
ENSG00000204950	390205	LRRC10B	leucine rich repeat containing 10B	8.7257	1.91983	4.54504	0.736613	No
ENSG00000105664	1311	COMP	cartilage oligomeric matrix protein	37.9343	22.0146	1.72314	0.736613	No
ENSG00000182903	170960	ZNF721	zinc finger protein 721	991.849	777.507	1.27568	0.736613	No
ENSG00000182199	6472	SHMT2	serine hydroxymethyltransferase 2	10933.6	13600.4	-1.24391	0.736613	No
ENSG00000261461	---	---	---	93.8927	162.872	-1.73466	0.736613	No
ENSG00000056277	55609	ZNF280C	zinc finger protein 280C	131.801	209.418	-1.58889	0.736613	No
ENSG00000166123	84706	GPT2	glutamic--pyruvic transaminase 2	2024.88	2814.77	-1.39009	0.736613	No
ENSG00000243335	154881	KCTD7	potassium channel tetramerization domain containing 7	747.053	582.154	1.28326	0.736613	No
ENSG00000139350	121441	NEDD1	NEDD1 gamma-tubulin ring complex targeting factor	1045.41	797.547	1.31079	0.736613	No
ENSG00000259806	---	---	---	4.78806	1.18393	4.0442	0.736613	No
ENSG00000267191	---	---	---	25.6443	9.97473	2.57093	0.736613	No
ENSG00000221817	101929145	PPP3CB-AS1	PPP3CB antisense RNA 1 (head to head)	94.1092	62.1604	1.51397	0.736613	No
ENSG00000108830	8153	RND2	Rho family GTPase 2	612.759	397.255	1.54248	0.736613	No
ENSG00000252311	---	---	---	0.749858	3.2746	-4.36697	0.736613	No
ENSG00000152433	284306	ZNF547	zinc finger protein 547	220.843	122.126	1.80832	0.736613	No
ENSG00000175416	1212	CLTB	clathrin light chain B	1416.85	1798.5	-1.26936	0.736613	No
ENSG00000197343	79027	ZNF655	zinc finger protein 655	1620.57	1268.36	1.27769	0.736613	No
ENSG00000231742	101927541	LINC01273	long intergenic non-protein coding RNA 1273	11.5302	2.66254	4.33054	0.736613	No
ENSG00000165006	51271	UBAP1	ubiquitin associated protein 1	1219.57	1650.9	-1.35367	0.736613	No
ENSG00000227799	---	---	---	19.8002	9.10792	2.17395	0.736613	No
ENSG00000120451	399979	SNX19	sorting nexin 19	89.5676	141.02	-1.57445	0.736613	No
ENSG00000215256	55449	DHRS4-AS1	DHRS4 antisense RNA 1	176.251	250.697	-1.42239	0.736613	No
ENSG00000164975	6619	SNAPC3	small nuclear RNA activating complex polypeptide 3	1024.13	1390.83	-1.35805	0.736613	No
ENSG00000168003	6520	SLC3A2	solute carrier family 3 member 2	8351.32	10282.9	-1.23129	0.736613	No
ENSG00000263740	---	---	---	26.249	6.72417	3.90368	0.736613	No
ENSG00000228544	100131193	CCDC183-AS1	CCDC183 antisense RNA 1	86.4137	54.3089	1.59115	0.736613	No
ENSG00000214223	---	---	---	1973.7	2604.75	-1.31973	0.736613	No
ENSG00000188321	84527	ZNF559	zinc finger protein 559	542.967	401.469	1.35245	0.736613	No
ENSG00000164587	6208	RPS14	ribosomal protein S14	38374.6	46283	-1.20609	0.736613	No
ENSG00000105825	7980	TFPI2	tissue factor pathway inhibitor 2	28.6258	14.0887	2.03182	0.736613	No
ENSG00000255423	55096	EBLN2	endogenous Bornavirus like nucleoprotein 2	7.25103	2.23019	3.25131	0.736613	No
ENSG00000167700	113655	MFSD3	major facilitator superfamily domain containing 3	722.112	918.745	-1.2723	0.736613	No
ENSG00000172046	10869	USP19	ubiquitin specific peptidase 19	2597.7	3203.66	-1.23327	0.736613	No
ENSG00000063169	29998	BICRA	BRD4 interacting chromatin remodeling complex associated protein	221.996	309.293	-1.39324	0.736613	No
ENSG00000134780	747	DAGLA	diacylglycerol lipase alpha	111.341	170.249	-1.52908	0.736613	No
ENSG00000160410	92799	SHKBP1	SH3KBP1 binding protein 1	1095.03	1550.37	-1.41582	0.736613	No
ENSG00000174514	148808	MFSD4A	major facilitator superfamily domain containing 4A	17.2894	7.87897	2.19437	0.736613	No
ENSG00000196092	5079	PAX5	paired box 5	6.96335	1.5854	4.39218	0.736613	No
ENSG00000187987	222696	ZSCAN23	zinc finger and SCAN domain containing 23	23.1563	9.27474	2.4967	0.736613	No
ENSG00000065609	9892	SNAP91	synaptosome associated protein 91	48.3602	28.3843	1.70376	0.736613	No
ENSG00000272763	---	---	---	108.119	39.4123	2.74328	0.736613	No
ENSG00000133315	28992	MACROD1	mono-ADP ribosylhydrolase 1	285.66	403.756	-1.41342	0.736613	No
ENSG00000065357	1606	DGKA	diacylglycerol kinase alpha	60.847	23.3202	2.6092	0.736613	No
ENSG00000188611	56624	ASAH2	N-acylsphingosine amidohydrolase 2	27.3331	9.05121	3.01982	0.736613	No
ENSG00000144711	9922	IQSEC1	IQ motif and Sec7 domain ArfGEF 1	1053.25	1375.16	-1.30564	0.736613	No
ENSG00000164938	94241	TP53INP1	tumor protein p53 inducible nuclear protein 1	97.1286	53.0062	1.8324	0.736613	No
ENSG00000174446	10302	SNAPC5	small nuclear RNA activating complex polypeptide 5	736.857	555.106	1.32742	0.736613	No
ENSG00000167034	4824	NKX3-1	NK3 homeobox 1	67.8438	30.4945	2.22479	0.736613	No
ENSG00000105447	83743	GRWD1	glutamate rich WD repeat containing 1	4343.13	5728.28	-1.31893	0.73782	No
ENSG00000117305	3155	HMGCL	3-hydroxy-3-methylglutaryl-CoA lyase	378.528	262.562	1.44167	0.73782	No
ENSG00000171224	219738	FAM241B	family with sequence similarity 241 member B	194.347	116.55	1.6675	0.73782	No
ENSG00000178381	90637	ZFAND2A	zinc finger AN1-type containing 2A	383.041	209.665	1.82692	0.73782	No
ENSG00000073849	6480	ST6GAL1	ST6 beta-galactoside alpha-2,6-sialyltransferase 1	273.351	373.178	-1.3652	0.73782	No
ENSG00000100003	23541	SEC14L2	SEC14 like lipid binding 2	176.742	117.654	1.50222	0.739778	No
ENSG00000203497	---	---	---	36.8983	18.2914	2.01725	0.740339	No
ENSG00000158373	3017	H2BC5	H2B clustered histone 5	294.476	132.382	2.22444	0.740339	No
ENSG00000122386	7755	ZNF205	zinc finger protein 205	404.688	543.277	-1.34246	0.741348	No
ENSG00000240463	---	---	---	1.08383	4.53691	-4.186	0.741348	No
ENSG00000181524	---	---	---	2386.36	2999.86	-1.25709	0.741602	No
ENSG00000077380	1781	DYNC1I2	dynein cytoplasmic 1 intermediate chain 2	3462.86	4294.3	-1.2401	0.741634	No
ENSG00000260211	---	---	---	3.93984	0.99997	3.93996	0.741634	No
ENSG00000167081	5090	PBX3	PBX homeobox 3	1147.63	763.716	1.50269	0.741673	No
ENSG00000235795	---	---	---	5.66809	1.71726	3.30067	0.745015	No
ENSG00000158423	158787	RIBC1	RIB43A domain with coiled-coils 1	53.8643	30.2981	1.77781	0.745015	No
ENSG00000124444	79177	ZNF576	zinc finger protein 576	340.049	455.575	-1.33973	0.745015	No
ENSG00000144283	8502	PKP4	plakophilin 4	1938.53	2531.31	-1.30579	0.745015	No
ENSG00000138744	27163	NAAA	N-acylethanolamine acid amidase	8.78397	2.47676	3.54656	0.745015	No
ENSG00000102904	55815	TSNAXIP1	translin associated factor X interacting protein 1	17.1419	7.26399	2.35984	0.745226	No
ENSG00000196372	79754	ASB13	ankyrin repeat and SOCS box containing 13	675.961	874.592	-1.29385	0.748116	No
ENSG00000005020	8935	SKAP2	src kinase associated phosphoprotein 2	1117.07	811.347	1.37681	0.748116	No
ENSG00000178401	79962	DNAJC22	DnaJ heat shock protein family (Hsp40) member C22	83.2424	40.6154	2.04953	0.748116	No
ENSG00000160007	2909	ARHGAP35	Rho GTPase activating protein 35	1565.19	1922.85	-1.22851	0.748116	No
ENSG00000178665	349075	ZNF713	zinc finger protein 713	80.9848	53	1.52801	0.7483	No
ENSG00000114861	27086	FOXP1	forkhead box P1	1137.84	872.43	1.30422	0.748382	No
ENSG00000168026	199223	TTC21A	tetratricopeptide repeat domain 21A	43.0211	24.5357	1.75341	0.749307	No
ENSG00000130702	3911	LAMA5	laminin subunit alpha 5	403.15	557.24	-1.38222	0.749374	No
ENSG00000230202	---	---	---	1684.7	2104.33	-1.24908	0.749374	No
ENSG00000249388	---	---	---	3.5986	0.827808	4.34715	0.749604	No
ENSG00000176619	84823	LMNB2	lamin B2	5670.38	7237.47	-1.27636	0.750034	No
ENSG00000230216	---	---	---	6.80667	1.24907	5.44939	0.750034	No
ENSG00000218350	---	---	---	73.1012	112.096	-1.53344	0.750034	No
ENSG00000267858	100131691	MZF1-AS1	MZF1 antisense RNA 1	30.3431	57.0222	-1.87925	0.750034	No
ENSG00000107938	26098	EDRF1	erythroid differentiation regulatory factor 1	1694.51	1354.07	1.25142	0.750034	No
ENSG00000259924	---	---	---	4.17626	0.917674	4.55092	0.750034	No
ENSG00000162851	64216	TFB2M	transcription factor B2, mitochondrial	343.311	513.64	-1.49614	0.750034	No
ENSG00000255964	---	---	---	13.0484	26.6908	-2.04552	0.750034	No
ENSG00000197608	284371	ZNF841	zinc finger protein 841	169.757	107.527	1.57874	0.750034	No
ENSG00000170500	164832	LONRF2	LON peptidase N-terminal domain and ring finger 2	681.234	469.69	1.45039	0.750034	No
ENSG00000137185	7746	ZSCAN9	zinc finger and SCAN domain containing 9	306.22	404.582	-1.32121	0.750034	No
ENSG00000196081	440519	ZNF724	zinc finger protein 724	341.587	233.218	1.46467	0.750034	No
ENSG00000126970	55906	ZC4H2	zinc finger C4H2-type containing	867.981	671.927	1.29178	0.750034	No
ENSG00000187815	339559	ZFP69	ZFP69 zinc finger protein	338.675	254.254	1.33203	0.750034	No
ENSG00000140105	7453	WARS1	tryptophanyl-tRNA synthetase 1	6401.7	8180.88	-1.27792	0.750034	No
ENSG00000120708	7045	TGFBI	transforming growth factor beta induced	2.93504	0.695386	4.22074	0.750034	No
ENSG00000048162	51491	NOP16	NOP16 nucleolar protein	1728.84	2310.16	-1.33625	0.750034	No
ENSG00000237686	101929705	LOC101929705	uncharacterized LOC101929705	3.92494	0.827808	4.74136	0.750034	No
ENSG00000152315	56659	KCNK13	potassium two pore domain channel subfamily K member 13	39.8968	20.5008	1.94611	0.750034	No
ENSG00000258365	---	---	---	9.17957	3.27793	2.80041	0.750034	No
ENSG00000260948	---	---	---	73.6655	42.4641	1.73477	0.750034	No
ENSG00000236565	---	---	---	129.645	200.564	-1.54702	0.750034	No
ENSG00000165029	19	ABCA1	ATP binding cassette subfamily A member 1	11.3178	3.69119	3.06618	0.751035	No
ENSG00000141854	113230	MISP3	MISP family member 3	32.8084	14.787	2.21872	0.751252	No
ENSG00000117151	1486	CTBS	chitobiase	350.144	243.751	1.43648	0.751252	No
ENSG00000184937	7490	WT1	WT1 transcription factor	157.206	108.688	1.44639	0.751252	No
ENSG00000260563	---	---	---	25.9521	13.9082	1.86596	0.75141	No
ENSG00000111424	7421	VDR	vitamin D receptor	262.788	377.758	-1.4375	0.751617	No
ENSG00000261120	---	---	---	1.80205	6.22374	-3.4537	0.751617	No
ENSG00000186918	55893	ZNF395	zinc finger protein 395	583.799	439.432	1.32853	0.752082	No
ENSG00000259172	---	---	---	3.91126	1.00287	3.90005	0.752082	No
ENSG00000269068	---	---	---	3.24902	0.695386	4.67225	0.752082	No
ENSG00000198467	7169	TPM2	tropomyosin 2	16.0574	38.4826	-2.39657	0.752082	No
ENSG00000263412	---	---	---	29.1038	15.4274	1.8865	0.752082	No
ENSG00000259820	---	---	---	120.76	73.338	1.64663	0.752082	No
ENSG00000145721	167410	LIX1	limb and CNS expressed 1	2.33989	10.3154	-4.40848	0.752316	No
ENSG00000203724	388722	C1orf53	chromosome 1 open reading frame 53	40.733	65.5839	-1.6101	0.753329	No
ENSG00000099399	4113	MAGEB2	MAGE family member B2	74.5429	153.538	-2.05973	0.753329	No
ENSG00000171700	10287	RGS19	regulator of G protein signaling 19	320.025	431.893	-1.34956	0.753329	No
ENSG00000065534	4638	MYLK	myosin light chain kinase	93.8099	152.307	-1.62357	0.753473	No
ENSG00000140280	256586	LYSMD2	LysM domain containing 2	56.12	32.088	1.74894	0.753473	No
ENSG00000102409	56271	BEX4	brain expressed X-linked 4	1478.85	1974.79	-1.33535	0.753473	No
ENSG00000105251	56961	SHD	Src homology 2 domain containing transforming protein D	15.7487	6.56547	2.39871	0.753473	No
ENSG00000187595	201181	ZNF385C	zinc finger protein 385C	14.6811	5.1792	2.83462	0.753473	No
ENSG00000197238	8363	H4C11	H4 clustered histone 11	6.14827	1.3332	4.61165	0.754359	No
ENSG00000105996	3199	HOXA2	homeobox A2	31.9666	15.0808	2.11968	0.754359	No
ENSG00000228205	---	---	---	117.425	166.876	-1.42113	0.754359	No
ENSG00000131400	9476	NAPSA	napsin A aspartic peptidase	1.52138	5.77058	-3.79299	0.754359	No
ENSG00000241481	---	---	---	7.88005	2.07958	3.78924	0.754522	No
ENSG00000172164	6641	SNTB1	syntrophin beta 1	118.64	187.806	-1.58299	0.754522	No
ENSG00000188846	9045	RPL14	ribosomal protein L14	37562.9	45506.7	-1.21148	0.755026	No
ENSG00000173846	1263	PLK3	polo like kinase 3	52.2857	31.6446	1.65228	0.755026	No
ENSG00000230364	---	---	---	1.55643	5.09898	-3.27608	0.755026	No
ENSG00000228293	---	---	---	2.9046	0.482153	6.02421	0.755026	No
ENSG00000253706	---	---	---	55.1642	32.4722	1.69881	0.755413	No
ENSG00000272277	---	---	---	10.3394	3.88041	2.66452	0.755413	No
ENSG00000179546	3352	HTR1D	5-hydroxytryptamine receptor 1D	24.5306	8.73777	2.80742	0.755413	No
ENSG00000125744	6253	RTN2	reticulon 2	228.138	315.118	-1.38126	0.755781	No
ENSG00000263142	---	---	---	5.49258	1.71726	3.19846	0.756811	No
ENSG00000183935	93164	HTR7P1	5-hydroxytryptamine receptor 7 pseudogene 1	25.7982	12.7729	2.01976	0.757499	No
ENSG00000164404	2661	GDF9	growth differentiation factor 9	11.8014	4.2149	2.79991	0.758164	No
ENSG00000172000	80032	ZNF556	zinc finger protein 556	4.79045	0.827808	5.78691	0.758446	No
ENSG00000104824	3191	HNRNPL	heterogeneous nuclear ribonucleoprotein L	5765.53	8002.63	-1.38801	0.758446	No
ENSG00000168454	84203	TXNDC2	thioredoxin domain containing 2	4.66225	11.7027	-2.51009	0.758446	No
ENSG00000183558	---	---	---	24.7815	7.53822	3.28744	0.758446	No
ENSG00000163719	64419	MTMR14	myotubularin related protein 14	1387.39	1802.64	-1.29931	0.758446	No
ENSG00000119408	10783	NEK6	NIMA related kinase 6	820.951	1049.68	-1.27862	0.758446	No
ENSG00000006607	9855	FARP2	FERM, ARH/RhoGEF and pleckstrin domain protein 2	1333.95	1786.01	-1.33889	0.758446	No
ENSG00000226091	389634	LINC00937	long intergenic non-protein coding RNA 937	4.97982	11.4008	-2.28941	0.758446	No
ENSG00000226578	---	---	---	3.05391	0.695386	4.39168	0.758808	No
ENSG00000113758	1627	DBN1	drebrin 1	2344.93	3034.71	-1.29416	0.758808	No
ENSG00000225806	---	---	---	10.6231	2.60787	4.07346	0.758808	No
ENSG00000168569	79064	TMEM223	transmembrane protein 223	476.064	637.792	-1.33972	0.758808	No
ENSG00000118257	8828	NRP2	neuropilin 2	390.516	535.811	-1.37206	0.758808	No
ENSG00000269058	125972	CALR3	calreticulin 3	7.95254	2.01773	3.94132	0.758808	No
ENSG00000267421	101928982	LOC101928982	uncharacterized LOC101928982	4.14011	0.922202	4.48937	0.758808	No
ENSG00000110104	79080	CCDC86	coiled-coil domain containing 86	5643.39	7480.49	-1.32553	0.758808	No
ENSG00000111912	135112	NCOA7	nuclear receptor coactivator 7	314.202	456.719	-1.45358	0.758808	No
ENSG00000139112	23710	GABARAPL1	GABA type A receptor associated protein like 1	929.051	613.388	1.51462	0.758808	No
ENSG00000255220	---	---	---	3.05391	0.695386	4.39168	0.758808	No
ENSG00000197951	58491	ZNF71	zinc finger protein 71	485.548	312.702	1.55275	0.758808	No
ENSG00000088543	51161	C3orf18	chromosome 3 open reading frame 18	207.995	137.746	1.50999	0.758808	No
ENSG00000008394	4257	MGST1	microsomal glutathione S-transferase 1	563.643	952.302	-1.68955	0.7591	No
ENSG00000139567	94	ACVRL1	activin A receptor like type 1	3.27887	9.93848	-3.03107	0.7591	No
ENSG00000153531	113622	ADPRHL1	ADP-ribosylhydrolase like 1	193.283	123	1.5714	0.7591	No
ENSG00000181444	168544	ZNF467	zinc finger protein 467	40.6359	14.5426	2.79426	0.7591	No
ENSG00000172965	541471	MIR4435-2HG	MIR4435-2 host gene	160.172	258.836	-1.61599	0.759707	No
ENSG00000139219	1280	COL2A1	collagen type II alpha 1 chain	4.42571	1.00569	4.40068	0.759707	No
ENSG00000261572	---	---	---	171.014	117.719	1.45273	0.759719	No
ENSG00000189114	388552	BLOC1S3	biogenesis of lysosomal organelles complex 1 subunit 3	278.631	376.562	-1.35147	0.760151	No
ENSG00000254876	100499484	SUGT1P4-STRA6LP	SUGT1P4-STRA6LP readthrough	3.28474	8.82664	-2.68717	0.760151	No
ENSG00000071242	6196	RPS6KA2	ribosomal protein S6 kinase A2	384.218	535.947	-1.3949	0.760151	No
ENSG00000240964	---	---	---	12.0671	2.81652	4.28439	0.760151	No
ENSG00000118513	4602	MYB	MYB proto-oncogene, transcription factor	57.3942	92.9461	-1.61943	0.760622	No
ENSG00000092010	5720	PSME1	proteasome activator subunit 1	1407.31	1015.13	1.38634	0.760622	No
ENSG00000214077	---	---	---	1.04198	3.99333	-3.83243	0.760828	No
ENSG00000233137	---	---	---	742.454	998.975	-1.3455	0.76142	No
ENSG00000200795	26835	RNU4-1	RNA, U4 small nuclear 1	26.6341	4.78707	5.56375	0.76142	No
ENSG00000202474	---	---	---	0.749858	3.30533	-4.40795	0.76142	No
ENSG00000214222	---	---	---	1.08383	3.99035	-3.68171	0.76142	No
ENSG00000238041	---	---	---	14.0233	27.8815	-1.98822	0.76142	No
ENSG00000123810	80776	B9D2	B9 domain containing 2	49.4811	79.2676	-1.60198	0.76142	No
ENSG00000248015	---	---	---	46.3638	27.384	1.6931	0.76142	No
ENSG00000117586	7292	TNFSF4	TNF superfamily member 4	21.0786	8.8459	2.38287	0.76142	No
ENSG00000198153	---	---	---	13.3679	3.03764	4.40076	0.76142	No
ENSG00000232472	---	---	---	1870.13	2326.94	-1.24427	0.76142	No
ENSG00000196220	9901	SRGAP3	SLIT-ROBO Rho GTPase activating protein 3	81.0586	137.688	-1.69862	0.76142	No
ENSG00000135679	4193	MDM2	MDM2 proto-oncogene	4021.44	3182.69	1.26354	0.76142	No
ENSG00000131873	22856	CHSY1	chondroitin sulfate synthase 1	1294.08	1037.14	1.24774	0.76142	No
ENSG00000227868	729059	TEX46	testis expressed 46	4.16986	0.827808	5.03724	0.76142	No
ENSG00000273238	112441426	TMEM271	transmembrane protein 271	5.52069	1.19066	4.63668	0.76142	No
ENSG00000233558	---	---	---	61.226	111.449	-1.82029	0.76142	No
ENSG00000169083	367	AR	androgen receptor	5.17263	0.824369	6.27465	0.76142	No
ENSG00000141985	6455	SH3GL1	SH3 domain containing GRB2 like 1, endophilin A2	4397.56	5407.23	-1.2296	0.76142	No
ENSG00000168542	1281	COL3A1	collagen type III alpha 1 chain	8.61612	19.5926	-2.27395	0.76142	No
ENSG00000260482	---	---	---	107.831	171.892	-1.59409	0.76142	No
ENSG00000228305	---	---	---	1232.88	1612.57	-1.30796	0.76142	No
ENSG00000233264	---	---	---	4.53659	1.19066	3.81016	0.76142	No
ENSG00000176769	256536	TCERG1L	transcription elongation regulator 1 like	2.89563	0.695386	4.16406	0.76142	No
ENSG00000049618	57492	ARID1B	AT-rich interaction domain 1B	1048.19	1339.81	-1.27821	0.76142	No
ENSG00000184007	8073	PTP4A2	protein tyrosine phosphatase 4A2	11746.8	9691.6	1.21206	0.76142	No
ENSG00000241978	445815	PALM2AKAP2	PALM2 and AKAP2 fusion	3.24902	9.91319	-3.05114	0.76142	No
ENSG00000215252	440270	GOLGA8B	golgin A8 family member B	26.9355	11.3572	2.37167	0.76142	No
ENSG00000172428	150678	COPS9	COP9 signalosome subunit 9	1785.03	2220.56	-1.24399	0.762043	No
ENSG00000176024	79898	ZNF613	zinc finger protein 613	291.242	197.413	1.47529	0.762154	No
ENSG00000130175	5589	PRKCSH	protein kinase C substrate 80K-H	12034.2	14958.2	-1.24297	0.762205	No
ENSG00000224046	101927420	LOC101927420	uncharacterized LOC101927420	61.6718	35.7499	1.72509	0.76326	No
ENSG00000123989	79586	CHPF	chondroitin polymerizing factor	1094.53	1458.09	-1.33217	0.76326	No
ENSG00000152253	57405	SPC25	SPC25 component of NDC80 kinetochore complex	1234.62	1520.56	-1.2316	0.76326	No
ENSG00000125656	8192	CLPP	caseinolytic mitochondrial matrix peptidase proteolytic subunit	1862.32	2325.08	-1.24849	0.76326	No
ENSG00000179314	23302	WSCD1	WSC domain containing 1	595.719	341.92	1.74228	0.76326	No
ENSG00000235449	---	---	---	3.84339	1.00569	3.82165	0.76326	No
ENSG00000227603	---	---	---	3.84339	1.00569	3.82165	0.76326	No
ENSG00000264229	100151683	RNU4ATAC	RNA, U4atac small nuclear (U12-dependent splicing)	2.4021	8.85317	-3.6856	0.76326	No
ENSG00000181773	2827	GPR3	G protein-coupled receptor 3	33.9881	18.0382	1.88424	0.76326	No
ENSG00000174912	---	---	---	17.1423	32.1728	-1.8768	0.76326	No
ENSG00000167106	399665	FAM102A	family with sequence similarity 102 member A	289.155	196.632	1.47054	0.76326	No
ENSG00000188613	340719	NANOS1	nanos C2HC-type zinc finger 1	270.819	194.769	1.39046	0.76326	No
ENSG00000197191	375791	CYSRT1	cysteine rich tail 1	30.2674	14.6441	2.06686	0.76326	No
ENSG00000180628	84333	PCGF5	polycomb group ring finger 5	1496.27	1160.96	1.28883	0.76326	No
ENSG00000232479	---	---	---	2.421	0.482153	5.02122	0.76326	No
ENSG00000254981	---	---	---	2.421	0.482153	5.02122	0.76326	No
ENSG00000167720	63826	SRR	serine racemase	365.202	273.043	1.33753	0.76326	No
ENSG00000111206	2305	FOXM1	forkhead box M1	8601.86	6914.83	1.24397	0.76326	No
ENSG00000266176	---	---	---	4.32446	0.997172	4.33673	0.76326	No
ENSG00000261705	---	---	---	67.0888	106.8	-1.59192	0.76326	No
ENSG00000072756	51095	TRNT1	tRNA nucleotidyl transferase 1	473.328	649.178	-1.37152	0.76326	No
ENSG00000122376	54537	SHLD2	shieldin complex subunit 2	1917.96	1522.38	1.25985	0.76326	No
ENSG00000068028	11186	RASSF1	Ras association domain family member 1	236.975	157.745	1.50226	0.76326	No
ENSG00000107175	10488	CREB3	cAMP responsive element binding protein 3	917.412	1207.73	-1.31645	0.76326	No
ENSG00000254838	387751	GVINP1	GTPase, very large interferon inducible pseudogene 1	2.38646	7.36971	-3.08814	0.76326	No
ENSG00000173295	286042	FAM86B3P	family with sequence similarity 86, member A pseudogene	27.5664	15.5814	1.76919	0.76326	No
ENSG00000259891	---	---	---	8.63953	2.21825	3.89474	0.76326	No
ENSG00000055118	3757	KCNH2	potassium voltage-gated channel subfamily H member 2	110.435	56.3609	1.95942	0.76326	No
ENSG00000142684	51042	ZNF593	zinc finger protein 593	535.742	715.239	-1.33505	0.76326	No
ENSG00000172548	348938	NIPAL4	NIPA like domain containing 4	0.749858	3.01373	-4.01908	0.76326	No
ENSG00000270571	---	---	---	1.11436	4.40118	-3.94952	0.76326	No
ENSG00000269929	---	---	---	9.71459	3.277	2.96447	0.76326	No
ENSG00000230979	---	---	---	483.019	619.01	-1.28154	0.76326	No
ENSG00000261061	---	---	---	10.1609	3.74662	2.71202	0.76326	No
ENSG00000248367	---	---	---	1.14446	5.62756	-4.9172	0.76326	No
ENSG00000167562	55762	ZNF701	zinc finger protein 701	221.803	150.112	1.47758	0.76326	No
ENSG00000269928	---	---	---	6.95001	1.72237	4.03513	0.76326	No
ENSG00000023909	2730	GCLM	glutamate-cysteine ligase modifier subunit	1469.21	1901.4	-1.29416	0.76326	No
ENSG00000185686	23532	PRAME	preferentially expressed antigen in melanoma	700.692	977.228	-1.39466	0.76326	No
ENSG00000160695	55823	VPS11	VPS11 core subunit of CORVET and HOPS complexes	1509.38	1225.8	1.23134	0.76326	No
ENSG00000109944	79864	JHY	junctional cadherin complex regulator	160.907	110.932	1.4505	0.76326	No
ENSG00000167604	84807	NFKBID	NFKB inhibitor delta	12.2627	22.6259	-1.8451	0.76326	No
ENSG00000146828	56996	SLC12A9	solute carrier family 12 member 9	708.132	884.874	-1.24959	0.76326	No
ENSG00000174917	125988	MICOS13	mitochondrial contact site and cristae organizing system subunit 13	1212.05	1553	-1.28131	0.76326	No
ENSG00000266019	100500819	MIR3609	microRNA 3609	4.63444	1.00569	4.60823	0.76326	No
ENSG00000074966	7294	TXK	TXK tyrosine kinase	2.30273	0.482153	4.77594	0.76326	No
ENSG00000188859	149297	FAM78B	family with sequence similarity 78 member B	6.52489	15.6737	-2.40213	0.76326	No
ENSG00000146410	113115	MTFR2	mitochondrial fission regulator 2	420.698	556.212	-1.32212	0.76326	No
ENSG00000083828	54807	ZNF586	zinc finger protein 586	564.666	363.243	1.55451	0.76326	No
ENSG00000197566	57547	ZNF624	zinc finger protein 624	197.533	140.459	1.40634	0.76326	No
ENSG00000211445	2878	GPX3	glutathione peroxidase 3	1077.56	757.619	1.4223	0.76326	No
ENSG00000245060	729678	LINC00847	long intergenic non-protein coding RNA 847	1.05683	4.55805	-4.31294	0.76326	No
ENSG00000146007	153527	ZMAT2	zinc finger matrin-type 2	3827.61	4903.58	-1.28111	0.76326	No
ENSG00000203760	387103	CENPW	centromere protein W	1624.49	2039.77	-1.25563	0.76326	No
ENSG00000246863	---	---	---	3.11848	0.695386	4.48453	0.76326	No
ENSG00000261550	---	---	---	3.11848	0.695386	4.48453	0.76326	No
ENSG00000065029	7629	ZNF76	zinc finger protein 76	890.048	606.032	1.46865	0.76326	No
ENSG00000264940	780853	SNORD3C	small nucleolar RNA, C/D box 3C	6.53075	1.58392	4.12316	0.76326	No
ENSG00000120162	79817	MOB3B	MOB kinase activator 3B	262.206	357.803	-1.36459	0.76326	No
ENSG00000171451	92126	DSEL	dermatan sulfate epimerase like	26.4958	10.371	2.55479	0.76326	No
ENSG00000105176	8725	URI1	URI1 prefoldin like chaperone	2660.52	3349.56	-1.25899	0.76326	No
ENSG00000105552	587	BCAT2	branched chain amino acid transaminase 2	872.165	1118.11	-1.282	0.76326	No
ENSG00000221914	5520	PPP2R2A	protein phosphatase 2 regulatory subunit Balpha	3716	3050.82	1.21803	0.76326	No
ENSG00000225093	---	---	---	40.1806	66.4673	-1.65422	0.76326	No
ENSG00000166441	6157	RPL27A	ribosomal protein L27a	34446.2	41414.1	-1.20228	0.76326	No
ENSG00000165757	57608	JCAD	junctional cadherin 5 associated	279.322	400.591	-1.43415	0.76326	No
ENSG00000146409	116843	SLC18B1	solute carrier family 18 member B1	1196.01	1565.49	-1.30893	0.76326	No
ENSG00000250073	101929340	LOC101929340	uncharacterized LOC101929340	19.4918	8.67829	2.24604	0.76326	No
ENSG00000141101	28987	NOB1	NIN1 (RPN12) binding protein 1 homolog	2987.71	3866.99	-1.2943	0.76326	No
ENSG00000261238	---	---	---	0.749858	3.56168	-4.74981	0.76326	No
ENSG00000103599	64799	IQCH	IQ motif containing H	194.171	115.933	1.67486	0.76326	No
ENSG00000268379	---	---	---	5.18968	0.922202	5.62749	0.76326	No
ENSG00000213742	102724826	ZNF337-AS1	ZNF337 antisense RNA 1	22.6365	11.8718	1.90675	0.76326	No
ENSG00000068654	25885	POLR1A	RNA polymerase I subunit A	4401.26	5824.4	-1.32335	0.76326	No
ENSG00000170175	1140	CHRNB1	cholinergic receptor nicotinic beta 1 subunit	153.887	99.9475	1.53968	0.763614	No
ENSG00000162069	146439	BICDL2	BICD family like cargo adaptor 2	14.059	5.01434	2.80376	0.764017	No
ENSG00000004799	5166	PDK4	pyruvate dehydrogenase kinase 4	25.2886	10.8724	2.32595	0.765049	No
ENSG00000105810	1021	CDK6	cyclin dependent kinase 6	1807.34	1294.42	1.39625	0.765049	No
ENSG00000126247	826	CAPNS1	calpain small subunit 1	6740.17	8170.2	-1.21217	0.765049	No
ENSG00000259917	---	---	---	287.326	417.844	-1.45425	0.765049	No
ENSG00000007968	1870	E2F2	E2F transcription factor 2	728.285	497.19	1.4648	0.765049	No
ENSG00000253304	399474	TMEM200B	transmembrane protein 200B	15.337	6.68543	2.2941	0.765049	No
ENSG00000188906	120892	LRRK2	leucine rich repeat kinase 2	36.5445	18.1342	2.01523	0.765049	No
ENSG00000150347	84159	ARID5B	AT-rich interaction domain 5B	632.97	416.799	1.51865	0.765049	No
ENSG00000267221	110806298	C17orf113	chromosome 17 open reading frame 113	1.08383	6.45393	-5.95475	0.765049	No
ENSG00000184324	---	---	---	58.5446	36.4141	1.60775	0.765049	No
ENSG00000236617	101928530	LOC101928530	uncharacterized LOC101928530	3.4695	0.827808	4.1912	0.765049	No
ENSG00000175087	149420	PDIK1L	PDLIM1 interacting kinase 1 like	359.62	266.204	1.35092	0.765049	No
ENSG00000114405	57415	C3orf14	chromosome 3 open reading frame 14	907.553	1144.71	-1.26132	0.765592	No
ENSG00000133275	1455	CSNK1G2	casein kinase 1 gamma 2	1710.51	2163.81	-1.26501	0.765592	No
ENSG00000167311	116969	ART5	ADP-ribosyltransferase 5	242.922	365.947	-1.50644	0.765856	No
ENSG00000128654	10651	MTX2	metaxin 2	1157.33	1434.35	-1.23936	0.766143	No
ENSG00000142534	6205	RPS11	ribosomal protein S11	33095.7	39267.7	-1.18649	0.766143	No
ENSG00000197903	85236	H2BC12	H2B clustered histone 12	1637.75	903.923	1.81182	0.766143	No
ENSG00000259953	---	---	---	22.5958	12.2009	1.85197	0.766143	No
ENSG00000104524	65263	PYCR3	pyrroline-5-carboxylate reductase 3	804.371	1044.18	-1.29813	0.766341	No
ENSG00000250479	400916	CHCHD10	coiled-coil-helix-coiled-coil-helix domain containing 10	1167.85	1487.12	-1.27338	0.766969	No
ENSG00000214244	---	---	---	1.87759	5.5037	-2.93126	0.766969	No
ENSG00000047634	6322	SCML1	Scm polycomb group protein like 1	2169.95	1722.21	1.25998	0.766969	No
ENSG00000132164	6538	SLC6A11	solute carrier family 6 member 11	82.2976	148.936	-1.80972	0.766969	No
ENSG00000100167	55964	SEPTIN3	septin 3	1001.87	802.099	1.24906	0.766969	No
ENSG00000188322	388228	SBK1	SH3 domain binding kinase 1	503.797	367.519	1.3708	0.766969	No
ENSG00000160392	126526	C19orf47	chromosome 19 open reading frame 47	549.934	741.575	-1.34848	0.766969	No
ENSG00000127616	6597	SMARCA4	SWI/SNF related, matrix associated, actin dependent regulator of chromatin, subfamily a, member 4	9126.3	11743.7	-1.2868	0.766969	No
ENSG00000131941	85415	RHPN2	rhophilin Rho GTPase binding protein 2	730.96	949.429	-1.29888	0.766969	No
ENSG00000243452	---	---	---	257.323	165.093	1.55866	0.766969	No
ENSG00000179071	220388	CCDC89	coiled-coil domain containing 89	8.34419	21.5866	-2.58702	0.766969	No
ENSG00000269921	---	---	---	11.0809	3.97117	2.79033	0.766969	No
ENSG00000161381	57125	PLXDC1	plexin domain containing 1	21.7145	10.9617	1.98094	0.766969	No
ENSG00000166398	9710	KIAA0355	KIAA0355	461.193	616.204	-1.33611	0.766969	No
ENSG00000267419	---	---	---	38.8599	21.1051	1.84126	0.766969	No
ENSG00000142546	51070	NOSIP	nitric oxide synthase interacting protein	1693.28	2197.13	-1.29755	0.766969	No
ENSG00000229970	---	---	---	60.5049	34.9153	1.7329	0.766969	No
ENSG00000142453	10498	CARM1	coactivator associated arginine methyltransferase 1	3735.74	5079.42	-1.35968	0.766969	No
ENSG00000152582	79925	SPEF2	sperm flagellar 2	29.4325	49.5605	-1.68387	0.766969	No
ENSG00000172361	220136	CFAP53	cilia and flagella associated protein 53	15.8365	6.71471	2.35847	0.766969	No
ENSG00000146122	23500	DAAM2	dishevelled associated activator of morphogenesis 2	270.739	366.071	-1.35212	0.766969	No
ENSG00000172667	64393	ZMAT3	zinc finger matrin-type 3	576.187	418.423	1.37704	0.766969	No
ENSG00000235974	---	---	---	3.19679	0.482153	6.63023	0.766969	No
ENSG00000273084	---	---	---	14.1353	5.60985	2.51974	0.766969	No
ENSG00000059122	84256	FLYWCH1	FLYWCH-type zinc finger 1	831.343	1075.62	-1.29384	0.766969	No
ENSG00000164621	9597	SMAD5-AS1	SMAD5 antisense RNA 1	9.85236	4.27225	2.30613	0.766969	No
ENSG00000186994	256949	KANK3	KN motif and ankyrin repeat domains 3	18.9053	8.58714	2.20158	0.766969	No
ENSG00000162757	148304	C1orf74	chromosome 1 open reading frame 74	93.6127	155.259	-1.65853	0.766969	No
ENSG00000156973	5147	PDE6D	phosphodiesterase 6D	818.597	1046.03	-1.27784	0.766969	No
ENSG00000158406	8365	H4C8	H4 clustered histone 8	31.9709	6.97221	4.58548	0.766969	No
ENSG00000242398	---	---	---	0.763674	3.38961	-4.43856	0.766969	No
ENSG00000168385	4735	SEPTIN2	septin 2	15254.3	18566.8	-1.21715	0.766969	No
ENSG00000255414	---	---	---	3.33249	0.482153	6.91168	0.766969	No
ENSG00000270011	100529215	ZNF559-ZNF177	ZNF559-ZNF177 readthrough	6.60285	1.77367	3.72271	0.766969	No
ENSG00000050555	10319	LAMC3	laminin subunit gamma 3	348.379	449.521	-1.29032	0.766969	No
ENSG00000167972	21	ABCA3	ATP binding cassette subfamily A member 3	948.151	672.185	1.41055	0.766969	No
ENSG00000006377	1750	DLX6	distal-less homeobox 6	155.745	108.729	1.43242	0.766969	No
ENSG00000134574	1643	DDB2	damage specific DNA binding protein 2	586.003	395.415	1.48199	0.766969	No
ENSG00000111252	10019	SH2B3	SH2B adaptor protein 3	395.039	532.358	-1.34761	0.766969	No
ENSG00000159882	7773	ZNF230	zinc finger protein 230	195.363	139.311	1.40235	0.766969	No
ENSG00000127328	117177	RAB3IP	RAB3A interacting protein	1021.61	801.877	1.27403	0.766969	No
ENSG00000197774	197342	EME2	essential meiotic structure-specific endonuclease subunit 2	169.204	117.763	1.43682	0.766969	No
ENSG00000135119	84900	RNFT2	ring finger protein, transmembrane 2	379.165	276.825	1.36969	0.766969	No
ENSG00000170364	6419	SETMAR	SET domain and mariner transposase fusion gene	109.238	157.716	-1.44378	0.766969	No
ENSG00000205476	317762	CCDC85C	coiled-coil domain containing 85C	2070.67	2655.21	-1.28229	0.766969	No
ENSG00000021300	58473	PLEKHB1	pleckstrin homology domain containing B1	480.096	330.38	1.45316	0.766969	No
ENSG00000103152	4350	MPG	N-methylpurine DNA glycosylase	731.785	963.967	-1.31728	0.766969	No
ENSG00000139239	---	---	---	1481.51	1843.82	-1.24455	0.766969	No
ENSG00000198892	149345	SHISA4	shisa family member 4	5.19008	1.33398	3.89067	0.766969	No
ENSG00000175115	55690	PACS1	phosphofurin acidic cluster sorting protein 1	888.657	638.965	1.39078	0.766969	No
ENSG00000008513	6482	ST3GAL1	ST3 beta-galactoside alpha-2,3-sialyltransferase 1	265.699	393.664	-1.48162	0.766969	No
ENSG00000186684	339761	CYP27C1	cytochrome P450 family 27 subfamily C member 1	63.9948	96.7789	-1.51229	0.766969	No
ENSG00000090376	11213	IRAK3	interleukin 1 receptor associated kinase 3	4.62463	1.07901	4.28601	0.766969	No
ENSG00000115524	23451	SF3B1	splicing factor 3b subunit 1	14755	18359.8	-1.24432	0.767118	No
ENSG00000112378	64065	PERP	p53 apoptosis effector related to PMP22	4206.46	5195.09	-1.23503	0.767118	No
ENSG00000076662	3385	ICAM3	intercellular adhesion molecule 3	120.801	183.315	-1.51749	0.767118	No
ENSG00000130414	4705	NDUFA10	NADH:ubiquinone oxidoreductase subunit A10	2540.95	3129.5	-1.23163	0.768262	No
ENSG00000245146	---	---	---	45.0616	25.3381	1.77841	0.768262	No
ENSG00000125753	7408	VASP	vasodilator stimulated phosphoprotein	703.362	894.815	-1.2722	0.768262	No
ENSG00000177133	440556	PRDM16-DT	PRDM16 divergent transcript	12.6307	5.09898	2.4771	0.768565	No
ENSG00000270460	---	---	---	4.17626	10.1384	-2.42763	0.768985	No
ENSG00000184584	340061	STING1	stimulator of interferon response cGAMP interactor 1	1.55643	4.8134	-3.0926	0.770994	No
ENSG00000253552	---	---	---	79.7051	38.6036	2.06471	0.770994	No
ENSG00000236671	---	---	---	0.87887	3.70423	-4.21477	0.770994	No
ENSG00000088247	8570	KHSRP	KH-type splicing regulatory protein	19629.1	24938.3	-1.27047	0.770994	No
ENSG00000170745	3790	KCNS3	potassium voltage-gated channel modifier subfamily S member 3	34.0469	5.50157	6.18859	0.770994	No
ENSG00000187498	1282	COL4A1	collagen type IV alpha 1 chain	702.242	871.819	-1.24148	0.770994	No
ENSG00000239002	692148	SCARNA10	small Cajal body-specific RNA 10	20.2612	5.29652	3.82538	0.770994	No
ENSG00000180190	157695	TDRP	testis development related protein	11.0699	2.63013	4.20888	0.770994	No
ENSG00000119139	9414	TJP2	tight junction protein 2	957.92	1313.32	-1.37101	0.770994	No
ENSG00000127589	---	---	---	1046.03	1281.79	-1.22538	0.770994	No
ENSG00000270015	---	---	---	37.5057	22.1955	1.68979	0.770994	No
ENSG00000141510	7157	TP53	tumor protein p53	2316.23	2945.12	-1.27151	0.771398	No
ENSG00000104852	6625	SNRNP70	small nuclear ribonucleoprotein U1 subunit 70	10799.4	13333.1	-1.23461	0.771398	No
ENSG00000196586	4646	MYO6	myosin VI	1903.89	1450.43	1.31264	0.771398	No
ENSG00000227533	440584	SLC2A1-AS1	SLC2A1 antisense RNA 1	11.9384	5.54447	2.15321	0.771398	No
ENSG00000224411	---	---	---	1333.11	1677.58	-1.2584	0.771398	No
ENSG00000156427	8817	FGF18	fibroblast growth factor 18	4.24756	0.997172	4.2596	0.771398	No
ENSG00000036448	9172	MYOM2	myomesin 2	63.8745	148.801	-2.32959	0.771398	No
ENSG00000055044	51602	NOP58	NOP58 ribonucleoprotein	6327.97	7919.17	-1.25146	0.771398	No
ENSG00000079246	7520	XRCC5	X-ray repair cross complementing 5	33815.1	40520.9	-1.19831	0.771398	No
ENSG00000059588	6894	TARBP1	TAR (HIV-1) RNA binding protein 1	1145.08	1613.61	-1.40917	0.771398	No
ENSG00000112339	10767	HBS1L	HBS1 like translational GTPase	2951.19	3880.08	-1.31475	0.771398	No
ENSG00000227885	---	---	---	2.811	0.695386	4.04236	0.771398	No
ENSG00000236852	---	---	---	12.598	23.5457	-1.86901	0.771398	No
ENSG00000180773	120103	SLC36A4	solute carrier family 36 member 4	1701.44	1350.45	1.2599	0.771566	No
ENSG00000226007	---	---	---	0.763674	2.93224	-3.83964	0.771566	No
ENSG00000176046	26471	NUPR1	nuclear protein 1, transcriptional regulator	14.0419	34.5985	-2.46395	0.77177	No
ENSG00000267390	---	---	---	6.68201	1.57566	4.24077	0.77287	No
ENSG00000237863	---	---	---	398.401	284.799	1.39888	0.77287	No
ENSG00000164306	201973	PRIMPOL	primase and DNA directed polymerase	236.039	168.145	1.40379	0.77287	No
ENSG00000001561	22875	ENPP4	ectonucleotide pyrophosphatase/phosphodiesterase 4	663.641	522.29	1.27064	0.77287	No
ENSG00000172969	100288801	FRG2C	FSHD region gene 2 family member C	2.96104	0.695386	4.25813	0.77287	No
ENSG00000246090	100507053	LOC100507053	uncharacterized LOC100507053	15.25	6.68616	2.28083	0.77318	No
ENSG00000167637	284349	ZNF283	zinc finger protein 283	328.761	247.217	1.32985	0.77318	No
ENSG00000267655	---	---	---	34.3289	20.6128	1.66542	0.77318	No
ENSG00000174227	54872	PIGG	phosphatidylinositol glycan anchor biosynthesis class G	1387.68	1121.08	1.23781	0.77318	No
ENSG00000185220	267002	PGBD2	piggyBac transposable element derived 2	50.982	86.4731	-1.69615	0.77318	No
ENSG00000023839	1244	ABCC2	ATP binding cassette subfamily C member 2	12.0592	5.2662	2.28993	0.77318	No
ENSG00000175093	92369	SPSB4	splA/ryanodine receptor domain and SOCS box containing 4	297.429	207.359	1.43437	0.77318	No
ENSG00000112964	2690	GHR	growth hormone receptor	72.1167	40.1592	1.79577	0.77318	No
ENSG00000239887	400793	C1orf226	chromosome 1 open reading frame 226	280.441	207.44	1.35191	0.77318	No
ENSG00000169230	27166	PRELID1	PRELI domain containing 1	11137.8	13765.5	-1.23593	0.773448	No
ENSG00000104154	7782	SLC30A4	solute carrier family 30 member 4	178.329	127.118	1.40286	0.775065	No
ENSG00000259306	---	---	---	2.93134	0.695386	4.21542	0.775065	No
ENSG00000246740	101928388	PLA2G4E-AS1	PLA2G4E antisense RNA 1	8.05673	2.9694	2.71325	0.775065	No
ENSG00000135502	65012	SLC26A10	solute carrier family 26 member 10	7.43921	2.48472	2.99398	0.775065	No
ENSG00000153904	23576	DDAH1	dimethylarginine dimethylaminohydrolase 1	2099.51	1493.41	1.40586	0.775065	No
ENSG00000119041	9330	GTF3C3	general transcription factor IIIC subunit 3	2666.26	3489.32	-1.30869	0.775065	No
ENSG00000116030	7341	SUMO1	small ubiquitin like modifier 1	6450.28	7738.39	-1.1997	0.775065	No
ENSG00000180673	---	---	---	9.16542	3.81611	2.40177	0.775065	No
ENSG00000123975	1164	CKS2	CDC28 protein kinase regulatory subunit 2	2887.49	4005.31	-1.38712	0.775065	No
ENSG00000101132	5203	PFDN4	prefoldin subunit 4	1555.27	1879.26	-1.20832	0.775065	No
ENSG00000262050	105371592	LOC105371592	uncharacterized LOC105371592	0.862713	3.56703	-4.13467	0.775065	No
ENSG00000158710	8407	TAGLN2	transgelin 2	11735	15413.9	-1.31349	0.775065	No
ENSG00000115365	10314	LANCL1	LanC like 1	2410.17	3113.02	-1.29162	0.77508	No
ENSG00000088448	55608	ANKRD10	ankyrin repeat domain 10	386.929	293.553	1.31809	0.77508	No
ENSG00000062282	84649	DGAT2	diacylglycerol O-acyltransferase 2	111.739	172.366	-1.54257	0.77508	No
ENSG00000235631	378925	RNF148	ring finger protein 148	5.63765	1.55095	3.63498	0.77508	No
ENSG00000115839	22930	RAB3GAP1	RAB3 GTPase activating protein catalytic subunit 1	3822.63	4672.83	-1.22241	0.77508	No
ENSG00000260742	---	---	---	8.30915	2.92777	2.83805	0.77508	No
ENSG00000124831	9208	LRRFIP1	LRR binding FLII interacting protein 1	2417.75	3131.01	-1.29501	0.77508	No
ENSG00000262904	---	---	---	9.73895	3.62182	2.68897	0.77508	No
ENSG00000118777	9429	ABCG2	ATP binding cassette subfamily G member 2 (Junior blood group)	110.362	170.601	-1.54582	0.77508	No
ENSG00000224050	---	---	---	4.12486	9.88426	-2.39626	0.77508	No
ENSG00000189229	---	---	---	0.749858	2.93224	-3.91039	0.77508	No
ENSG00000128708	8520	HAT1	histone acetyltransferase 1	4781.77	5730.21	-1.19835	0.77508	No
ENSG00000173480	147687	ZNF417	zinc finger protein 417	221.678	151.515	1.46307	0.77508	No
ENSG00000164211	134429	STARD4	StAR related lipid transfer domain containing 4	598.636	441.411	1.35619	0.77508	No
ENSG00000172590	122704	MRPL52	mitochondrial ribosomal protein L52	1840.25	2341.05	-1.27214	0.77508	No
ENSG00000006468	2115	ETV1	ETS variant transcription factor 1	157.196	87.157	1.80359	0.77508	No
ENSG00000011478	54814	QPCTL	glutaminyl-peptide cyclotransferase like	370.14	485.819	-1.31253	0.77508	No
ENSG00000090615	2802	GOLGA3	golgin A3	1306.64	1017	1.2848	0.77508	No
ENSG00000148225	114987	WDR31	WD repeat domain 31	61.1132	31.7549	1.92453	0.77508	No
ENSG00000134533	85004	RERG	RAS like estrogen regulated growth inhibitor	87.3387	47.2845	1.84709	0.77508	No
ENSG00000104853	1209	CLPTM1	CLPTM1 regulator of GABA type A receptor forward trafficking	2825.4	3852.72	-1.3636	0.77508	No
ENSG00000215717	56900	TMEM167B	transmembrane protein 167B	850.941	638.47	1.33278	0.77508	No
ENSG00000173991	8557	TCAP	titin-cap	34.6098	19.3174	1.79164	0.77508	No
ENSG00000104823	1891	ECH1	enoyl-CoA hydratase 1	791.914	1023.37	-1.29227	0.77508	No
ENSG00000229589	100128640	ACVR2B-AS1	ACVR2B antisense RNA 1	53.987	27.4837	1.96432	0.77508	No
ENSG00000141971	93343	MVB12A	multivesicular body subunit 12A	1005.5	1406.38	-1.39868	0.77508	No
ENSG00000166321	25961	NUDT13	nudix hydrolase 13	92.6509	60.4366	1.53302	0.77508	No
ENSG00000156265	56911	MAP3K7CL	MAP3K7 C-terminal like	4.30785	0.997172	4.32007	0.77508	No
ENSG00000159884	203260	CCDC107	coiled-coil domain containing 107	234.44	331.813	-1.41534	0.77508	No
ENSG00000076604	9618	TRAF4	TNF receptor associated factor 4	1445.28	1181.58	1.22318	0.77508	No
ENSG00000117115	11240	PADI2	peptidyl arginine deiminase 2	59.8364	36.9947	1.61743	0.77508	No
ENSG00000227500	113178	SCAMP4	secretory carrier membrane protein 4	1471.15	1845.77	-1.25465	0.77508	No
ENSG00000167513	81620	CDT1	chromatin licensing and DNA replication factor 1	3224.47	4050.29	-1.25611	0.77508	No
ENSG00000139624	91012	CERS5	ceramide synthase 5	1532.75	1226.85	1.24934	0.77508	No
ENSG00000270038	---	---	---	1.08383	4.5933	-4.23803	0.77508	No
ENSG00000267855	4701	NDUFA7	NADH:ubiquinone oxidoreductase subunit A7	28.1621	15.2812	1.84292	0.77508	No
ENSG00000237489	387723	C10orf143	chromosome 10 open reading frame 143	15.7514	7.25289	2.17174	0.77508	No
ENSG00000229043	101927021	LOC101927021	uncharacterized LOC101927021	123.346	85.4702	1.44315	0.77508	No
ENSG00000164379	94234	FOXQ1	forkhead box Q1	34.5358	13.7463	2.51237	0.77508	No
ENSG00000144120	80775	TMEM177	transmembrane protein 177	1018.68	1320.03	-1.29582	0.77508	No
ENSG00000164406	116842	LEAP2	liver enriched antimicrobial peptide 2	11.5612	2.98896	3.86798	0.77508	No
ENSG00000132254	23647	ARFIP2	ADP ribosylation factor interacting protein 2	2256.58	2797.88	-1.23988	0.77508	No
ENSG00000141150	---	---	---	16.5006	63.0927	-3.82367	0.77508	No
ENSG00000256341	---	---	---	3.5641	1.00569	3.54394	0.77508	No
ENSG00000110723	23086	EXPH5	exophilin 5	132.803	90.368	1.46958	0.77508	No
ENSG00000166974	10982	MAPRE2	microtubule associated protein RP/EB family member 2	2829.91	3741.03	-1.32196	0.77508	No
ENSG00000131019	79465	ULBP3	UL16 binding protein 3	103.914	152.677	-1.46926	0.77508	No
ENSG00000261652	145788	C15orf65	chromosome 15 open reading frame 65	34.5733	20.2273	1.70924	0.77508	No
ENSG00000104979	28974	C19orf53	chromosome 19 open reading frame 53	2093.03	2618.18	-1.2509	0.77508	No
ENSG00000176531	653583	PHLDB3	pleckstrin homology like domain family B member 3	163.73	228.278	-1.39424	0.77508	No
ENSG00000145741	689	BTF3	basic transcription factor 3	28010.6	34548.6	-1.23341	0.77508	No
ENSG00000145362	287	ANK2	ankyrin 2	349.566	547.41	-1.56597	0.77508	No
ENSG00000172915	26960	NBEA	neurobeachin	507.919	398.63	1.27416	0.77508	No
ENSG00000273300	---	---	---	4.66225	1.32615	3.51562	0.77508	No
ENSG00000147804	55630	SLC39A4	solute carrier family 39 member 4	313.704	431.75	-1.3763	0.77508	No
ENSG00000133103	57511	COG6	component of oligomeric golgi complex 6	452.487	577.894	-1.27715	0.77508	No
ENSG00000076716	2239	GPC4	glypican 4	1438.43	1174.34	1.22488	0.77508	No
ENSG00000227908	441072	FLJ31104	uncharacterized LOC441072	2.7606	0.695386	3.96988	0.77508	No
ENSG00000215910	284498	C1orf167	chromosome 1 open reading frame 167	4.70672	1.18551	3.97022	0.77508	No
ENSG00000235257	101928153	ITGA9-AS1	ITGA9 antisense RNA 1	9.02849	3.50259	2.57766	0.77508	No
ENSG00000107338	6461	SHB	SH2 domain containing adaptor protein B	277.296	363.716	-1.31165	0.77508	No
ENSG00000153446	146556	C16orf89	chromosome 16 open reading frame 89	3.45961	0.695386	4.9751	0.77508	No
ENSG00000054282	10806	SDCCAG8	serologically defined colon cancer antigen 8	633.328	488.345	1.29689	0.77508	No
ENSG00000075303	55972	SLC25A40	solute carrier family 25 member 40	406.871	299.492	1.35854	0.77508	No
ENSG00000248590	---	---	---	6.60724	15.6514	-2.36883	0.77508	No
ENSG00000164659	222223	KIAA1324L	KIAA1324 like	704.825	560.238	1.25808	0.77508	No
ENSG00000176845	284207	METRNL	meteorin like, glial cell differentiation regulator	249.847	331.695	-1.32759	0.77508	No
ENSG00000136541	57471	ERMN	ermin	0.524687	2.23019	-4.25051	0.77508	No
ENSG00000230856	---	---	---	2.7606	0.695386	3.96988	0.77508	No
ENSG00000136854	6812	STXBP1	syntaxin binding protein 1	938.911	751.13	1.25	0.77508	No
ENSG00000135052	51280	GOLM1	golgi membrane protein 1	5203.67	6620.65	-1.2723	0.77508	No
ENSG00000272182	---	---	---	8.46986	3.49902	2.42064	0.77508	No
ENSG00000123992	23549	DNPEP	aspartyl aminopeptidase	1202.55	1527.73	-1.27041	0.77508	No
ENSG00000144821	22989	MYH15	myosin heavy chain 15	2.60868	0.482153	5.41047	0.77508	No
ENSG00000267011	---	---	---	6.44767	2.41056	2.67476	0.77508	No
ENSG00000131951	341883	LRRC9	leucine rich repeat containing 9	42.7007	25.5106	1.67385	0.77508	No
ENSG00000142065	57677	ZFP14	ZFP14 zinc finger protein	81.5252	54.7103	1.49013	0.77508	No
ENSG00000259357	---	---	---	4.84012	1.18744	4.07609	0.77508	No
ENSG00000139631	51380	CSAD	cysteine sulfinic acid decarboxylase	31.3278	16.3722	1.91347	0.77508	No
ENSG00000264920	102724532	LOC102724532	uncharacterized LOC102724532	127.06	89.3579	1.42192	0.77508	No
ENSG00000144118	5899	RALB	RAS like proto-oncogene B	1432.55	1785.54	-1.24641	0.77508	No
ENSG00000223478	100506100	LOC100506100	uncharacterized LOC100506100	54.3998	27.737	1.96127	0.77508	No
ENSG00000160293	7410	VAV2	vav guanine nucleotide exchange factor 2	487.729	631.857	-1.29551	0.77508	No
ENSG00000131389	6533	SLC6A6	solute carrier family 6 member 6	602.924	904.584	-1.50033	0.77508	No
ENSG00000182796	440104	TMEM198B	transmembrane protein 198B (pseudogene)	129.534	90.3707	1.43336	0.77508	No
ENSG00000108641	27077	B9D1	B9 domain containing 1	418.742	553.395	-1.32156	0.77508	No
ENSG00000254911	619383	SCARNA9	small Cajal body-specific RNA 9	22.5545	7.72175	2.9209	0.77508	No
ENSG00000109475	6164	RPL34	ribosomal protein L34	13457.2	16161.5	-1.20096	0.77508	No
ENSG00000051620	23593	HEBP2	heme binding protein 2	2277.78	2876.81	-1.26299	0.77566	No
ENSG00000165502	6166	RPL36AL	ribosomal protein L36a like	4328.79	5397.49	-1.24688	0.77566	No
ENSG00000115232	3676	ITGA4	integrin subunit alpha 4	17.3303	40.2461	-2.3223	0.77566	No
ENSG00000168209	54541	DDIT4	DNA damage inducible transcript 4	1461.56	2209.44	-1.5117	0.77566	No
ENSG00000197044	126068	ZNF441	zinc finger protein 441	155.533	112.991	1.37651	0.77566	No
ENSG00000076984	5609	MAP2K7	mitogen-activated protein kinase kinase 7	1591.7	1983.02	-1.24585	0.77566	No
ENSG00000171557	2266	FGG	fibrinogen gamma chain	0.524687	2.22212	-4.23513	0.77566	No
ENSG00000204217	659	BMPR2	bone morphogenetic protein receptor type 2	1151.3	1443.64	-1.25392	0.77566	No
ENSG00000187193	4501	MT1X	metallothionein 1X	75.8511	113.458	-1.4958	0.77566	No
ENSG00000231607	8847	DLEU2	deleted in lymphocytic leukemia 2	824.204	638.464	1.29092	0.77566	No
ENSG00000128165	79924	ADM2	adrenomedullin 2	21.2719	60.2297	-2.83143	0.77566	No
ENSG00000259877	---	---	---	51.5227	29.3775	1.75381	0.77566	No
ENSG00000249803	---	---	---	4.79463	16.8456	-3.51342	0.77566	No
ENSG00000180855	10224	ZNF443	zinc finger protein 443	173.045	127.3	1.35934	0.77566	No
ENSG00000188672	6006	RHCE	Rh blood group CcEe antigens	11.1714	4.07008	2.74475	0.77566	No
ENSG00000150636	79839	CCDC102B	coiled-coil domain containing 102B	35.6864	20.1401	1.77191	0.77566	No
ENSG00000083750	10325	RRAGB	Ras related GTP binding B	226.376	296.578	-1.31011	0.77566	No
ENSG00000138443	10152	ABI2	abl interactor 2	2837.67	3502.34	-1.23423	0.77566	No
ENSG00000118298	23632	CA14	carbonic anhydrase 14	4.98359	1.14133	4.36646	0.77566	No
ENSG00000261094	---	---	---	10.9132	4.39276	2.48437	0.77566	No
ENSG00000224114	---	---	---	65.7927	115.185	-1.75072	0.77566	No
ENSG00000140941	81631	MAP1LC3B	microtubule associated protein 1 light chain 3 beta	4583.91	3828.27	1.19738	0.77566	No
ENSG00000048052	9734	HDAC9	histone deacetylase 9	28.1525	48.3305	-1.71674	0.77566	No
ENSG00000139182	9746	CLSTN3	calsyntenin 3	1034.19	823.931	1.25519	0.77566	No
ENSG00000163975	4241	MELTF	melanotransferrin	123.615	170.423	-1.37865	0.77566	No
ENSG00000197429	3652	IPP	intracisternal A particle-promoted polypeptide	256.51	193.817	1.32346	0.77566	No
ENSG00000223935	---	---	---	2.88105	0.695386	4.1431	0.77566	No
ENSG00000187988	---	---	---	2.88105	0.695386	4.1431	0.77566	No
ENSG00000187848	22953	P2RX2	purinergic receptor P2X 2	13.2857	2.4691	5.38079	0.77566	No
ENSG00000204086	29935	RPA4	replication protein A4	4.95239	1.14133	4.33912	0.77566	No
ENSG00000137573	23213	SULF1	sulfatase 1	211.715	667.892	-3.15467	0.77566	No
ENSG00000179978	---	---	---	0.749858	2.92728	-3.90378	0.77566	No
ENSG00000187534	---	---	---	130.268	175.864	-1.35002	0.77566	No
ENSG00000220472	---	---	---	1366.18	1672.83	-1.22446	0.77566	No
ENSG00000132478	85451	UNK	unk zinc finger	1753.3	1431.11	1.22514	0.77566	No
ENSG00000177519	56475	RPRM	reprimo, TP53 dependent G2 arrest mediator homolog	150.353	79.3095	1.89577	0.77566	No
ENSG00000197406	1735	DIO3	iodothyronine deiodinase 3	5.36542	11.365	-2.1182	0.77566	No
ENSG00000110047	10938	EHD1	EH domain containing 1	1487.91	1842.05	-1.23801	0.77566	No
ENSG00000203485	64423	INF2	inverted formin, FH2 and WH2 domain containing	928.704	1146.15	-1.23414	0.77566	No
ENSG00000115687	23178	PASK	PAS domain containing serine/threonine kinase	531.35	676.387	-1.27296	0.77566	No
ENSG00000174370	219833	C11orf45	chromosome 11 open reading frame 45	46.9083	27.4442	1.70922	0.77566	No
ENSG00000135378	79056	PRRG4	proline rich and Gla domain 4	224.984	136.403	1.64941	0.77566	No
ENSG00000167244	3481	IGF2	insulin like growth factor 2	50.5016	27.7005	1.82313	0.77566	No
ENSG00000115286	374291	NDUFS7	NADH:ubiquinone oxidoreductase core subunit S7	1417.24	1885.56	-1.33044	0.77566	No
ENSG00000154118	57338	JPH3	junctophilin 3	426.028	570.167	-1.33833	0.77566	No
ENSG00000139514	6541	SLC7A1	solute carrier family 7 member 1	6833.1	8393.55	-1.22837	0.77566	No
ENSG00000255182	---	---	---	6.56565	2.23857	2.93296	0.77566	No
ENSG00000175193	55486	PARL	presenilin associated rhomboid like	1926.16	1546.55	1.24546	0.77566	No
ENSG00000118231	1421	CRYGD	crystallin gamma D	52.8849	82.1227	-1.55286	0.77566	No
ENSG00000182013	55228	PNMA8A	PNMA family member 8A	879.412	1101.33	-1.25234	0.77566	No
ENSG00000133895	4221	MEN1	menin 1	2862.94	3514.44	-1.22756	0.77566	No
ENSG00000189419	388182	SPATA41	spermatogenesis associated 41	3.62757	0.922202	3.93359	0.77566	No
ENSG00000179029	84314	TMEM107	transmembrane protein 107	138.24	85.0565	1.62527	0.77566	No
ENSG00000137154	6194	RPS6	ribosomal protein S6	54762.2	65311.2	-1.19263	0.77566	No
ENSG00000172318	8708	B3GALT1	beta-1,3-galactosyltransferase 1	32.9207	10.2322	3.21734	0.77566	No
ENSG00000188707	113763	ZBED6CL	ZBED6 C-terminal like	580.066	412.924	1.40478	0.77566	No
ENSG00000214413	92482	BBIP1	BBSome interacting protein 1	633.98	474.926	1.3349	0.77566	No
ENSG00000198860	116461	TSEN15	tRNA splicing endonuclease subunit 15	1577.45	2122.47	-1.34551	0.77566	No
ENSG00000244242	402778	IFITM10	interferon induced transmembrane protein 10	44.8958	26.7398	1.67899	0.77566	No
ENSG00000144158	---	---	---	277.766	209.813	1.32388	0.77566	No
ENSG00000171295	126070	ZNF440	zinc finger protein 440	607.191	464.07	1.3084	0.77566	No
ENSG00000119979	404636	DENND10	DENN domain containing 10	610.002	473.404	1.28854	0.77566	No
ENSG00000169826	55454	CSGALNACT2	chondroitin sulfate N-acetylgalactosaminyltransferase 2	582.267	451.768	1.28886	0.77566	No
ENSG00000115568	7701	ZNF142	zinc finger protein 142	1371.37	1665.59	-1.21454	0.77566	No
ENSG00000134193	83998	REG4	regenerating family member 4	2.33989	0.482153	4.853	0.77566	No
ENSG00000154099	123872	DNAAF1	dynein axonemal assembly factor 1	2.33989	0.482153	4.853	0.77566	No
ENSG00000178202	143888	POGLUT3	protein O-glucosyltransferase 3	2562.89	2140.73	1.1972	0.77566	No
ENSG00000271270	100507032	TMCC1-AS1	TMCC1 antisense RNA 1 (head to head)	32.504	19.3436	1.68034	0.77566	No
ENSG00000112081	6428	SRSF3	serine and arginine rich splicing factor 3	19041.8	22623.5	-1.18809	0.77566	No
ENSG00000187624	400566	C17orf97	chromosome 17 open reading frame 97	42.5985	68.5729	-1.60975	0.77566	No
ENSG00000095951	3096	HIVEP1	HIVEP zinc finger 1	401.866	313.79	1.28068	0.77566	No
ENSG00000234648	---	---	---	167.701	252.161	-1.50363	0.77566	No
ENSG00000106105	2617	GARS1	glycyl-tRNA synthetase 1	12047.3	14598.2	-1.21174	0.77566	No
ENSG00000213719	1192	CLIC1	chloride intracellular channel 1	5170.37	6147.5	-1.18899	0.77566	No
ENSG00000125871	92667	MGME1	mitochondrial genome maintenance exonuclease 1	2775.61	2179.59	1.27345	0.77566	No
ENSG00000196781	7088	TLE1	TLE family member 1, transcriptional corepressor	1014.71	1327.92	-1.30867	0.77566	No
ENSG00000170949	90338	ZNF160	zinc finger protein 160	355.511	268.367	1.32472	0.77566	No
ENSG00000102230	9468	PCYT1B	phosphate cytidylyltransferase 1, choline, beta	78.8133	37.1437	2.12185	0.77566	No
ENSG00000235454	---	---	---	1.11436	3.66691	-3.2906	0.77566	No
ENSG00000136938	10541	ANP32B	acidic nuclear phosphoprotein 32 family member B	10927.6	13046.6	-1.19391	0.77566	No
ENSG00000137100	11258	DCTN3	dynactin subunit 3	1198.21	1593.52	-1.32991	0.77566	No
ENSG00000171135	84522	JAGN1	jagunal homolog 1	2139.6	2613.56	-1.22151	0.77566	No
ENSG00000130224	57631	LRCH2	leucine rich repeats and calponin homology domain containing 2	367.217	257.946	1.42362	0.77566	No
ENSG00000132669	54453	RIN2	Ras and Rab interactor 2	63.9076	42.3276	1.50984	0.77566	No
ENSG00000078081	27074	LAMP3	lysosomal associated membrane protein 3	95.5889	50.3313	1.89919	0.77566	No
ENSG00000245293	101929595	LOC101929595	uncharacterized LOC101929595	4.55792	1.06554	4.27755	0.77566	No
ENSG00000165280	7415	VCP	valosin containing protein	16826.8	20586.3	-1.22342	0.77566	No
ENSG00000170852	25948	KBTBD2	kelch repeat and BTB domain containing 2	1220.07	941.714	1.29558	0.77566	No
ENSG00000058668	493	ATP2B4	ATPase plasma membrane Ca2+ transporting 4	1701.74	2804.23	-1.64786	0.77566	No
ENSG00000117983	727897	MUC5B	mucin 5B, oligomeric mucus/gel-forming	1.80205	6.17893	-3.42884	0.77566	No
ENSG00000268751	---	---	---	5.55665	1.91385	2.90339	0.77566	No
ENSG00000105327	27113	BBC3	BCL2 binding component 3	227.177	297.678	-1.31034	0.77566	No
ENSG00000262454	---	---	---	1.11436	5.38889	-4.83587	0.77566	No
ENSG00000233871	---	---	---	8.81067	3.51069	2.50966	0.77566	No
ENSG00000258999	---	---	---	2.7454	0.695386	3.94802	0.775712	No
ENSG00000166501	5579	PRKCB	protein kinase C beta	109.412	47.1987	2.31812	0.775912	No
ENSG00000215784	728833	FAM72D	family with sequence similarity 72 member D	460.7	353.767	1.30227	0.775912	No
ENSG00000247735	---	---	---	24.4394	12.8751	1.89819	0.775912	No
ENSG00000130299	84705	GTPBP3	GTP binding protein 3, mitochondrial	1670.59	2180.25	-1.30508	0.775912	No
ENSG00000146414	257218	SHPRH	SNF2 histone linker PHD RING helicase	685.309	870.926	-1.27085	0.775912	No
ENSG00000272341	---	---	---	55.5312	33.4686	1.6592	0.775912	No
ENSG00000250526	---	---	---	9.01028	17.6902	-1.96334	0.775912	No
ENSG00000245614	100506660	DDX11-AS1	DDX11 antisense RNA 1	40.7977	22.3398	1.82623	0.775912	No
ENSG00000196415	5657	PRTN3	proteinase 3	2.7454	0.695386	3.94802	0.775912	No
ENSG00000253284	---	---	---	3.03854	0.695386	4.36957	0.775912	No
ENSG00000113328	900	CCNG1	cyclin G1	11327.7	14360.2	-1.2677	0.775912	No
ENSG00000172379	9915	ARNT2	aryl hydrocarbon receptor nuclear translocator 2	275.682	170.588	1.61607	0.775912	No
ENSG00000204920	7711	ZNF155	zinc finger protein 155	220.383	158.169	1.39333	0.775912	No
ENSG00000268117	---	---	---	3.3233	0.827808	4.01458	0.775912	No
ENSG00000105991	3198	HOXA1	homeobox A1	334.504	205.96	1.62412	0.775912	No
ENSG00000134954	2113	ETS1	ETS proto-oncogene 1, transcription factor	53.9458	25.3262	2.13004	0.775912	No
ENSG00000185988	126520	PLK5	polo like kinase 5	4.56377	1.3232	3.44905	0.775912	No
ENSG00000137055	9373	PLAA	phospholipase A2 activating protein	1421.9	1840.35	-1.29429	0.775912	No
ENSG00000237149	100131213	ZNF503-AS2	ZNF503 antisense RNA 2	643.273	401.341	1.60281	0.775912	No
ENSG00000103549	9810	RNF40	ring finger protein 40	12156.1	15343.3	-1.26218	0.775912	No
ENSG00000126934	5605	MAP2K2	mitogen-activated protein kinase kinase 2	4372.06	5427.78	-1.24147	0.775912	No
ENSG00000163932	5580	PRKCD	protein kinase C delta	1213.37	1599.05	-1.31787	0.775912	No
ENSG00000079102	862	RUNX1T1	RUNX1 partner transcriptional co-repressor 1	40.8532	162.541	-3.97866	0.775912	No
ENSG00000133124	8471	IRS4	insulin receptor substrate 4	7418.43	9554.49	-1.28794	0.775912	No
ENSG00000067066	6672	SP100	SP100 nuclear antigen	4.29068	1.18744	3.61338	0.775912	No
ENSG00000206885	654321	SNORA75	small nucleolar RNA, H/ACA box 75	2.7217	0.695386	3.91394	0.775912	No
ENSG00000197258	---	---	---	334.637	454.642	-1.35861	0.775912	No
ENSG00000239039	692084	SNORD13	small nucleolar RNA, C/D box 13	4.29068	1.18551	3.61928	0.775912	No
ENSG00000085514	29992	PILRA	paired immunoglobin like type 2 receptor alpha	2.59233	0.695386	3.72791	0.775912	No
ENSG00000196933	---	---	---	2.59233	0.695386	3.72791	0.775912	No
ENSG00000196503	132946	ARL9	ADP ribosylation factor like GTPase 9	3.03854	0.695386	4.36957	0.775912	No
ENSG00000183018	124976	SPNS2	sphingolipid transporter 2	20.3317	9.17025	2.21713	0.775912	No
ENSG00000173566	---	---	---	130.844	89.6777	1.45905	0.775912	No
ENSG00000137103	51754	TMEM8B	transmembrane protein 8B	319.224	420.62	-1.31763	0.775912	No
ENSG00000197782	284323	ZNF780A	zinc finger protein 780A	324.8	414.627	-1.27656	0.775912	No
ENSG00000062038	1001	CDH3	cadherin 3	9.8286	4.07008	2.41484	0.775912	No
ENSG00000162695	148867	SLC30A7	solute carrier family 30 member 7	560.115	422.711	1.32505	0.775912	No
ENSG00000237310	100289098	GS1-124K5.4	uncharacterized LOC100289098	34.1551	17.5985	1.94079	0.775912	No
ENSG00000114200	590	BCHE	butyrylcholinesterase	21.3226	73.2579	-3.43569	0.775912	No
ENSG00000141682	5366	PMAIP1	phorbol-12-myristate-13-acetate-induced protein 1	2635.01	1926.19	1.36799	0.775912	No
ENSG00000273181	---	---	---	2.59233	0.695386	3.72791	0.775912	No
ENSG00000018510	8540	AGPS	alkylglycerone phosphate synthase	4811.31	6162.77	-1.28089	0.775912	No
ENSG00000235961	84968	PNMA6A	PNMA family member 6A	7.55409	15.4725	-2.04823	0.775912	No
ENSG00000167842	79003	MIS12	MIS12 kinetochore complex component	1891.4	1547.12	1.22253	0.775912	No
ENSG00000149289	85463	ZC3H12C	zinc finger CCCH-type containing 12C	257.751	190.638	1.35204	0.775912	No
ENSG00000272829	---	---	---	18.0893	4.63686	3.90119	0.775912	No
ENSG00000112306	6206	RPS12	ribosomal protein S12	25972.7	30796.6	-1.18573	0.775912	No
ENSG00000143320	1382	CRABP2	cellular retinoic acid binding protein 2	43.3016	102.814	-2.37437	0.775912	No
ENSG00000187678	81848	SPRY4	sprouty RTK signaling antagonist 4	32.1589	16.0961	1.99793	0.775912	No
ENSG00000182632	414194	CCNYL2	cyclin Y like 2 (pseudogene)	6.57499	1.8252	3.60235	0.775912	No
ENSG00000235590	149775	GNAS-AS1	GNAS antisense RNA 1	54.1414	84.0929	-1.55321	0.775912	No
ENSG00000158417	9669	EIF5B	eukaryotic translation initiation factor 5B	12352	15306.5	-1.23919	0.775912	No
ENSG00000258314	---	---	---	18.9401	41.1776	-2.1741	0.775912	No
ENSG00000219797	---	---	---	3.90919	8.82664	-2.25792	0.775912	No
ENSG00000147677	8667	EIF3H	eukaryotic translation initiation factor 3 subunit H	7598.71	8985.64	-1.18252	0.775912	No
ENSG00000126583	5582	PRKCG	protein kinase C gamma	42.6964	24.1506	1.76792	0.775912	No
ENSG00000178035	3615	IMPDH2	inosine monophosphate dehydrogenase 2	20881.8	24533.6	-1.17488	0.775912	No
ENSG00000264063	---	---	---	5.56657	0.695386	8.00501	0.775912	No
ENSG00000182985	23705	CADM1	cell adhesion molecule 1	3284.89	2621.44	1.25308	0.775912	No
ENSG00000128346	84645	C22orf23	chromosome 22 open reading frame 23	49.3081	28.2817	1.74346	0.775912	No
ENSG00000197816	100499483	CCDC180	coiled-coil domain containing 180	3.45298	0.824369	4.18864	0.775912	No
ENSG00000123405	4778	NFE2	nuclear factor, erythroid 2	6.08979	2.03605	2.99098	0.775912	No
ENSG00000157350	6483	ST3GAL2	ST3 beta-galactoside alpha-2,3-sialyltransferase 2	580.594	735.03	-1.266	0.775912	No
ENSG00000129007	91860	CALML4	calmodulin like 4	315.77	200.967	1.57125	0.775912	No
ENSG00000047365	116984	ARAP2	ArfGAP with RhoGAP domain, ankyrin repeat and PH domain 2	199.964	138.505	1.44373	0.775912	No
ENSG00000243989	95	ACY1	aminoacylase 1	12.7876	29.3526	-2.29541	0.775912	No
ENSG00000138381	54529	ASNSD1	asparagine synthetase domain containing 1	4924.79	6224.67	-1.26395	0.775912	No
ENSG00000254004	339324	ZNF260	zinc finger protein 260	912.543	710.087	1.28511	0.775912	No
ENSG00000159450	7062	TCHH	trichohyalin	3.93984	0.997172	3.95101	0.775912	No
ENSG00000122574	644150	WIPF3	WAS/WASL interacting protein family member 3	115.406	69.4105	1.66266	0.775912	No
ENSG00000201882	---	---	---	3.45298	0.827808	4.17124	0.775912	No
ENSG00000142621	114827	FHAD1	forkhead associated phosphopeptide binding domain 1	4.08037	10.8904	-2.66898	0.775912	No
ENSG00000164332	134510	UBLCP1	ubiquitin like domain containing CTD phosphatase 1	1338.54	1650.48	-1.23304	0.775912	No
ENSG00000131368	64432	MRPS25	mitochondrial ribosomal protein S25	1881.97	2388.7	-1.26925	0.775912	No
ENSG00000244588	642636	RAD21L1	RAD21 cohesin complex component like 1	1.30668	4.26903	-3.26708	0.775912	No
ENSG00000038427	1462	VCAN	versican	1036.84	1501.53	-1.44819	0.775912	No
ENSG00000242616	2790	GNG10	G protein subunit gamma 10	125.745	174.568	-1.38827	0.775912	No
ENSG00000267157	---	---	---	1.40156	6.2329	-4.44713	0.775912	No
ENSG00000142149	30811	HUNK	hormonally up-regulated Neu-associated kinase	468.065	358.751	1.30471	0.775912	No
ENSG00000261468	---	---	---	2.26582	0.482153	4.69938	0.775912	No
ENSG00000198416	---	---	---	4.5583	1.3232	3.44492	0.775912	No
ENSG00000085831	22996	TTC39A	tetratricopeptide repeat domain 39A	320.252	237.445	1.34874	0.775912	No
ENSG00000119630	5228	PGF	placental growth factor	201.617	130.77	1.54177	0.775912	No
ENSG00000268521	---	---	---	2.69678	0.695386	3.87811	0.775912	No
ENSG00000183111	389337	ARHGEF37	Rho guanine nucleotide exchange factor 37	21.398	11.8543	1.80509	0.775912	No
ENSG00000141750	342667	STAC2	SH3 and cysteine rich domain 2	106.425	74.4243	1.42997	0.775912	No
ENSG00000228022	105375013	HCG20	HLA complex group 20	0.763674	2.9654	-3.88307	0.775912	No
ENSG00000111144	4048	LTA4H	leukotriene A4 hydrolase	5239.75	6318.39	-1.20586	0.775912	No
ENSG00000149743	83707	TRPT1	tRNA phosphotransferase 1	356.264	266.899	1.33483	0.775912	No
ENSG00000115053	4691	NCL	nucleolin	70478.5	91535.4	-1.29877	0.775912	No
ENSG00000147118	7569	ZNF182	zinc finger protein 182	328.563	253.57	1.29575	0.775912	No
ENSG00000176049	9832	JAKMIP2	janus kinase and microtubule interacting protein 2	25.6187	83.4392	-3.25697	0.775912	No
ENSG00000149474	57325	KAT14	lysine acetyltransferase 14	687.107	555.224	1.23753	0.775912	No
ENSG00000106771	23731	TMEM245	transmembrane protein 245	2049.32	1534.85	1.33519	0.775912	No
ENSG00000022976	55778	ZNF839	zinc finger protein 839	250.05	188.332	1.32771	0.775912	No
ENSG00000178057	25915	NDUFAF3	NADH:ubiquinone oxidoreductase complex assembly factor 3	1764.75	2202.33	-1.24796	0.775912	No
ENSG00000183016	---	---	---	2.69678	0.695386	3.87811	0.775912	No
ENSG00000172794	326624	RAB37	RAB37, member RAS oncogene family	9.40137	4.15607	2.26208	0.775912	No
ENSG00000213903	1241	LTB4R	leukotriene B4 receptor	66.2704	104.497	-1.57683	0.775912	No
ENSG00000188766	399473	SPRED3	sprouty related EVH1 domain containing 3	5.41299	1.45496	3.72038	0.775912	No
ENSG00000258294	---	---	---	2.18944	0.482153	4.54096	0.775912	No
ENSG00000267470	100507433	ZNF571-AS1	ZNF571 antisense RNA 1	2.18944	0.482153	4.54096	0.775912	No
ENSG00000128573	93986	FOXP2	forkhead box P2	413.549	266.452	1.55206	0.775912	No
ENSG00000126453	83596	BCL2L12	BCL2 like 12	1019.35	1314.3	-1.28935	0.775912	No
ENSG00000100596	9517	SPTLC2	serine palmitoyltransferase long chain base subunit 2	1840.87	2331.5	-1.26652	0.775912	No
ENSG00000165802	26012	NSMF	NMDA receptor synaptonuclear signaling and neuronal migration factor	2360.92	2843.64	-1.20446	0.775912	No
ENSG00000196466	90576	ZNF799	zinc finger protein 799	160.73	110.008	1.46108	0.775912	No
ENSG00000233927	6234	RPS28	ribosomal protein S28	8677.89	10161.8	-1.171	0.775912	No
ENSG00000051108	9709	HERPUD1	homocysteine inducible ER protein with ubiquitin like domain 1	1039.69	1428.81	-1.37426	0.775912	No
ENSG00000010671	695	BTK	Bruton tyrosine kinase	11.6486	5.10866	2.28016	0.775912	No
ENSG00000149231	79780	CCDC82	coiled-coil domain containing 82	559.311	444.888	1.25719	0.775912	No
ENSG00000223356	---	---	---	1.05683	4.02481	-3.80837	0.775912	No
ENSG00000204253	---	---	---	788.177	997.519	-1.2656	0.775912	No
ENSG00000232951	---	---	---	0.763674	2.69406	-3.52775	0.775912	No
ENSG00000160200	875	CBS	cystathionine beta-synthase	6179.93	8159.64	-1.32035	0.775912	No
ENSG00000184009	71	ACTG1	actin gamma 1	154559	175752	-1.13712	0.775912	No
ENSG00000167994	5866	RAB3IL1	RAB3A interacting protein like 1	147.238	212.779	-1.44513	0.775912	No
ENSG00000132323	80895	ILKAP	ILK associated serine/threonine phosphatase	1169.62	1443.72	-1.23434	0.775912	No
ENSG00000100532	10668	CGRRF1	cell growth regulator with ring finger domain 1	607.673	484.334	1.25466	0.775912	No
ENSG00000112592	6908	TBP	TATA-box binding protein	521.304	658.788	-1.26373	0.775912	No
ENSG00000135424	3679	ITGA7	integrin subunit alpha 7	165.124	93.8241	1.75993	0.775912	No
ENSG00000140463	585	BBS4	Bardet-Biedl syndrome 4	1162.88	938.05	1.23968	0.775912	No
ENSG00000168061	29901	SAC3D1	SAC3 domain containing 1	1019.43	1273.44	-1.24917	0.775912	No
ENSG00000272690	107986100	LINC02018	long intergenic non-protein coding RNA 2018	15.613	7.53822	2.07118	0.775912	No
ENSG00000181625	79008	SLX1B	SLX1 homolog B, structure-specific endonuclease subunit	4.0848	1.19066	3.43071	0.775912	No
ENSG00000104112	29106	SCG3	secretogranin III	227.6	107.013	2.12683	0.775912	No
ENSG00000212588	677810	SNORA26	small nucleolar RNA, H/ACA box 26	1.31929	4.53251	-3.43555	0.775912	No
ENSG00000224631	---	---	---	3506.26	4298.83	-1.22604	0.775912	No
ENSG00000131470	29893	PSMC3IP	PSMC3 interacting protein	695.44	471.431	1.47517	0.778194	No
ENSG00000079950	8417	STX7	syntaxin 7	385.038	553.295	-1.43699	0.778194	No
ENSG00000108797	8506	CNTNAP1	contactin associated protein 1	30.0732	16.8456	1.78523	0.778278	No
ENSG00000169393	64100	ELSPBP1	epididymal sperm binding protein 1	2.64252	8.25342	-3.12332	0.778403	No
ENSG00000169857	57099	AVEN	apoptosis and caspase activation inhibitor	407.697	528.48	-1.29626	0.778403	No
ENSG00000118496	84085	FBXO30	F-box protein 30	824.073	1114.13	-1.35199	0.778936	No
ENSG00000227370	---	---	---	3.04874	0.695386	4.38424	0.778936	No
ENSG00000180385	---	---	---	525.115	350.154	1.49967	0.778936	No
ENSG00000073792	10644	IGF2BP2	insulin like growth factor 2 mRNA binding protein 2	1947.42	2529.17	-1.29873	0.778936	No
ENSG00000105662	23373	CRTC1	CREB regulated transcription coactivator 1	325.154	421.725	-1.297	0.778936	No
ENSG00000144451	79582	SPAG16	sperm associated antigen 16	360.863	464.707	-1.28777	0.778936	No
ENSG00000003147	3382	ICA1	islet cell autoantigen 1	129.317	76.0596	1.70021	0.778936	No
ENSG00000076053	10179	RBM7	RNA binding motif protein 7	985.995	767.303	1.28501	0.778936	No
ENSG00000156463	153769	SH3RF2	SH3 domain containing ring finger 2	10.6152	4.52392	2.34646	0.778936	No
ENSG00000124529	---	---	---	27.0734	4.74682	5.70348	0.778936	No
ENSG00000214087	339231	ARL16	ADP ribosylation factor like GTPase 16	1642.63	1270.55	1.29284	0.778936	No
ENSG00000266709	84815	MGC12916	uncharacterized protein MGC12916	327.51	218.087	1.50174	0.778936	No
ENSG00000101220	54976	C20orf27	chromosome 20 open reading frame 27	4647.1	5667.53	-1.21959	0.778936	No
ENSG00000149179	79096	C11orf49	chromosome 11 open reading frame 49	543.997	704.793	-1.29558	0.778936	No
ENSG00000271921	---	---	---	5.47884	2.03318	2.69471	0.778936	No
ENSG00000107874	79004	CUEDC2	CUE domain containing 2	1753.32	1410.91	1.24269	0.778936	No
ENSG00000213190	10962	MLLT11	MLLT11 transcription factor 7 cofactor	539.885	340.023	1.58779	0.778936	No
ENSG00000175084	1674	DES	desmin	20.841	47.3343	-2.27122	0.778936	No
ENSG00000261336	---	---	---	0.749858	2.69663	-3.59619	0.778936	No
ENSG00000254298	---	---	---	0.749858	2.69663	-3.59619	0.778936	No
ENSG00000225241	---	---	---	190.412	131.981	1.44272	0.778936	No
ENSG00000100027	29799	YPEL1	yippee like 1	55.6837	31.1044	1.79022	0.778936	No
ENSG00000229334	---	---	---	6.67762	1.79659	3.71682	0.778936	No
ENSG00000087302	51637	RTRAF	RNA transcription, translation and transport factor	6453.27	7622.73	-1.18122	0.778936	No
ENSG00000185130	8340	H2BC13	H2B clustered histone 13	22.0918	7.91817	2.79001	0.778945	No
ENSG00000198130	26275	HIBCH	3-hydroxyisobutyryl-CoA hydrolase	1130.99	1540.35	-1.36194	0.778945	No
ENSG00000115677	3069	HDLBP	high density lipoprotein binding protein	28975	35581.1	-1.22799	0.778945	No
ENSG00000149798	10435	CDC42EP2	CDC42 effector protein 2	424.655	637.202	-1.50052	0.778945	No
ENSG00000218208	---	---	---	4.44558	9.99434	-2.24815	0.778945	No
ENSG00000213148	---	---	---	0.749858	2.69406	-3.59276	0.778945	No
ENSG00000198925	79065	ATG9A	autophagy related 9A	2854.02	3505.58	-1.22829	0.778945	No
ENSG00000248835	---	---	---	284.737	214.049	1.33024	0.778945	No
ENSG00000154640	10950	BTG3	BTG anti-proliferation factor 3	757.829	607.105	1.24827	0.778945	No
ENSG00000197989	85028	SNHG12	small nucleolar RNA host gene 12	113.74	67.6096	1.68231	0.778945	No
ENSG00000184898	375287	RBM43	RNA binding motif protein 43	52.4772	31.6087	1.66022	0.778945	No
ENSG00000260160	---	---	---	8.14176	2.28696	3.56008	0.779242	No
ENSG00000113712	1452	CSNK1A1	casein kinase 1 alpha 1	2330	2900.28	-1.24475	0.779242	No
ENSG00000255198	735301	SNHG9	small nucleolar RNA host gene 9	85.3387	58.9689	1.44718	0.779242	No
ENSG00000137547	29088	MRPL15	mitochondrial ribosomal protein L15	3491.66	4203.6	-1.2039	0.779242	No
ENSG00000197747	6281	S100A10	S100 calcium binding protein A10	1707.99	2134.83	-1.24991	0.779751	No
ENSG00000086102	4799	NFX1	nuclear transcription factor, X-box binding 1	1690.83	2121.54	-1.25473	0.779751	No
ENSG00000104219	51201	ZDHHC2	zinc finger DHHC-type palmitoyltransferase 2	859.918	664.604	1.29388	0.779751	No
ENSG00000025423	8630	HSD17B6	hydroxysteroid 17-beta dehydrogenase 6	173.894	127.962	1.35895	0.779751	No
ENSG00000180209	29895	MYLPF	myosin light chain, phosphorylatable, fast skeletal muscle	9.72512	2.81652	3.45289	0.779751	No
ENSG00000134243	6272	SORT1	sortilin 1	3639.88	2788.4	1.30536	0.779751	No
ENSG00000232453	105378753	LINC02777	long intergenic non-protein coding RNA 2777	2.92087	0.695386	4.20036	0.779751	No
ENSG00000203852	333932	H3C15	H3 clustered histone 15	2.92087	0.695386	4.20036	0.779751	No
ENSG00000099783	4670	HNRNPM	heterogeneous nuclear ribonucleoprotein M	16619.8	20565.7	-1.23742	0.779751	No
ENSG00000204954	728568	C12orf73	chromosome 12 open reading frame 73	581.966	470.692	1.23641	0.779751	No
ENSG00000146966	27147	DENND2A	DENN domain containing 2A	51.1206	32.4217	1.57674	0.779751	No
ENSG00000250303	283140	LINC02762	long intergenic non-protein coding RNA 2762	3.95428	0.917674	4.30903	0.779751	No
ENSG00000153107	64682	ANAPC1	anaphase promoting complex subunit 1	3014.21	3772.84	-1.25169	0.779751	No
ENSG00000049541	5982	RFC2	replication factor C subunit 2	4352.52	3482.32	1.24989	0.779751	No
ENSG00000133131	79710	MORC4	MORC family CW-type zinc finger 4	1576.19	1228.02	1.28351	0.779751	No
ENSG00000169750	5881	RAC3	Rac family small GTPase 3	3948.56	3110.84	1.26929	0.779751	No
ENSG00000224903	101927858	LOC101927858	uncharacterized LOC101927858	6.59254	2.53817	2.59736	0.779751	No
ENSG00000135476	9700	ESPL1	extra spindle pole bodies like 1, separase	3615.35	2956.85	1.22271	0.779751	No
ENSG00000069482	51083	GAL	galanin and GMAP prepropeptide	1875.69	2508.9	-1.33759	0.779751	No
ENSG00000146063	90933	TRIM41	tripartite motif containing 41	1402.46	1834.23	-1.30786	0.779751	No
ENSG00000130159	51295	ECSIT	ECSIT signaling integrator	1785.91	2247.25	-1.25832	0.779751	No
ENSG00000227598	---	---	---	1.07667	4.53606	-4.21304	0.779751	No
ENSG00000131446	4245	MGAT1	alpha-1,3-mannosyl-glycoprotein 2-beta-N-acetylglucosaminyltransferase	2038.1	2501.56	-1.2274	0.779751	No
ENSG00000168795	9925	ZBTB5	zinc finger and BTB domain containing 5	615.396	790.028	-1.28377	0.779751	No
ENSG00000100221	9929	JOSD1	Josephin domain containing 1	2024.3	1691.79	1.19654	0.779751	No
ENSG00000177025	147685	C19orf18	chromosome 19 open reading frame 18	2.4021	0.482153	4.98203	0.779751	No
ENSG00000241532	---	---	---	2.4021	0.482153	4.98203	0.779751	No
ENSG00000006576	57157	PHTF2	putative homeodomain transcription factor 2	1064.92	855.898	1.24421	0.779751	No
ENSG00000068903	22933	SIRT2	sirtuin 2	1164.5	1463.81	-1.25702	0.779751	No
ENSG00000166860	9880	ZBTB39	zinc finger and BTB domain containing 39	593.711	726.511	-1.22368	0.779751	No
ENSG00000135040	60560	NAA35	N(alpha)-acetyltransferase 35, NatC auxiliary subunit	844.682	1084.28	-1.28366	0.779751	No
ENSG00000171497	5481	PPID	peptidylprolyl isomerase D	2007.34	2592	-1.29126	0.779751	No
ENSG00000240429	---	---	---	4.56377	1.40978	3.23722	0.779751	No
ENSG00000149761	84304	NUDT22	nudix hydrolase 22	316.375	428.67	-1.35494	0.779751	No
ENSG00000232004	---	---	---	11.8334	3.37734	3.50376	0.779751	No
ENSG00000262837	---	---	---	7.11184	2.23019	3.1889	0.779751	No
ENSG00000134548	80763	SPX	spexin hormone	30.5708	52.0597	-1.70292	0.779751	No
ENSG00000129910	1013	CDH15	cadherin 15	9.67556	20.9375	-2.16396	0.779751	No
ENSG00000164307	51752	ERAP1	endoplasmic reticulum aminopeptidase 1	241.292	168.986	1.42788	0.779751	No
ENSG00000166707	644353	ZCCHC18	zinc finger CCHC-type containing 18	21.9855	12.2522	1.79441	0.779751	No
ENSG00000177984	389812	LCN15	lipocalin 15	5.4294	1.53632	3.53402	0.779751	No
ENSG00000164603	154743	BMT2	base methyltransferase of 25S rRNA 2 homolog	586.566	448.682	1.30731	0.779751	No
ENSG00000104825	4793	NFKBIB	NFKB inhibitor beta	432.942	590.169	-1.36316	0.779751	No
ENSG00000104320	4683	NBN	nibrin	2527.06	3145.57	-1.24475	0.779751	No
ENSG00000233806	101927289	LINC01237	long intergenic non-protein coding RNA 1237	1.11436	3.71509	-3.33384	0.779751	No
ENSG00000107518	26033	ATRNL1	attractin like 1	193.903	124.573	1.55654	0.779751	No
ENSG00000088205	8886	DDX18	DEAD-box helicase 18	9056.01	11351.9	-1.25352	0.779751	No
ENSG00000119661	83544	DNAL1	dynein axonemal light chain 1	501.979	394.265	1.2732	0.779751	No
ENSG00000198150	---	---	---	4.85483	1.4158	3.42903	0.779751	No
ENSG00000175305	9134	CCNE2	cyclin E2	956.29	711.659	1.34375	0.779751	No
ENSG00000215304	---	---	---	7.2155	2.69931	2.67309	0.780049	No
ENSG00000133636	4922	NTS	neurotensin	29.9313	16.2629	1.84047	0.780049	No
ENSG00000179335	1198	CLK3	CDC like kinase 3	1057.33	815.674	1.29626	0.780498	No
ENSG00000244349	---	---	---	4.82647	12.1931	-2.52629	0.780498	No
ENSG00000001630	1595	CYP51A1	cytochrome P450 family 51 subfamily A member 1	192.679	271.657	-1.4099	0.780498	No
ENSG00000198276	54963	UCKL1	uridine-cytidine kinase 1 like 1	590.665	759.3	-1.2855	0.780498	No
ENSG00000224818	---	---	---	31.8808	18.1018	1.7612	0.780498	No
ENSG00000107679	59338	PLEKHA1	pleckstrin homology domain containing A1	972.138	763.845	1.27269	0.780498	No
ENSG00000226051	253264	ZNF503-AS1	ZNF503 antisense RNA 1	17.3352	4.31827	4.01438	0.780498	No
ENSG00000259328	---	---	---	3.95428	9.73618	-2.46219	0.780498	No
ENSG00000171388	8862	APLN	apelin	18.429	9.17578	2.00844	0.780498	No
ENSG00000260852	283932	FBXL19-AS1	FBXL19 antisense RNA 1	60.5629	35.3757	1.71199	0.780498	No
ENSG00000164778	2020	EN2	engrailed homeobox 2	1547.02	2109.92	-1.36386	0.780498	No
ENSG00000249069	104355136	LINC01033	long intergenic non-protein coding RNA 1033	44.6571	116.296	-2.60421	0.780498	No
ENSG00000168852	---	---	---	1.26576	4.32362	-3.41582	0.780498	No
ENSG00000237950	---	---	---	7.07843	2.16488	3.26966	0.780498	No
ENSG00000065833	4199	ME1	malic enzyme 1	1255.67	1548.65	-1.23332	0.780498	No
ENSG00000259366	---	---	---	6.32838	1.72256	3.67383	0.780498	No
ENSG00000136167	3936	LCP1	lymphocyte cytosolic protein 1	77.5804	38.2983	2.02569	0.780498	No
[truncated: 17,479 more rows]

## Sheet: Table2
chr1	start	end	peak
chr1	918569	918877	MACS/IP_9548_HA_IP_S8_vs_WCE_9548_WCE_S14_peak_1,MACS/IP_9545_HA_IP_S5_vs_WCE_9545_WCE_S11_peak_1
chr1	1348062	1348267	MACS/IP_9545_HA_IP_S5_vs_WCE_9545_WCE_S11_peak_2
chr1	1535957	1536186	MACS/IP_9545_HA_IP_S5_vs_WCE_9545_WCE_S11_peak_3,MACS/IP_9548_HA_IP_S8_vs_WCE_9548_WCE_S14_peak_3
chr1	2362883	2363516	MACS/IP_9545_HA_IP_S5_vs_WCE_9545_WCE_S11_peak_4,MACS/IP_9548_HA_IP_S8_vs_WCE_9548_WCE_S14_peak_5
chr1	2801491	2801624	MACS/IP_9548_HA_IP_S8_vs_WCE_9548_WCE_S14_peak_6
chr1	2915203	2915395	MACS/IP_9548_HA_IP_S8_vs_WCE_9548_WCE_S14_peak_7
chr1	3010128	3010265	MACS/IP_9545_HA_IP_S5_vs_WCE_9545_WCE_S11_peak_5
chr1	3268353	3268650	MACS/IP_9545_HA_IP_S5_vs_WCE_9545_WCE_S11_peak_6,MACS/IP_9548_HA_IP_S8_vs_WCE_9548_WCE_S14_peak_8
chr1	3661838	3662190	MACS/IP_9548_HA_IP_S8_vs_WCE_9548_WCE_S14_peak_9,MACS/IP_9545_HA_IP_S5_vs_WCE_9545_WCE_S11_peak_7
chr1	3672088	3672358	MACS/IP_9545_HA_IP_S5_vs_WCE_9545_WCE_S11_peak_8,MACS/IP_9548_HA_IP_S8_vs_WCE_9548_WCE_S14_peak_10
chr1	3788391	3788598	MACS/IP_9548_HA_IP_S8_vs_WCE_9548_WCE_S14_peak_11
chr1	4000684	4000902	MACS/IP_9548_HA_IP_S8_vs_WCE_9548_WCE_S14_peak_12,MACS/IP_9545_HA_IP_S5_vs_WCE_9545_WCE_S11_peak_10
chr1	4006274	4006503	MACS/IP_9545_HA_IP_S5_vs_WCE_9545_WCE_S11_peak_11,MACS/IP_9548_HA_IP_S8_vs_WCE_9548_WCE_S14_peak_13
chr1	4105996	4106231	MACS/IP_9548_HA_IP_S8_vs_WCE_9548_WCE_S14_peak_14
chr1	4399545	4399695	MACS/IP_9545_HA_IP_S5_vs_WCE_9545_WCE_S11_peak_12
chr1	5120456	5120610	MACS/IP_9545_HA_IP_S5_vs_WCE_9545_WCE_S11_peak_13
chr1	5705445	5705729	MACS/IP_9545_HA_IP_S5_vs_WCE_9545_WCE_S11_peak_14
chr1	5784633	5784838	MACS/IP_9545_HA_IP_S5_vs_WCE_9545_WCE_S11_peak_15
chr1	6043673	6043815	MACS/IP_9548_HA_IP_S8_vs_WCE_9548_WCE_S14_peak_15
chr1	6132685	6132913	MACS/IP_9545_HA_IP_S5_vs_WCE_9545_WCE_S11_peak_16,MACS/IP_9548_HA_IP_S8_vs_WCE_9548_WCE_S14_peak_16
chr1	6286917	6287158	MACS/IP_9548_HA_IP_S8_vs_WCE_9548_WCE_S14_peak_17,MACS/IP_9545_HA_IP_S5_vs_WCE_9545_WCE_S11_peak_17
chr1	6440914	6441106	MACS/IP_9548_HA_IP_S8_vs_WCE_9548_WCE_S14_peak_18
chr1	6652577	6652714	MACS/IP_9548_HA_IP_S8_vs_WCE_9548_WCE_S14_peak_20
chr1	6792054	6792444	MACS/IP_9545_HA_IP_S5_vs_WCE_9545_WCE_S11_peak_18,MACS/IP_9548_HA_IP_S8_vs_WCE_9548_WCE_S14_peak_22
chr1	6817138	6817549	MACS/IP_9545_HA_IP_S5_vs_WCE_9545_WCE_S11_peak_19,MACS/IP_9548_HA_IP_S8_vs_WCE_9548_WCE_S14_peak_23
chr1	6846860	6847411	MACS/IP_9545_HA_IP_S5_vs_WCE_9545_WCE_S11_peak_20,MACS/IP_9548_HA_IP_S8_vs_WCE_9548_WCE_S14_peak_24
chr1	7248044	7248190	MACS/IP_9548_HA_IP_S8_vs_WCE_9548_WCE_S14_peak_26
chr1	7372113	7372362	MACS/IP_9548_HA_IP_S8_vs_WCE_9548_WCE_S14_peak_27
chr1	8218000	8218414	MACS/IP_9548_HA_IP_S8_vs_WCE_9548_WCE_S14_peak_29,MACS/IP_9545_HA_IP_S5_vs_WCE_9545_WCE_S11_peak_23
chr1	8276140	8276354	MACS/IP_9545_HA_IP_S5_vs_WCE_9545_WCE_S11_peak_24,MACS/IP_9548_HA_IP_S8_vs_WCE_9548_WCE_S14_peak_30
chr1	8341536	8341680	MACS/IP_9548_HA_IP_S8_vs_WCE_9548_WCE_S14_peak_31
chr1	8469148	8469682	MACS/IP_9548_HA_IP_S8_vs_WCE_9548_WCE_S14_peak_32,MACS/IP_9545_HA_IP_S5_vs_WCE_9545_WCE_S11_peak_25
chr1	8585868	8586044	MACS/IP_9548_HA_IP_S8_vs_WCE_9548_WCE_S14_peak_33
chr1	8628213	8628387	MACS/IP_9545_HA_IP_S5_vs_WCE_9545_WCE_S11_peak_26,MACS/IP_9548_HA_IP_S8_vs_WCE_9548_WCE_S14_peak_34
chr1	8797237	8797731	MACS/IP_9545_HA_IP_S5_vs_WCE_9545_WCE_S11_peak_27,MACS/IP_9548_HA_IP_S8_vs_WCE_9548_WCE_S14_peak_35
chr1	8902713	8903512	MACS/IP_9545_HA_IP_S5_vs_WCE_9545_WCE_S11_peak_28,MACS/IP_9548_HA_IP_S8_vs_WCE_9548_WCE_S14_peak_36
chr1	9180768	9180911	MACS/IP_9548_HA_IP_S8_vs_WCE_9548_WCE_S14_peak_37
chr1	9440834	9441181	MACS/IP_9545_HA_IP_S5_vs_WCE_9545_WCE_S11_peak_30,MACS/IP_9548_HA_IP_S8_vs_WCE_9548_WCE_S14_peak_39
chr1	9464126	9464622	MACS/IP_9548_HA_IP_S8_vs_WCE_9548_WCE_S14_peak_40,MACS/IP_9545_HA_IP_S5_vs_WCE_9545_WCE_S11_peak_31
chr1	9742007	9742170	MACS/IP_9548_HA_IP_S8_vs_WCE_9548_WCE_S14_peak_41
chr1	9884301	9884621	MACS/IP_9548_HA_IP_S8_vs_WCE_9548_WCE_S14_peak_42,MACS/IP_9545_HA_IP_S5_vs_WCE_9545_WCE_S11_peak_33
chr1	10876982	10877113	MACS/IP_9548_HA_IP_S8_vs_WCE_9548_WCE_S14_peak_45
chr1	11217057	11217213	MACS/IP_9548_HA_IP_S8_vs_WCE_9548_WCE_S14_peak_46
chr1	11308870	11309031	MACS/IP_9545_HA_IP_S5_vs_WCE_9545_WCE_S11_peak_36
chr1	11409298	11409871	MACS/IP_9548_HA_IP_S8_vs_WCE_9548_WCE_S14_peak_48,MACS/IP_9545_HA_IP_S5_vs_WCE_9545_WCE_S11_peak_37
chr1	11563600	11564039	MACS/IP_9545_HA_IP_S5_vs_WCE_9545_WCE_S11_peak_38,MACS/IP_9548_HA_IP_S8_vs_WCE_9548_WCE_S14_peak_49
chr1	11712780	11713016	MACS/IP_9548_HA_IP_S8_vs_WCE_9548_WCE_S14_peak_50,MACS/IP_9545_HA_IP_S5_vs_WCE_9545_WCE_S11_peak_39
chr1	11786938	11787239	MACS/IP_9548_HA_IP_S8_vs_WCE_9548_WCE_S14_peak_51,MACS/IP_9545_HA_IP_S5_vs_WCE_9545_WCE_S11_peak_40
chr1	11935375	11935519	MACS/IP_9548_HA_IP_S8_vs_WCE_9548_WCE_S14_peak_52
chr1	12454840	12455221	MACS/IP_9545_HA_IP_S5_vs_WCE_9545_WCE_S11_peak_42,MACS/IP_9548_HA_IP_S8_vs_WCE_9548_WCE_S14_peak_53
chr1	12698423	12698746	MACS/IP_9548_HA_IP_S8_vs_WCE_9548_WCE_S14_peak_54,MACS/IP_9545_HA_IP_S5_vs_WCE_9545_WCE_S11_peak_43
chr1	12744941	12745099	MACS/IP_9545_HA_IP_S5_vs_WCE_9545_WCE_S11_peak_44
chr1	13851394	13851831	MACS/IP_9545_HA_IP_S5_vs_WCE_9545_WCE_S11_peak_45,MACS/IP_9548_HA_IP_S8_vs_WCE_9548_WCE_S14_peak_55
chr1	13863085	13863215	MACS/IP_9548_HA_IP_S8_vs_WCE_9548_WCE_S14_peak_56
chr1	13882377	13882545	MACS/IP_9545_HA_IP_S5_vs_WCE_9545_WCE_S11_peak_46
chr1	14284173	14284365	MACS/IP_9548_HA_IP_S8_vs_WCE_9548_WCE_S14_peak_57,MACS/IP_9545_HA_IP_S5_vs_WCE_9545_WCE_S11_peak_47
chr1	14423638	14423963	MACS/IP_9545_HA_IP_S5_vs_WCE_9545_WCE_S11_peak_48,MACS/IP_9548_HA_IP_S8_vs_WCE_9548_WCE_S14_peak_58
chr1	14427447	14427718	MACS/IP_9545_HA_IP_S5_vs_WCE_9545_WCE_S11_peak_49,MACS/IP_9548_HA_IP_S8_vs_WCE_9548_WCE_S14_peak_59
chr1	14652460	14652655	MACS/IP_9545_HA_IP_S5_vs_WCE_9545_WCE_S11_peak_50
chr1	15388555	15388738	MACS/IP_9545_HA_IP_S5_vs_WCE_9545_WCE_S11_peak_51
chr1	15523424	15523636	MACS/IP_9548_HA_IP_S8_vs_WCE_9548_WCE_S14_peak_62,MACS/IP_9545_HA_IP_S5_vs_WCE_9545_WCE_S11_peak_52
chr1	15571419	15571710	MACS/IP_9545_HA_IP_S5_vs_WCE_9545_WCE_S11_peak_53,MACS/IP_9548_HA_IP_S8_vs_WCE_9548_WCE_S14_peak_63
chr1	15734171	15734304	MACS/IP_9548_HA_IP_S8_vs_WCE_9548_WCE_S14_peak_64
chr1	15824277	15824479	MACS/IP_9548_HA_IP_S8_vs_WCE_9548_WCE_S14_peak_65,MACS/IP_9545_HA_IP_S5_vs_WCE_9545_WCE_S11_peak_54
chr1	15923354	15923707	MACS/IP_9548_HA_IP_S8_vs_WCE_9548_WCE_S14_peak_66,MACS/IP_9545_HA_IP_S5_vs_WCE_9545_WCE_S11_peak_55
chr1	16265772	16265959	MACS/IP_9548_HA_IP_S8_vs_WCE_9548_WCE_S14_peak_67
chr1	17222751	17223140	MACS/IP_9545_HA_IP_S5_vs_WCE_9545_WCE_S11_peak_56,MACS/IP_9548_HA_IP_S8_vs_WCE_9548_WCE_S14_peak_70
chr1	17441871	17442008	MACS/IP_9545_HA_IP_S5_vs_WCE_9545_WCE_S11_peak_57
chr1	17707701	17707988	MACS/IP_9545_HA_IP_S5_vs_WCE_9545_WCE_S11_peak_58
chr1	18030850	18031033	MACS/IP_9545_HA_IP_S5_vs_WCE_9545_WCE_S11_peak_59
chr1	18561054	18561313	MACS/IP_9545_HA_IP_S5_vs_WCE_9545_WCE_S11_peak_60,MACS/IP_9548_HA_IP_S8_vs_WCE_9548_WCE_S14_peak_71
chr1	19333512	19333769	MACS/IP_9548_HA_IP_S8_vs_WCE_9548_WCE_S14_peak_73,MACS/IP_9545_HA_IP_S5_vs_WCE_9545_WCE_S11_peak_61
chr1	19334529	19334805	MACS/IP_9545_HA_IP_S5_vs_WCE_9545_WCE_S11_peak_62
chr1	19694476	19694762	MACS/IP_9548_HA_IP_S8_vs_WCE_9548_WCE_S14_peak_74
chr1	19822640	19822800	MACS/IP_9548_HA_IP_S8_vs_WCE_9548_WCE_S14_peak_75
chr1	20165755	20165913	MACS/IP_9545_HA_IP_S5_vs_WCE_9545_WCE_S11_peak_63,MACS/IP_9548_HA_IP_S8_vs_WCE_9548_WCE_S14_peak_77
chr1	20289998	20290357	MACS/IP_9545_HA_IP_S5_vs_WCE_9545_WCE_S11_peak_65,MACS/IP_9548_HA_IP_S8_vs_WCE_9548_WCE_S14_peak_79
chr1	20486515	20486776	MACS/IP_9548_HA_IP_S8_vs_WCE_9548_WCE_S14_peak_81,MACS/IP_9545_HA_IP_S5_vs_WCE_9545_WCE_S11_peak_66
chr1	20582621	20582771	MACS/IP_9548_HA_IP_S8_vs_WCE_9548_WCE_S14_peak_82
chr1	20610373	20610513	MACS/IP_9548_HA_IP_S8_vs_WCE_9548_WCE_S14_peak_83
chr1	21154238	21154437	MACS/IP_9548_HA_IP_S8_vs_WCE_9548_WCE_S14_peak_84
chr1	21617232	21617468	MACS/IP_9545_HA_IP_S5_vs_WCE_9545_WCE_S11_peak_68
chr1	21719010	21719276	MACS/IP_9548_HA_IP_S8_vs_WCE_9548_WCE_S14_peak_86,MACS/IP_9545_HA_IP_S5_vs_WCE_9545_WCE_S11_peak_69
chr1	21813745	21814149	MACS/IP_9545_HA_IP_S5_vs_WCE_9545_WCE_S11_peak_70,MACS/IP_9548_HA_IP_S8_vs_WCE_9548_WCE_S14_peak_88
chr1	22331913	22332115	MACS/IP_9548_HA_IP_S8_vs_WCE_9548_WCE_S14_peak_89
chr1	22621503	22621952	MACS/IP_9548_HA_IP_S8_vs_WCE_9548_WCE_S14_peak_90,MACS/IP_9545_HA_IP_S5_vs_WCE_9545_WCE_S11_peak_71
chr1	23031114	23031408	MACS/IP_9545_HA_IP_S5_vs_WCE_9545_WCE_S11_peak_72,MACS/IP_9548_HA_IP_S8_vs_WCE_9548_WCE_S14_peak_92
chr1	23174416	23174925	MACS/IP_9548_HA_IP_S8_vs_WCE_9548_WCE_S14_peak_93,MACS/IP_9545_HA_IP_S5_vs_WCE_9545_WCE_S11_peak_73
chr1	23668683	23669116	MACS/IP_9548_HA_IP_S8_vs_WCE_9548_WCE_S14_peak_94,MACS/IP_9545_HA_IP_S5_vs_WCE_9545_WCE_S11_peak_74
chr1	23688435	23689358	MACS/IP_9545_HA_IP_S5_vs_WCE_9545_WCE_S11_peak_75,MACS/IP_9548_HA_IP_S8_vs_WCE_9548_WCE_S14_peak_95
chr1	23817487	23817636	MACS/IP_9548_HA_IP_S8_vs_WCE_9548_WCE_S14_peak_96
chr1	24009236	24009422	MACS/IP_9548_HA_IP_S8_vs_WCE_9548_WCE_S14_peak_97
chr1	24941266	24941803	MACS/IP_9548_HA_IP_S8_vs_WCE_9548_WCE_S14_peak_98,MACS/IP_9545_HA_IP_S5_vs_WCE_9545_WCE_S11_peak_76
chr1	25034382	25034569	MACS/IP_9545_HA_IP_S5_vs_WCE_9545_WCE_S11_peak_77
chr1	25150505	25150653	MACS/IP_9545_HA_IP_S5_vs_WCE_9545_WCE_S11_peak_78
chr1	25269694	25270179	MACS/IP_9545_HA_IP_S5_vs_WCE_9545_WCE_S11_peak_79,MACS/IP_9548_HA_IP_S8_vs_WCE_9548_WCE_S14_peak_99
chr1	25519552	25519732	MACS/IP_9548_HA_IP_S8_vs_WCE_9548_WCE_S14_peak_100
chr1	26269925	26270186	MACS/IP_9545_HA_IP_S5_vs_WCE_9545_WCE_S11_peak_81
chr1	26690267	26690499	MACS/IP_9548_HA_IP_S8_vs_WCE_9548_WCE_S14_peak_102,MACS/IP_9545_HA_IP_S5_vs_WCE_9545_WCE_S11_peak_83
chr1	26922684	26923141	MACS/IP_9545_HA_IP_S5_vs_WCE_9545_WCE_S11_peak_84
chr1	26941706	26941857	MACS/IP_9548_HA_IP_S8_vs_WCE_9548_WCE_S14_peak_104,MACS/IP_9545_HA_IP_S5_vs_WCE_9545_WCE_S11_peak_85
chr1	27042268	27042419	MACS/IP_9548_HA_IP_S8_vs_WCE_9548_WCE_S14_peak_105
chr1	27190208	27190470	MACS/IP_9548_HA_IP_S8_vs_WCE_9548_WCE_S14_peak_106,MACS/IP_9545_HA_IP_S5_vs_WCE_9545_WCE_S11_peak_86
chr1	27337763	27337903	MACS/IP_9545_HA_IP_S5_vs_WCE_9545_WCE_S11_peak_87
chr1	27339540	27339856	MACS/IP_9545_HA_IP_S5_vs_WCE_9545_WCE_S11_peak_88,MACS/IP_9548_HA_IP_S8_vs_WCE_9548_WCE_S14_peak_107
chr1	27775664	27775990	MACS/IP_9548_HA_IP_S8_vs_WCE_9548_WCE_S14_peak_108,MACS/IP_9545_HA_IP_S5_vs_WCE_9545_WCE_S11_peak_89
chr1	28031472	28031775	MACS/IP_9548_HA_IP_S8_vs_WCE_9548_WCE_S14_peak_109,MACS/IP_9545_HA_IP_S5_vs_WCE_9545_WCE_S11_peak_90
chr1	28099028	28099454	MACS/IP_9545_HA_IP_S5_vs_WCE_9545_WCE_S11_peak_91,MACS/IP_9548_HA_IP_S8_vs_WCE_9548_WCE_S14_peak_110
chr1	28265599	28265877	MACS/IP_9545_HA_IP_S5_vs_WCE_9545_WCE_S11_peak_93,MACS/IP_9548_HA_IP_S8_vs_WCE_9548_WCE_S14_peak_111
chr1	28297964	28298393	MACS/IP_9548_HA_IP_S8_vs_WCE_9548_WCE_S14_peak_112,MACS/IP_9545_HA_IP_S5_vs_WCE_9545_WCE_S11_peak_94
chr1	28378254	28378769	MACS/IP_9545_HA_IP_S5_vs_WCE_9545_WCE_S11_peak_95,MACS/IP_9548_HA_IP_S8_vs_WCE_9548_WCE_S14_peak_113
chr1	28533280	28533446	MACS/IP_9545_HA_IP_S5_vs_WCE_9545_WCE_S11_peak_96
chr1	28608402	28608587	MACS/IP_9548_HA_IP_S8_vs_WCE_9548_WCE_S14_peak_115
chr1	28632902	28633167	MACS/IP_9548_HA_IP_S8_vs_WCE_9548_WCE_S14_peak_116,MACS/IP_9545_HA_IP_S5_vs_WCE_9545_WCE_S11_peak_98
chr1	28666890	28667022	MACS/IP_9548_HA_IP_S8_vs_WCE_9548_WCE_S14_peak_117
chr1	28686139	28686410	MACS/IP_9545_HA_IP_S5_vs_WCE_9545_WCE_S11_peak_99,MACS/IP_9548_HA_IP_S8_vs_WCE_9548_WCE_S14_peak_118
chr1	28975159	28975487	MACS/IP_9548_HA_IP_S8_vs_WCE_9548_WCE_S14_peak_119
chr1	29009452	29009649	MACS/IP_9545_HA_IP_S5_vs_WCE_9545_WCE_S11_peak_101
chr1	29061523	29061662	MACS/IP_9548_HA_IP_S8_vs_WCE_9548_WCE_S14_peak_120
chr1	29062884	29063017	MACS/IP_9548_HA_IP_S8_vs_WCE_9548_WCE_S14_peak_121
chr1	29111615	29111886	MACS/IP_9548_HA_IP_S8_vs_WCE_9548_WCE_S14_peak_122,MACS/IP_9545_HA_IP_S5_vs_WCE_9545_WCE_S11_peak_104
chr1	29146379	29146678	MACS/IP_9545_HA_IP_S5_vs_WCE_9545_WCE_S11_peak_105
chr1	29225720	29226047	MACS/IP_9548_HA_IP_S8_vs_WCE_9548_WCE_S14_peak_123
chr1	29264363	29265226	MACS/IP_9548_HA_IP_S8_vs_WCE_9548_WCE_S14_peak_124,MACS/IP_9545_HA_IP_S5_vs_WCE_9545_WCE_S11_peak_107
chr1	29300262	29300479	MACS/IP_9545_HA_IP_S5_vs_WCE_9545_WCE_S11_peak_108
chr1	29463109	29463337	MACS/IP_9548_HA_IP_S8_vs_WCE_9548_WCE_S14_peak_126,MACS/IP_9545_HA_IP_S5_vs_WCE_9545_WCE_S11_peak_109
chr1	29557104	29557270	MACS/IP_9545_HA_IP_S5_vs_WCE_9545_WCE_S11_peak_110
chr1	29701756	29702172	MACS/IP_9545_HA_IP_S5_vs_WCE_9545_WCE_S11_peak_111
chr1	29704973	29705141	MACS/IP_9545_HA_IP_S5_vs_WCE_9545_WCE_S11_peak_112
chr1	29714918	29715369	MACS/IP_9545_HA_IP_S5_vs_WCE_9545_WCE_S11_peak_113,MACS/IP_9548_HA_IP_S8_vs_WCE_9548_WCE_S14_peak_127
chr1	29741297	29741754	MACS/IP_9545_HA_IP_S5_vs_WCE_9545_WCE_S11_peak_114
chr1	29757664	29757882	MACS/IP_9545_HA_IP_S5_vs_WCE_9545_WCE_S11_peak_115,MACS/IP_9548_HA_IP_S8_vs_WCE_9548_WCE_S14_peak_129
chr1	30418385	30418539	MACS/IP_9545_HA_IP_S5_vs_WCE_9545_WCE_S11_peak_118
chr1	30427070	30427279	MACS/IP_9545_HA_IP_S5_vs_WCE_9545_WCE_S11_peak_119
chr1	30466365	30466528	MACS/IP_9548_HA_IP_S8_vs_WCE_9548_WCE_S14_peak_131
chr1	30530483	30530622	MACS/IP_9548_HA_IP_S8_vs_WCE_9548_WCE_S14_peak_132
chr1	30622559	30622980	MACS/IP_9545_HA_IP_S5_vs_WCE_9545_WCE_S11_peak_121,MACS/IP_9548_HA_IP_S8_vs_WCE_9548_WCE_S14_peak_133
chr1	30734552	30734708	MACS/IP_9548_HA_IP_S8_vs_WCE_9548_WCE_S14_peak_134
chr1	30738861	30738991	MACS/IP_9548_HA_IP_S8_vs_WCE_9548_WCE_S14_peak_135
chr1	30973990	30974193	MACS/IP_9548_HA_IP_S8_vs_WCE_9548_WCE_S14_peak_136
chr1	30983847	30984056	MACS/IP_9548_HA_IP_S8_vs_WCE_9548_WCE_S14_peak_137
chr1	31011271	31011424	MACS/IP_9548_HA_IP_S8_vs_WCE_9548_WCE_S14_peak_138
chr1	31074604	31074830	MACS/IP_9545_HA_IP_S5_vs_WCE_9545_WCE_S11_peak_125
chr1	31075898	31076213	MACS/IP_9545_HA_IP_S5_vs_WCE_9545_WCE_S11_peak_126,MACS/IP_9548_HA_IP_S8_vs_WCE_9548_WCE_S14_peak_139
chr1	31085741	31085952	MACS/IP_9548_HA_IP_S8_vs_WCE_9548_WCE_S14_peak_140
chr1	31189216	31189524	MACS/IP_9548_HA_IP_S8_vs_WCE_9548_WCE_S14_peak_141
chr1	31194278	31194504	MACS/IP_9545_HA_IP_S5_vs_WCE_9545_WCE_S11_peak_127,MACS/IP_9548_HA_IP_S8_vs_WCE_9548_WCE_S14_peak_142
chr1	31218473	31219024	MACS/IP_9548_HA_IP_S8_vs_WCE_9548_WCE_S14_peak_143,MACS/IP_9545_HA_IP_S5_vs_WCE_9545_WCE_S11_peak_128
chr1	31279363	31279529	MACS/IP_9545_HA_IP_S5_vs_WCE_9545_WCE_S11_peak_129
chr1	31311711	31312251	MACS/IP_9545_HA_IP_S5_vs_WCE_9545_WCE_S11_peak_130,MACS/IP_9548_HA_IP_S8_vs_WCE_9548_WCE_S14_peak_144
chr1	31340551	31340700	MACS/IP_9548_HA_IP_S8_vs_WCE_9548_WCE_S14_peak_145
chr1	31353041	31353502	MACS/IP_9548_HA_IP_S8_vs_WCE_9548_WCE_S14_peak_146,MACS/IP_9545_HA_IP_S5_vs_WCE_9545_WCE_S11_peak_131
chr1	31380333	31380492	MACS/IP_9548_HA_IP_S8_vs_WCE_9548_WCE_S14_peak_147
chr1	31455003	31455482	MACS/IP_9545_HA_IP_S5_vs_WCE_9545_WCE_S11_peak_133,MACS/IP_9548_HA_IP_S8_vs_WCE_9548_WCE_S14_peak_148
chr1	31514221	31514535	MACS/IP_9545_HA_IP_S5_vs_WCE_9545_WCE_S11_peak_134
chr1	31683544	31683870	MACS/IP_9545_HA_IP_S5_vs_WCE_9545_WCE_S11_peak_136,MACS/IP_9548_HA_IP_S8_vs_WCE_9548_WCE_S14_peak_149
chr1	31684622	31685403	MACS/IP_9545_HA_IP_S5_vs_WCE_9545_WCE_S11_peak_137,MACS/IP_9548_HA_IP_S8_vs_WCE_9548_WCE_S14_peak_150
chr1	31885453	31885814	MACS/IP_9545_HA_IP_S5_vs_WCE_9545_WCE_S11_peak_138,MACS/IP_9548_HA_IP_S8_vs_WCE_9548_WCE_S14_peak_152
chr1	31904711	31904923	MACS/IP_9545_HA_IP_S5_vs_WCE_9545_WCE_S11_peak_139
chr1	31986347	31986557	MACS/IP_9545_HA_IP_S5_vs_WCE_9545_WCE_S11_peak_140,MACS/IP_9548_HA_IP_S8_vs_WCE_9548_WCE_S14_peak_153
chr1	32006607	32006863	MACS/IP_9545_HA_IP_S5_vs_WCE_9545_WCE_S11_peak_141,MACS/IP_9548_HA_IP_S8_vs_WCE_9548_WCE_S14_peak_154
chr1	32106314	32106549	MACS/IP_9545_HA_IP_S5_vs_WCE_9545_WCE_S11_peak_142
chr1	32114107	32114418	MACS/IP_9548_HA_IP_S8_vs_WCE_9548_WCE_S14_peak_155
chr1	32195970	32196244	MACS/IP_9545_HA_IP_S5_vs_WCE_9545_WCE_S11_peak_143,MACS/IP_9548_HA_IP_S8_vs_WCE_9548_WCE_S14_peak_156
chr1	32326337	32326652	MACS/IP_9548_HA_IP_S8_vs_WCE_9548_WCE_S14_peak_157
chr1	32525708	32525924	MACS/IP_9548_HA_IP_S8_vs_WCE_9548_WCE_S14_peak_158
chr1	32726042	32726637	MACS/IP_9548_HA_IP_S8_vs_WCE_9548_WCE_S14_peak_159,MACS/IP_9545_HA_IP_S5_vs_WCE_9545_WCE_S11_peak_145
chr1	32727933	32728462	MACS/IP_9548_HA_IP_S8_vs_WCE_9548_WCE_S14_peak_160,MACS/IP_9545_HA_IP_S5_vs_WCE_9545_WCE_S11_peak_146
chr1	32735651	32735820	MACS/IP_9545_HA_IP_S5_vs_WCE_9545_WCE_S11_peak_147
chr1	32757816	32758703	MACS/IP_9545_HA_IP_S5_vs_WCE_9545_WCE_S11_peak_148,MACS/IP_9548_HA_IP_S8_vs_WCE_9548_WCE_S14_peak_161
chr1	32921479	32921726	MACS/IP_9548_HA_IP_S8_vs_WCE_9548_WCE_S14_peak_163,MACS/IP_9545_HA_IP_S5_vs_WCE_9545_WCE_S11_peak_149
chr1	33032730	33032978	MACS/IP_9548_HA_IP_S8_vs_WCE_9548_WCE_S14_peak_164,MACS/IP_9545_HA_IP_S5_vs_WCE_9545_WCE_S11_peak_150
chr1	33166097	33166508	MACS/IP_9545_HA_IP_S5_vs_WCE_9545_WCE_S11_peak_151,MACS/IP_9548_HA_IP_S8_vs_WCE_9548_WCE_S14_peak_166
chr1	33298374	33298522	MACS/IP_9548_HA_IP_S8_vs_WCE_9548_WCE_S14_peak_167
chr1	33369672	33369807	MACS/IP_9548_HA_IP_S8_vs_WCE_9548_WCE_S14_peak_168
chr1	33461021	33461187	MACS/IP_9545_HA_IP_S5_vs_WCE_9545_WCE_S11_peak_156
chr1	33551818	33551972	MACS/IP_9548_HA_IP_S8_vs_WCE_9548_WCE_S14_peak_171
chr1	33593269	33593652	MACS/IP_9545_HA_IP_S5_vs_WCE_9545_WCE_S11_peak_157,MACS/IP_9548_HA_IP_S8_vs_WCE_9548_WCE_S14_peak_172
chr1	33707786	33708177	MACS/IP_9545_HA_IP_S5_vs_WCE_9545_WCE_S11_peak_159,MACS/IP_9548_HA_IP_S8_vs_WCE_9548_WCE_S14_peak_173
chr1	33721113	33721282	MACS/IP_9548_HA_IP_S8_vs_WCE_9548_WCE_S14_peak_174,MACS/IP_9545_HA_IP_S5_vs_WCE_9545_WCE_S11_peak_160
chr1	33733619	33733824	MACS/IP_9545_HA_IP_S5_vs_WCE_9545_WCE_S11_peak_161,MACS/IP_9548_HA_IP_S8_vs_WCE_9548_WCE_S14_peak_175
chr1	33799891	33800052	MACS/IP_9548_HA_IP_S8_vs_WCE_9548_WCE_S14_peak_176,MACS/IP_9545_HA_IP_S5_vs_WCE_9545_WCE_S11_peak_163
chr1	33960101	33960374	MACS/IP_9545_HA_IP_S5_vs_WCE_9545_WCE_S11_peak_164,MACS/IP_9548_HA_IP_S8_vs_WCE_9548_WCE_S14_peak_177
chr1	33960571	33961037	MACS/IP_9545_HA_IP_S5_vs_WCE_9545_WCE_S11_peak_165
chr1	33962006	33962297	MACS/IP_9548_HA_IP_S8_vs_WCE_9548_WCE_S14_peak_179,MACS/IP_9545_HA_IP_S5_vs_WCE_9545_WCE_S11_peak_166
chr1	33968059	33968311	MACS/IP_9545_HA_IP_S5_vs_WCE_9545_WCE_S11_peak_167
chr1	34002742	34002910	MACS/IP_9545_HA_IP_S5_vs_WCE_9545_WCE_S11_peak_168
chr1	34013568	34013741	MACS/IP_9548_HA_IP_S8_vs_WCE_9548_WCE_S14_peak_181
chr1	34038007	34038227	MACS/IP_9548_HA_IP_S8_vs_WCE_9548_WCE_S14_peak_182,MACS/IP_9545_HA_IP_S5_vs_WCE_9545_WCE_S11_peak_169
chr1	34912595	34912984	MACS/IP_9545_HA_IP_S5_vs_WCE_9545_WCE_S11_peak_170,MACS/IP_9548_HA_IP_S8_vs_WCE_9548_WCE_S14_peak_183
chr1	35016781	35016975	MACS/IP_9545_HA_IP_S5_vs_WCE_9545_WCE_S11_peak_171
chr1	35211790	35212075	MACS/IP_9545_HA_IP_S5_vs_WCE_9545_WCE_S11_peak_172
chr1	35436558	35436869	MACS/IP_9545_HA_IP_S5_vs_WCE_9545_WCE_S11_peak_173,MACS/IP_9548_HA_IP_S8_vs_WCE_9548_WCE_S14_peak_185
chr1	35596792	35597261	MACS/IP_9545_HA_IP_S5_vs_WCE_9545_WCE_S11_peak_175,MACS/IP_9548_HA_IP_S8_vs_WCE_9548_WCE_S14_peak_186
chr1	35644009	35644161	MACS/IP_9548_HA_IP_S8_vs_WCE_9548_WCE_S14_peak_187
chr1	35674619	35674944	MACS/IP_9545_HA_IP_S5_vs_WCE_9545_WCE_S11_peak_176,MACS/IP_9548_HA_IP_S8_vs_WCE_9548_WCE_S14_peak_188
chr1	35750465	35750842	MACS/IP_9545_HA_IP_S5_vs_WCE_9545_WCE_S11_peak_177,MACS/IP_9548_HA_IP_S8_vs_WCE_9548_WCE_S14_peak_189
chr1	35760702	35760969	MACS/IP_9545_HA_IP_S5_vs_WCE_9545_WCE_S11_peak_178,MACS/IP_9548_HA_IP_S8_vs_WCE_9548_WCE_S14_peak_190
chr1	35764327	35764538	MACS/IP_9545_HA_IP_S5_vs_WCE_9545_WCE_S11_peak_179,MACS/IP_9548_HA_IP_S8_vs_WCE_9548_WCE_S14_peak_191
chr1	35851958	35852197	MACS/IP_9545_HA_IP_S5_vs_WCE_9545_WCE_S11_peak_180,MACS/IP_9548_HA_IP_S8_vs_WCE_9548_WCE_S14_peak_192
chr1	35975956	35976353	MACS/IP_9545_HA_IP_S5_vs_WCE_9545_WCE_S11_peak_181,MACS/IP_9548_HA_IP_S8_vs_WCE_9548_WCE_S14_peak_193
chr1	35989974	35990210	MACS/IP_9545_HA_IP_S5_vs_WCE_9545_WCE_S11_peak_182,MACS/IP_9548_HA_IP_S8_vs_WCE_9548_WCE_S14_peak_194
chr1	35990840	35991341	MACS/IP_9545_HA_IP_S5_vs_WCE_9545_WCE_S11_peak_183,MACS/IP_9548_HA_IP_S8_vs_WCE_9548_WCE_S14_peak_195
chr1	36133889	36134021	MACS/IP_9548_HA_IP_S8_vs_WCE_9548_WCE_S14_peak_196
chr1	36434529	36434747	MACS/IP_9545_HA_IP_S5_vs_WCE_9545_WCE_S11_peak_184
chr1	36596847	36597031	MACS/IP_9548_HA_IP_S8_vs_WCE_9548_WCE_S14_peak_197
chr1	36623713	36624065	MACS/IP_9545_HA_IP_S5_vs_WCE_9545_WCE_S11_peak_185,MACS/IP_9548_HA_IP_S8_vs_WCE_9548_WCE_S14_peak_198
chr1	36653365	36653544	MACS/IP_9548_HA_IP_S8_vs_WCE_9548_WCE_S14_peak_199,MACS/IP_9545_HA_IP_S5_vs_WCE_9545_WCE_S11_peak_186
chr1	36690441	36691009	MACS/IP_9545_HA_IP_S5_vs_WCE_9545_WCE_S11_peak_187,MACS/IP_9548_HA_IP_S8_vs_WCE_9548_WCE_S14_peak_200
chr1	37140817	37141239	MACS/IP_9548_HA_IP_S8_vs_WCE_9548_WCE_S14_peak_203,MACS/IP_9545_HA_IP_S5_vs_WCE_9545_WCE_S11_peak_190
chr1	37317484	37317906	MACS/IP_9545_HA_IP_S5_vs_WCE_9545_WCE_S11_peak_191,MACS/IP_9548_HA_IP_S8_vs_WCE_9548_WCE_S14_peak_205
chr1	37570688	37570823	MACS/IP_9548_HA_IP_S8_vs_WCE_9548_WCE_S14_peak_206
chr1	37597000	37597266	MACS/IP_9545_HA_IP_S5_vs_WCE_9545_WCE_S11_peak_193,MACS/IP_9548_HA_IP_S8_vs_WCE_9548_WCE_S14_peak_207
chr1	37758995	37759328	MACS/IP_9545_HA_IP_S5_vs_WCE_9545_WCE_S11_peak_194,MACS/IP_9548_HA_IP_S8_vs_WCE_9548_WCE_S14_peak_208
chr1	37773489	37773688	MACS/IP_9548_HA_IP_S8_vs_WCE_9548_WCE_S14_peak_209,MACS/IP_9545_HA_IP_S5_vs_WCE_9545_WCE_S11_peak_195
chr1	37831781	37832406	MACS/IP_9545_HA_IP_S5_vs_WCE_9545_WCE_S11_peak_196,MACS/IP_9548_HA_IP_S8_vs_WCE_9548_WCE_S14_peak_210
chr1	37894798	37895091	MACS/IP_9548_HA_IP_S8_vs_WCE_9548_WCE_S14_peak_211,MACS/IP_9545_HA_IP_S5_vs_WCE_9545_WCE_S11_peak_197
chr1	37926569	37926720	MACS/IP_9545_HA_IP_S5_vs_WCE_9545_WCE_S11_peak_198
chr1	38228736	38228956	MACS/IP_9545_HA_IP_S5_vs_WCE_9545_WCE_S11_peak_199
chr1	38255843	38256036	MACS/IP_9545_HA_IP_S5_vs_WCE_9545_WCE_S11_peak_201
chr1	38258943	38259239	MACS/IP_9548_HA_IP_S8_vs_WCE_9548_WCE_S14_peak_212,MACS/IP_9545_HA_IP_S5_vs_WCE_9545_WCE_S11_peak_202
chr1	38537791	38538023	MACS/IP_9545_HA_IP_S5_vs_WCE_9545_WCE_S11_peak_203,MACS/IP_9548_HA_IP_S8_vs_WCE_9548_WCE_S14_peak_213
chr1	38898367	38898646	MACS/IP_9548_HA_IP_S8_vs_WCE_9548_WCE_S14_peak_214,MACS/IP_9545_HA_IP_S5_vs_WCE_9545_WCE_S11_peak_205
chr1	38988665	38989118	MACS/IP_9545_HA_IP_S5_vs_WCE_9545_WCE_S11_peak_206,MACS/IP_9548_HA_IP_S8_vs_WCE_9548_WCE_S14_peak_215
chr1	39008796	39009080	MACS/IP_9545_HA_IP_S5_vs_WCE_9545_WCE_S11_peak_207
chr1	39305213	39305404	MACS/IP_9545_HA_IP_S5_vs_WCE_9545_WCE_S11_peak_208,MACS/IP_9548_HA_IP_S8_vs_WCE_9548_WCE_S14_peak_217
chr1	39421603	39421999	MACS/IP_9548_HA_IP_S8_vs_WCE_9548_WCE_S14_peak_218,MACS/IP_9545_HA_IP_S5_vs_WCE_9545_WCE_S11_peak_209
chr1	39498644	39499085	MACS/IP_9545_HA_IP_S5_vs_WCE_9545_WCE_S11_peak_210,MACS/IP_9548_HA_IP_S8_vs_WCE_9548_WCE_S14_peak_219
chr1	39647043	39647487	MACS/IP_9545_HA_IP_S5_vs_WCE_9545_WCE_S11_peak_211,MACS/IP_9548_HA_IP_S8_vs_WCE_9548_WCE_S14_peak_220
chr1	39671409	39671717	MACS/IP_9545_HA_IP_S5_vs_WCE_9545_WCE_S11_peak_212,MACS/IP_9548_HA_IP_S8_vs_WCE_9548_WCE_S14_peak_221
chr1	39698500	39698863	MACS/IP_9545_HA_IP_S5_vs_WCE_9545_WCE_S11_peak_213,MACS/IP_9548_HA_IP_S8_vs_WCE_9548_WCE_S14_peak_222
chr1	39858984	39859211	MACS/IP_9545_HA_IP_S5_vs_WCE_9545_WCE_S11_peak_214
chr1	39921576	39921735	MACS/IP_9545_HA_IP_S5_vs_WCE_9545_WCE_S11_peak_215
chr1	40470065	40470275	MACS/IP_9548_HA_IP_S8_vs_WCE_9548_WCE_S14_peak_224,MACS/IP_9545_HA_IP_S5_vs_WCE_9545_WCE_S11_peak_216
chr1	40483972	40484196	MACS/IP_9548_HA_IP_S8_vs_WCE_9548_WCE_S14_peak_225
chr1	40900818	40900945	MACS/IP_9548_HA_IP_S8_vs_WCE_9548_WCE_S14_peak_227
chr1	40913119	40913330	MACS/IP_9548_HA_IP_S8_vs_WCE_9548_WCE_S14_peak_228,MACS/IP_9545_HA_IP_S5_vs_WCE_9545_WCE_S11_peak_217
chr1	40928154	40929643	MACS/IP_9548_HA_IP_S8_vs_WCE_9548_WCE_S14_peak_229,MACS/IP_9545_HA_IP_S5_vs_WCE_9545_WCE_S11_peak_218
chr1	40955735	40955990	MACS/IP_9545_HA_IP_S5_vs_WCE_9545_WCE_S11_peak_219
chr1	40960811	40961605	MACS/IP_9548_HA_IP_S8_vs_WCE_9548_WCE_S14_peak_230,MACS/IP_9545_HA_IP_S5_vs_WCE_9545_WCE_S11_peak_220
chr1	41065993	41066165	MACS/IP_9548_HA_IP_S8_vs_WCE_9548_WCE_S14_peak_231
chr1	41084709	41085388	MACS/IP_9545_HA_IP_S5_vs_WCE_9545_WCE_S11_peak_221,MACS/IP_9548_HA_IP_S8_vs_WCE_9548_WCE_S14_peak_232
chr1	41135081	41135268	MACS/IP_9548_HA_IP_S8_vs_WCE_9548_WCE_S14_peak_233
chr1	41137167	41137330	MACS/IP_9548_HA_IP_S8_vs_WCE_9548_WCE_S14_peak_234
chr1	41160926	41161165	MACS/IP_9545_HA_IP_S5_vs_WCE_9545_WCE_S11_peak_222,MACS/IP_9548_HA_IP_S8_vs_WCE_9548_WCE_S14_peak_235
chr1	41173187	41173369	MACS/IP_9548_HA_IP_S8_vs_WCE_9548_WCE_S14_peak_236
chr1	41447831	41448055	MACS/IP_9548_HA_IP_S8_vs_WCE_9548_WCE_S14_peak_237,MACS/IP_9545_HA_IP_S5_vs_WCE_9545_WCE_S11_peak_224
chr1	41490922	41491348	MACS/IP_9548_HA_IP_S8_vs_WCE_9548_WCE_S14_peak_238,MACS/IP_9545_HA_IP_S5_vs_WCE_9545_WCE_S11_peak_225
chr1	41774191	41774549	MACS/IP_9548_HA_IP_S8_vs_WCE_9548_WCE_S14_peak_240,MACS/IP_9545_HA_IP_S5_vs_WCE_9545_WCE_S11_peak_226
chr1	41785163	41785482	MACS/IP_9548_HA_IP_S8_vs_WCE_9548_WCE_S14_peak_241,MACS/IP_9545_HA_IP_S5_vs_WCE_9545_WCE_S11_peak_227
chr1	42023783	42024119	MACS/IP_9548_HA_IP_S8_vs_WCE_9548_WCE_S14_peak_242
chr1	42144721	42144856	MACS/IP_9548_HA_IP_S8_vs_WCE_9548_WCE_S14_peak_243
chr1	42185602	42185772	MACS/IP_9545_HA_IP_S5_vs_WCE_9545_WCE_S11_peak_228,MACS/IP_9548_HA_IP_S8_vs_WCE_9548_WCE_S14_peak_244
chr1	42208853	42209000	MACS/IP_9548_HA_IP_S8_vs_WCE_9548_WCE_S14_peak_245
chr1	42248819	42249059	MACS/IP_9545_HA_IP_S5_vs_WCE_9545_WCE_S11_peak_229,MACS/IP_9548_HA_IP_S8_vs_WCE_9548_WCE_S14_peak_246
chr1	42348823	42348978	MACS/IP_9545_HA_IP_S5_vs_WCE_9545_WCE_S11_peak_230
chr1	42424952	42425107	MACS/IP_9548_HA_IP_S8_vs_WCE_9548_WCE_S14_peak_247
chr1	42551310	42551457	MACS/IP_9548_HA_IP_S8_vs_WCE_9548_WCE_S14_peak_248
chr1	42566383	42566581	MACS/IP_9548_HA_IP_S8_vs_WCE_9548_WCE_S14_peak_249,MACS/IP_9545_HA_IP_S5_vs_WCE_9545_WCE_S11_peak_231
chr1	42729669	42729932	MACS/IP_9548_HA_IP_S8_vs_WCE_9548_WCE_S14_peak_250,MACS/IP_9545_HA_IP_S5_vs_WCE_9545_WCE_S11_peak_232
chr1	42757220	42757465	MACS/IP_9548_HA_IP_S8_vs_WCE_9548_WCE_S14_peak_251
chr1	42758847	42759161	MACS/IP_9545_HA_IP_S5_vs_WCE_9545_WCE_S11_peak_233,MACS/IP_9548_HA_IP_S8_vs_WCE_9548_WCE_S14_peak_252
chr1	43033143	43033339	MACS/IP_9545_HA_IP_S5_vs_WCE_9545_WCE_S11_peak_235
chr1	43424762	43425159	MACS/IP_9545_HA_IP_S5_vs_WCE_9545_WCE_S11_peak_236,MACS/IP_9548_HA_IP_S8_vs_WCE_9548_WCE_S14_peak_254
chr1	43569893	43570295	MACS/IP_9548_HA_IP_S8_vs_WCE_9548_WCE_S14_peak_255,MACS/IP_9545_HA_IP_S5_vs_WCE_9545_WCE_S11_peak_237
chr1	43575866	43576162	MACS/IP_9545_HA_IP_S5_vs_WCE_9545_WCE_S11_peak_238
chr1	43792542	43792759	MACS/IP_9545_HA_IP_S5_vs_WCE_9545_WCE_S11_peak_239
chr1	43976413	43977110	MACS/IP_9548_HA_IP_S8_vs_WCE_9548_WCE_S14_peak_257,MACS/IP_9545_HA_IP_S5_vs_WCE_9545_WCE_S11_peak_240
chr1	44171423	44171581	MACS/IP_9548_HA_IP_S8_vs_WCE_9548_WCE_S14_peak_258
chr1	44367214	44367550	MACS/IP_9545_HA_IP_S5_vs_WCE_9545_WCE_S11_peak_241,MACS/IP_9548_HA_IP_S8_vs_WCE_9548_WCE_S14_peak_259
chr1	44400848	44401050	MACS/IP_9548_HA_IP_S8_vs_WCE_9548_WCE_S14_peak_261
chr1	44552333	44552634	MACS/IP_9545_HA_IP_S5_vs_WCE_9545_WCE_S11_peak_242,MACS/IP_9548_HA_IP_S8_vs_WCE_9548_WCE_S14_peak_263
chr1	44620476	44620635	MACS/IP_9545_HA_IP_S5_vs_WCE_9545_WCE_S11_peak_243,MACS/IP_9548_HA_IP_S8_vs_WCE_9548_WCE_S14_peak_264
chr1	44741671	44741948	MACS/IP_9548_HA_IP_S8_vs_WCE_9548_WCE_S14_peak_265,MACS/IP_9545_HA_IP_S5_vs_WCE_9545_WCE_S11_peak_244
chr1	44789511	44789730	MACS/IP_9545_HA_IP_S5_vs_WCE_9545_WCE_S11_peak_245
chr1	44821223	44821501	MACS/IP_9548_HA_IP_S8_vs_WCE_9548_WCE_S14_peak_266,MACS/IP_9545_HA_IP_S5_vs_WCE_9545_WCE_S11_peak_246
chr1	44936959	44937305	MACS/IP_9548_HA_IP_S8_vs_WCE_9548_WCE_S14_peak_267
chr1	45000833	45001502	MACS/IP_9545_HA_IP_S5_vs_WCE_9545_WCE_S11_peak_248,MACS/IP_9548_HA_IP_S8_vs_WCE_9548_WCE_S14_peak_268
chr1	45268235	45268476	MACS/IP_9545_HA_IP_S5_vs_WCE_9545_WCE_S11_peak_250,MACS/IP_9548_HA_IP_S8_vs_WCE_9548_WCE_S14_peak_269
chr1	45295128	45295791	MACS/IP_9548_HA_IP_S8_vs_WCE_9548_WCE_S14_peak_271,MACS/IP_9545_HA_IP_S5_vs_WCE_9545_WCE_S11_peak_251
chr1	45510738	45511357	MACS/IP_9545_HA_IP_S5_vs_WCE_9545_WCE_S11_peak_252,MACS/IP_9548_HA_IP_S8_vs_WCE_9548_WCE_S14_peak_272
chr1	45656304	45656514	MACS/IP_9545_HA_IP_S5_vs_WCE_9545_WCE_S11_peak_253,MACS/IP_9548_HA_IP_S8_vs_WCE_9548_WCE_S14_peak_274
chr1	45679904	45680231	MACS/IP_9545_HA_IP_S5_vs_WCE_9545_WCE_S11_peak_254
chr1	45688071	45688249	MACS/IP_9545_HA_IP_S5_vs_WCE_9545_WCE_S11_peak_255
chr1	45699841	45700388	MACS/IP_9545_HA_IP_S5_vs_WCE_9545_WCE_S11_peak_256,MACS/IP_9548_HA_IP_S8_vs_WCE_9548_WCE_S14_peak_275
chr1	45702849	45703136	MACS/IP_9548_HA_IP_S8_vs_WCE_9548_WCE_S14_peak_276,MACS/IP_9545_HA_IP_S5_vs_WCE_9545_WCE_S11_peak_257
chr1	45757749	45758059	MACS/IP_9548_HA_IP_S8_vs_WCE_9548_WCE_S14_peak_277,MACS/IP_9545_HA_IP_S5_vs_WCE_9545_WCE_S11_peak_258
chr1	45769679	45770096	MACS/IP_9548_HA_IP_S8_vs_WCE_9548_WCE_S14_peak_278,MACS/IP_9545_HA_IP_S5_vs_WCE_9545_WCE_S11_peak_259
chr1	45874062	45874401	MACS/IP_9545_HA_IP_S5_vs_WCE_9545_WCE_S11_peak_260,MACS/IP_9548_HA_IP_S8_vs_WCE_9548_WCE_S14_peak_279
chr1	45877101	45877458	MACS/IP_9548_HA_IP_S8_vs_WCE_9548_WCE_S14_peak_280,MACS/IP_9545_HA_IP_S5_vs_WCE_9545_WCE_S11_peak_261
chr1	45885383	45885892	MACS/IP_9545_HA_IP_S5_vs_WCE_9545_WCE_S11_peak_262,MACS/IP_9548_HA_IP_S8_vs_WCE_9548_WCE_S14_peak_281
chr1	46016406	46016671	MACS/IP_9548_HA_IP_S8_vs_WCE_9548_WCE_S14_peak_282,MACS/IP_9545_HA_IP_S5_vs_WCE_9545_WCE_S11_peak_263
chr1	46402381	46402552	MACS/IP_9548_HA_IP_S8_vs_WCE_9548_WCE_S14_peak_283
chr1	46402555	46402731	MACS/IP_9545_HA_IP_S5_vs_WCE_9545_WCE_S11_peak_265
chr1	46410408	46410552	MACS/IP_9545_HA_IP_S5_vs_WCE_9545_WCE_S11_peak_266
chr1	46437542	46437984	MACS/IP_9548_HA_IP_S8_vs_WCE_9548_WCE_S14_peak_284,MACS/IP_9545_HA_IP_S5_vs_WCE_9545_WCE_S11_peak_267
chr1	46484750	46485234	MACS/IP_9548_HA_IP_S8_vs_WCE_9548_WCE_S14_peak_285,MACS/IP_9545_HA_IP_S5_vs_WCE_9545_WCE_S11_peak_268
chr1	46596374	46596533	MACS/IP_9548_HA_IP_S8_vs_WCE_9548_WCE_S14_peak_286
chr1	46707506	46707659	MACS/IP_9548_HA_IP_S8_vs_WCE_9548_WCE_S14_peak_287
chr1	47055039	47055607	MACS/IP_9545_HA_IP_S5_vs_WCE_9545_WCE_S11_peak_269,MACS/IP_9548_HA_IP_S8_vs_WCE_9548_WCE_S14_peak_288
chr1	47274837	47275107	MACS/IP_9545_HA_IP_S5_vs_WCE_9545_WCE_S11_peak_270,MACS/IP_9548_HA_IP_S8_vs_WCE_9548_WCE_S14_peak_289
chr1	47425849	47426216	MACS/IP_9545_HA_IP_S5_vs_WCE_9545_WCE_S11_peak_271,MACS/IP_9548_HA_IP_S8_vs_WCE_9548_WCE_S14_peak_292
chr1	47500151	47500483	MACS/IP_9545_HA_IP_S5_vs_WCE_9545_WCE_S11_peak_272,MACS/IP_9548_HA_IP_S8_vs_WCE_9548_WCE_S14_peak_293
chr1	47540333	47540605	MACS/IP_9545_HA_IP_S5_vs_WCE_9545_WCE_S11_peak_273,MACS/IP_9548_HA_IP_S8_vs_WCE_9548_WCE_S14_peak_294
chr1	47688599	47688744	MACS/IP_9548_HA_IP_S8_vs_WCE_9548_WCE_S14_peak_295
chr1	48054218	48054385	MACS/IP_9548_HA_IP_S8_vs_WCE_9548_WCE_S14_peak_297
chr1	48073167	48073444	MACS/IP_9548_HA_IP_S8_vs_WCE_9548_WCE_S14_peak_298,MACS/IP_9545_HA_IP_S5_vs_WCE_9545_WCE_S11_peak_275
chr1	48122678	48123056	MACS/IP_9548_HA_IP_S8_vs_WCE_9548_WCE_S14_peak_299,MACS/IP_9545_HA_IP_S5_vs_WCE_9545_WCE_S11_peak_276
chr1	48130150	48130674	MACS/IP_9548_HA_IP_S8_vs_WCE_9548_WCE_S14_peak_300,MACS/IP_9545_HA_IP_S5_vs_WCE_9545_WCE_S11_peak_277
chr1	48133392	48133587	MACS/IP_9545_HA_IP_S5_vs_WCE_9545_WCE_S11_peak_278,MACS/IP_9548_HA_IP_S8_vs_WCE_9548_WCE_S14_peak_301
chr1	48224248	48224406	MACS/IP_9548_HA_IP_S8_vs_WCE_9548_WCE_S14_peak_302
chr1	48405159	48405681	MACS/IP_9545_HA_IP_S5_vs_WCE_9545_WCE_S11_peak_279
chr1	48516922	48517148	MACS/IP_9548_HA_IP_S8_vs_WCE_9548_WCE_S14_peak_303
chr1	48563496	48563657	MACS/IP_9545_HA_IP_S5_vs_WCE_9545_WCE_S11_peak_280
chr1	48615480	48615680	MACS/IP_9545_HA_IP_S5_vs_WCE_9545_WCE_S11_peak_281,MACS/IP_9548_HA_IP_S8_vs_WCE_9548_WCE_S14_peak_304
chr1	48707962	48708342	MACS/IP_9545_HA_IP_S5_vs_WCE_9545_WCE_S11_peak_283,MACS/IP_9548_HA_IP_S8_vs_WCE_9548_WCE_S14_peak_305
chr1	48752725	48752959	MACS/IP_9548_HA_IP_S8_vs_WCE_9548_WCE_S14_peak_306,MACS/IP_9545_HA_IP_S5_vs_WCE_9545_WCE_S11_peak_284
chr1	49047399	49047655	MACS/IP_9548_HA_IP_S8_vs_WCE_9548_WCE_S14_peak_308
chr1	49269010	49269172	MACS/IP_9548_HA_IP_S8_vs_WCE_9548_WCE_S14_peak_309
chr1	49283161	49283441	MACS/IP_9548_HA_IP_S8_vs_WCE_9548_WCE_S14_peak_310,MACS/IP_9545_HA_IP_S5_vs_WCE_9545_WCE_S11_peak_285
chr1	49320582	49320824	MACS/IP_9545_HA_IP_S5_vs_WCE_9545_WCE_S11_peak_286,MACS/IP_9548_HA_IP_S8_vs_WCE_9548_WCE_S14_peak_311
chr1	50285956	50286089	MACS/IP_9548_HA_IP_S8_vs_WCE_9548_WCE_S14_peak_312
chr1	50310777	50311501	MACS/IP_9548_HA_IP_S8_vs_WCE_9548_WCE_S14_peak_313,MACS/IP_9545_HA_IP_S5_vs_WCE_9545_WCE_S11_peak_287
chr1	50311799	50312193	MACS/IP_9545_HA_IP_S5_vs_WCE_9545_WCE_S11_peak_288,MACS/IP_9548_HA_IP_S8_vs_WCE_9548_WCE_S14_peak_314
chr1	50506576	50506714	MACS/IP_9545_HA_IP_S5_vs_WCE_9545_WCE_S11_peak_289
chr1	50591085	50591492	MACS/IP_9545_HA_IP_S5_vs_WCE_9545_WCE_S11_peak_290,MACS/IP_9548_HA_IP_S8_vs_WCE_9548_WCE_S14_peak_315
chr1	50659652	50659880	MACS/IP_9545_HA_IP_S5_vs_WCE_9545_WCE_S11_peak_291
chr1	50681430	50681627	MACS/IP_9548_HA_IP_S8_vs_WCE_9548_WCE_S14_peak_316
chr1	50816764	50817075	MACS/IP_9545_HA_IP_S5_vs_WCE_9545_WCE_S11_peak_293,MACS/IP_9548_HA_IP_S8_vs_WCE_9548_WCE_S14_peak_318
chr1	50986787	50987215	MACS/IP_9548_HA_IP_S8_vs_WCE_9548_WCE_S14_peak_319,MACS/IP_9545_HA_IP_S5_vs_WCE_9545_WCE_S11_peak_294
chr1	51049609	51049921	MACS/IP_9545_HA_IP_S5_vs_WCE_9545_WCE_S11_peak_295,MACS/IP_9548_HA_IP_S8_vs_WCE_9548_WCE_S14_peak_320
chr1	51055073	51055384	MACS/IP_9548_HA_IP_S8_vs_WCE_9548_WCE_S14_peak_321
chr1	51703732	51703929	MACS/IP_9548_HA_IP_S8_vs_WCE_9548_WCE_S14_peak_322
chr1	52111612	52111888	MACS/IP_9545_HA_IP_S5_vs_WCE_9545_WCE_S11_peak_298,MACS/IP_9548_HA_IP_S8_vs_WCE_9548_WCE_S14_peak_325
chr1	52195570	52196000	MACS/IP_9548_HA_IP_S8_vs_WCE_9548_WCE_S14_peak_326,MACS/IP_9545_HA_IP_S5_vs_WCE_9545_WCE_S11_peak_299
chr1	52346741	52347239	MACS/IP_9548_HA_IP_S8_vs_WCE_9548_WCE_S14_peak_328,MACS/IP_9545_HA_IP_S5_vs_WCE_9545_WCE_S11_peak_301
chr1	52633044	52633271	MACS/IP_9545_HA_IP_S5_vs_WCE_9545_WCE_S11_peak_303,MACS/IP_9548_HA_IP_S8_vs_WCE_9548_WCE_S14_peak_329
chr1	52835819	52835950	MACS/IP_9545_HA_IP_S5_vs_WCE_9545_WCE_S11_peak_304
chr1	53009257	53009954	MACS/IP_9545_HA_IP_S5_vs_WCE_9545_WCE_S11_peak_305,MACS/IP_9548_HA_IP_S8_vs_WCE_9548_WCE_S14_peak_330
chr1	53107899	53108032	MACS/IP_9548_HA_IP_S8_vs_WCE_9548_WCE_S14_peak_332
chr1	53511967	53512366	MACS/IP_9545_HA_IP_S5_vs_WCE_9545_WCE_S11_peak_306,MACS/IP_9548_HA_IP_S8_vs_WCE_9548_WCE_S14_peak_333
chr1	53903779	53904070	MACS/IP_9545_HA_IP_S5_vs_WCE_9545_WCE_S11_peak_307,MACS/IP_9548_HA_IP_S8_vs_WCE_9548_WCE_S14_peak_335
chr1	53959785	53960042	MACS/IP_9545_HA_IP_S5_vs_WCE_9545_WCE_S11_peak_308,MACS/IP_9548_HA_IP_S8_vs_WCE_9548_WCE_S14_peak_336
chr1	54079400	54079556	MACS/IP_9548_HA_IP_S8_vs_WCE_9548_WCE_S14_peak_337
chr1	54089669	54089915	MACS/IP_9548_HA_IP_S8_vs_WCE_9548_WCE_S14_peak_338
chr1	54193147	54193916	MACS/IP_9545_HA_IP_S5_vs_WCE_9545_WCE_S11_peak_309,MACS/IP_9548_HA_IP_S8_vs_WCE_9548_WCE_S14_peak_339
chr1	54202111	54202390	MACS/IP_9548_HA_IP_S8_vs_WCE_9548_WCE_S14_peak_340,MACS/IP_9545_HA_IP_S5_vs_WCE_9545_WCE_S11_peak_310
chr1	54257340	54257609	MACS/IP_9545_HA_IP_S5_vs_WCE_9545_WCE_S11_peak_311,MACS/IP_9548_HA_IP_S8_vs_WCE_9548_WCE_S14_peak_341
chr1	54410433	54410794	MACS/IP_9545_HA_IP_S5_vs_WCE_9545_WCE_S11_peak_312,MACS/IP_9548_HA_IP_S8_vs_WCE_9548_WCE_S14_peak_342
chr1	54593345	54593865	MACS/IP_9545_HA_IP_S5_vs_WCE_9545_WCE_S11_peak_313,MACS/IP_9548_HA_IP_S8_vs_WCE_9548_WCE_S14_peak_344
chr1	54597304	54597437	MACS/IP_9548_HA_IP_S8_vs_WCE_9548_WCE_S14_peak_345
chr1	54605064	54605307	MACS/IP_9545_HA_IP_S5_vs_WCE_9545_WCE_S11_peak_314,MACS/IP_9548_HA_IP_S8_vs_WCE_9548_WCE_S14_peak_346
chr1	54640129	54640485	MACS/IP_9545_HA_IP_S5_vs_WCE_9545_WCE_S11_peak_315,MACS/IP_9548_HA_IP_S8_vs_WCE_9548_WCE_S14_peak_347
chr1	54804204	54804380	MACS/IP_9545_HA_IP_S5_vs_WCE_9545_WCE_S11_peak_316
chr1	54923673	54923871	MACS/IP_9545_HA_IP_S5_vs_WCE_9545_WCE_S11_peak_317,MACS/IP_9548_HA_IP_S8_vs_WCE_9548_WCE_S14_peak_348
chr1	54976882	54977226	MACS/IP_9548_HA_IP_S8_vs_WCE_9548_WCE_S14_peak_349,MACS/IP_9545_HA_IP_S5_vs_WCE_9545_WCE_S11_peak_318
chr1	55020156	55020336	MACS/IP_9545_HA_IP_S5_vs_WCE_9545_WCE_S11_peak_319
chr1	55123756	55124423	MACS/IP_9545_HA_IP_S5_vs_WCE_9545_WCE_S11_peak_320,MACS/IP_9548_HA_IP_S8_vs_WCE_9548_WCE_S14_peak_350
chr1	55256821	55256966	MACS/IP_9545_HA_IP_S5_vs_WCE_9545_WCE_S11_peak_321
chr1	55363121	55363265	MACS/IP_9548_HA_IP_S8_vs_WCE_9548_WCE_S14_peak_353
chr1	55404997	55405289	MACS/IP_9548_HA_IP_S8_vs_WCE_9548_WCE_S14_peak_354
chr1	55409773	55409971	MACS/IP_9545_HA_IP_S5_vs_WCE_9545_WCE_S11_peak_322
chr1	55686344	55686525	MACS/IP_9548_HA_IP_S8_vs_WCE_9548_WCE_S14_peak_355
chr1	55834204	55834541	MACS/IP_9545_HA_IP_S5_vs_WCE_9545_WCE_S11_peak_323
chr1	55923741	55924073	MACS/IP_9548_HA_IP_S8_vs_WCE_9548_WCE_S14_peak_356,MACS/IP_9545_HA_IP_S5_vs_WCE_9545_WCE_S11_peak_325
chr1	55956165	55956354	MACS/IP_9545_HA_IP_S5_vs_WCE_9545_WCE_S11_peak_326
chr1	55976797	55976950	MACS/IP_9548_HA_IP_S8_vs_WCE_9548_WCE_S14_peak_357,MACS/IP_9545_HA_IP_S5_vs_WCE_9545_WCE_S11_peak_327
chr1	56001520	56001852	MACS/IP_9548_HA_IP_S8_vs_WCE_9548_WCE_S14_peak_358,MACS/IP_9545_HA_IP_S5_vs_WCE_9545_WCE_S11_peak_328
chr1	56085103	56085385	MACS/IP_9548_HA_IP_S8_vs_WCE_9548_WCE_S14_peak_359,MACS/IP_9545_HA_IP_S5_vs_WCE_9545_WCE_S11_peak_329
chr1	56194800	56195322	MACS/IP_9545_HA_IP_S5_vs_WCE_9545_WCE_S11_peak_330,MACS/IP_9548_HA_IP_S8_vs_WCE_9548_WCE_S14_peak_361
chr1	56237141	56237522	MACS/IP_9545_HA_IP_S5_vs_WCE_9545_WCE_S11_peak_331,MACS/IP_9548_HA_IP_S8_vs_WCE_9548_WCE_S14_peak_362
chr1	56238602	56238750	MACS/IP_9545_HA_IP_S5_vs_WCE_9545_WCE_S11_peak_332
chr1	56295808	56296047	MACS/IP_9545_HA_IP_S5_vs_WCE_9545_WCE_S11_peak_333
chr1	56339031	56339198	MACS/IP_9548_HA_IP_S8_vs_WCE_9548_WCE_S14_peak_363,MACS/IP_9545_HA_IP_S5_vs_WCE_9545_WCE_S11_peak_334
chr1	56440527	56440770	MACS/IP_9545_HA_IP_S5_vs_WCE_9545_WCE_S11_peak_335
chr1	56464480	56464645	MACS/IP_9545_HA_IP_S5_vs_WCE_9545_WCE_S11_peak_336
chr1	56465386	56465604	MACS/IP_9548_HA_IP_S8_vs_WCE_9548_WCE_S14_peak_364,MACS/IP_9545_HA_IP_S5_vs_WCE_9545_WCE_S11_peak_337
chr1	56482226	56482542	MACS/IP_9548_HA_IP_S8_vs_WCE_9548_WCE_S14_peak_365,MACS/IP_9545_HA_IP_S5_vs_WCE_9545_WCE_S11_peak_338
chr1	56492462	56492718	MACS/IP_9548_HA_IP_S8_vs_WCE_9548_WCE_S14_peak_366
chr1	56554392	56554575	MACS/IP_9545_HA_IP_S5_vs_WCE_9545_WCE_S11_peak_339
chr1	56616637	56616810	MACS/IP_9548_HA_IP_S8_vs_WCE_9548_WCE_S14_peak_367
chr1	56751641	56751903	MACS/IP_9545_HA_IP_S5_vs_WCE_9545_WCE_S11_peak_340,MACS/IP_9548_HA_IP_S8_vs_WCE_9548_WCE_S14_peak_368
chr1	56757125	56757271	MACS/IP_9548_HA_IP_S8_vs_WCE_9548_WCE_S14_peak_369
chr1	56865695	56865847	MACS/IP_9548_HA_IP_S8_vs_WCE_9548_WCE_S14_peak_370
chr1	56994529	56995039	MACS/IP_9545_HA_IP_S5_vs_WCE_9545_WCE_S11_peak_341,MACS/IP_9548_HA_IP_S8_vs_WCE_9548_WCE_S14_peak_371
chr1	56998178	56998544	MACS/IP_9545_HA_IP_S5_vs_WCE_9545_WCE_S11_peak_342,MACS/IP_9548_HA_IP_S8_vs_WCE_9548_WCE_S14_peak_372
chr1	57005376	57005504	MACS/IP_9548_HA_IP_S8_vs_WCE_9548_WCE_S14_peak_373
chr1	57018200	57018403	MACS/IP_9545_HA_IP_S5_vs_WCE_9545_WCE_S11_peak_343,MACS/IP_9548_HA_IP_S8_vs_WCE_9548_WCE_S14_peak_374
chr1	57079846	57080503	MACS/IP_9545_HA_IP_S5_vs_WCE_9545_WCE_S11_peak_344,MACS/IP_9548_HA_IP_S8_vs_WCE_9548_WCE_S14_peak_375
chr1	57139565	57139824	MACS/IP_9548_HA_IP_S8_vs_WCE_9548_WCE_S14_peak_377
chr1	57260778	57260933	MACS/IP_9548_HA_IP_S8_vs_WCE_9548_WCE_S14_peak_378
chr1	57287193	57287711	MACS/IP_9545_HA_IP_S5_vs_WCE_9545_WCE_S11_peak_347,MACS/IP_9548_HA_IP_S8_vs_WCE_9548_WCE_S14_peak_379
chr1	57291401	57291560	MACS/IP_9548_HA_IP_S8_vs_WCE_9548_WCE_S14_peak_380
chr1	57388295	57388647	MACS/IP_9548_HA_IP_S8_vs_WCE_9548_WCE_S14_peak_381,MACS/IP_9545_HA_IP_S5_vs_WCE_9545_WCE_S11_peak_348
chr1	57446108	57446380	MACS/IP_9548_HA_IP_S8_vs_WCE_9548_WCE_S14_peak_382,MACS/IP_9545_HA_IP_S5_vs_WCE_9545_WCE_S11_peak_349
chr1	57731220	57731525	MACS/IP_9548_HA_IP_S8_vs_WCE_9548_WCE_S14_peak_384,MACS/IP_9545_HA_IP_S5_vs_WCE_9545_WCE_S11_peak_350
chr1	58003475	58003769	MACS/IP_9545_HA_IP_S5_vs_WCE_9545_WCE_S11_peak_352,MACS/IP_9548_HA_IP_S8_vs_WCE_9548_WCE_S14_peak_385
chr1	58010277	58010513	MACS/IP_9545_HA_IP_S5_vs_WCE_9545_WCE_S11_peak_353
chr1	58047809	58048111	MACS/IP_9545_HA_IP_S5_vs_WCE_9545_WCE_S11_peak_354,MACS/IP_9548_HA_IP_S8_vs_WCE_9548_WCE_S14_peak_386
chr1	58079605	58079748	MACS/IP_9545_HA_IP_S5_vs_WCE_9545_WCE_S11_peak_355
chr1	58089535	58089702	MACS/IP_9548_HA_IP_S8_vs_WCE_9548_WCE_S14_peak_387
chr1	58090039	58090303	MACS/IP_9548_HA_IP_S8_vs_WCE_9548_WCE_S14_peak_388,MACS/IP_9545_HA_IP_S5_vs_WCE_9545_WCE_S11_peak_357
chr1	58140189	58140342	MACS/IP_9545_HA_IP_S5_vs_WCE_9545_WCE_S11_peak_358
chr1	58185029	58185385	MACS/IP_9545_HA_IP_S5_vs_WCE_9545_WCE_S11_peak_359,MACS/IP_9548_HA_IP_S8_vs_WCE_9548_WCE_S14_peak_389
chr1	58215513	58216175	MACS/IP_9545_HA_IP_S5_vs_WCE_9545_WCE_S11_peak_360,MACS/IP_9548_HA_IP_S8_vs_WCE_9548_WCE_S14_peak_390
chr1	58255872	58256092	MACS/IP_9545_HA_IP_S5_vs_WCE_9545_WCE_S11_peak_361
chr1	58267986	58268176	MACS/IP_9548_HA_IP_S8_vs_WCE_9548_WCE_S14_peak_391
chr1	58350385	58350597	MACS/IP_9548_HA_IP_S8_vs_WCE_9548_WCE_S14_peak_392
chr1	58395329	58395675	MACS/IP_9545_HA_IP_S5_vs_WCE_9545_WCE_S11_peak_362,MACS/IP_9548_HA_IP_S8_vs_WCE_9548_WCE_S14_peak_393
chr1	58404040	58404260	MACS/IP_9545_HA_IP_S5_vs_WCE_9545_WCE_S11_peak_363
chr1	58673626	58673795	MACS/IP_9548_HA_IP_S8_vs_WCE_9548_WCE_S14_peak_395
chr1	58679056	58679282	MACS/IP_9548_HA_IP_S8_vs_WCE_9548_WCE_S14_peak_396
chr1	58825012	58825195	MACS/IP_9545_HA_IP_S5_vs_WCE_9545_WCE_S11_peak_365
chr1	59030175	59030325	MACS/IP_9548_HA_IP_S8_vs_WCE_9548_WCE_S14_peak_398
chr1	59086791	59086956	MACS/IP_9545_HA_IP_S5_vs_WCE_9545_WCE_S11_peak_367
chr1	59138498	59138659	MACS/IP_9545_HA_IP_S5_vs_WCE_9545_WCE_S11_peak_368
chr1	59277332	59277514	MACS/IP_9545_HA_IP_S5_vs_WCE_9545_WCE_S11_peak_369
chr1	59355603	59355830	MACS/IP_9545_HA_IP_S5_vs_WCE_9545_WCE_S11_peak_370
chr1	59411873	59412143	MACS/IP_9545_HA_IP_S5_vs_WCE_9545_WCE_S11_peak_371
chr1	59512750	59512921	MACS/IP_9545_HA_IP_S5_vs_WCE_9545_WCE_S11_peak_372
chr1	59573069	59573452	MACS/IP_9545_HA_IP_S5_vs_WCE_9545_WCE_S11_peak_375,MACS/IP_9548_HA_IP_S8_vs_WCE_9548_WCE_S14_peak_403
chr1	59645764	59646042	MACS/IP_9545_HA_IP_S5_vs_WCE_9545_WCE_S11_peak_376,MACS/IP_9548_HA_IP_S8_vs_WCE_9548_WCE_S14_peak_405
chr1	59676308	59676477	MACS/IP_9548_HA_IP_S8_vs_WCE_9548_WCE_S14_peak_406
chr1	59733725	59734150	MACS/IP_9545_HA_IP_S5_vs_WCE_9545_WCE_S11_peak_378,MACS/IP_9548_HA_IP_S8_vs_WCE_9548_WCE_S14_peak_407
chr1	59794359	59794675	MACS/IP_9548_HA_IP_S8_vs_WCE_9548_WCE_S14_peak_408
chr1	59842988	59843259	MACS/IP_9548_HA_IP_S8_vs_WCE_9548_WCE_S14_peak_409,MACS/IP_9545_HA_IP_S5_vs_WCE_9545_WCE_S11_peak_380
chr1	59883592	59883955	MACS/IP_9548_HA_IP_S8_vs_WCE_9548_WCE_S14_peak_410,MACS/IP_9545_HA_IP_S5_vs_WCE_9545_WCE_S11_peak_381
chr1	60015590	60016147	MACS/IP_9545_HA_IP_S5_vs_WCE_9545_WCE_S11_peak_382,MACS/IP_9548_HA_IP_S8_vs_WCE_9548_WCE_S14_peak_411
chr1	60140261	60140558	MACS/IP_9548_HA_IP_S8_vs_WCE_9548_WCE_S14_peak_412,MACS/IP_9545_HA_IP_S5_vs_WCE_9545_WCE_S11_peak_383
chr1	60179279	60179690	MACS/IP_9545_HA_IP_S5_vs_WCE_9545_WCE_S11_peak_384,MACS/IP_9548_HA_IP_S8_vs_WCE_9548_WCE_S14_peak_413
chr1	60236221	60236640	MACS/IP_9548_HA_IP_S8_vs_WCE_9548_WCE_S14_peak_414,MACS/IP_9545_HA_IP_S5_vs_WCE_9545_WCE_S11_peak_385
chr1	60242410	60242557	MACS/IP_9548_HA_IP_S8_vs_WCE_9548_WCE_S14_peak_415
chr1	60254252	60254445	MACS/IP_9545_HA_IP_S5_vs_WCE_9545_WCE_S11_peak_386
chr1	60268359	60268689	MACS/IP_9545_HA_IP_S5_vs_WCE_9545_WCE_S11_peak_387,MACS/IP_9548_HA_IP_S8_vs_WCE_9548_WCE_S14_peak_416
chr1	60320888	60321148	MACS/IP_9548_HA_IP_S8_vs_WCE_9548_WCE_S14_peak_417,MACS/IP_9545_HA_IP_S5_vs_WCE_9545_WCE_S11_peak_388
chr1	60505517	60505935	MACS/IP_9545_HA_IP_S5_vs_WCE_9545_WCE_S11_peak_390,MACS/IP_9548_HA_IP_S8_vs_WCE_9548_WCE_S14_peak_418
chr1	60569314	60569524	MACS/IP_9545_HA_IP_S5_vs_WCE_9545_WCE_S11_peak_391
chr1	60601410	60601596	MACS/IP_9548_HA_IP_S8_vs_WCE_9548_WCE_S14_peak_420,MACS/IP_9545_HA_IP_S5_vs_WCE_9545_WCE_S11_peak_392
chr1	60642651	60642919	MACS/IP_9548_HA_IP_S8_vs_WCE_9548_WCE_S14_peak_421,MACS/IP_9545_HA_IP_S5_vs_WCE_9545_WCE_S11_peak_393
chr1	60646302	60646565	MACS/IP_9548_HA_IP_S8_vs_WCE_9548_WCE_S14_peak_422,MACS/IP_9545_HA_IP_S5_vs_WCE_9545_WCE_S11_peak_394
chr1	60677272	60677738	MACS/IP_9545_HA_IP_S5_vs_WCE_9545_WCE_S11_peak_395,MACS/IP_9548_HA_IP_S8_vs_WCE_9548_WCE_S14_peak_423
chr1	60720783	60721195	MACS/IP_9545_HA_IP_S5_vs_WCE_9545_WCE_S11_peak_396,MACS/IP_9548_HA_IP_S8_vs_WCE_9548_WCE_S14_peak_424
chr1	60751812	60752106	MACS/IP_9548_HA_IP_S8_vs_WCE_9548_WCE_S14_peak_425,MACS/IP_9545_HA_IP_S5_vs_WCE_9545_WCE_S11_peak_397
chr1	60752725	60752945	MACS/IP_9545_HA_IP_S5_vs_WCE_9545_WCE_S11_peak_398,MACS/IP_9548_HA_IP_S8_vs_WCE_9548_WCE_S14_peak_426
chr1	61073712	61074170	MACS/IP_9545_HA_IP_S5_vs_WCE_9545_WCE_S11_peak_399,MACS/IP_9548_HA_IP_S8_vs_WCE_9548_WCE_S14_peak_429
chr1	61160762	61160903	MACS/IP_9548_HA_IP_S8_vs_WCE_9548_WCE_S14_peak_430
chr1	61161282	61161461	MACS/IP_9548_HA_IP_S8_vs_WCE_9548_WCE_S14_peak_431,MACS/IP_9545_HA_IP_S5_vs_WCE_9545_WCE_S11_peak_401
chr1	61167335	61167653	MACS/IP_9545_HA_IP_S5_vs_WCE_9545_WCE_S11_peak_402,MACS/IP_9548_HA_IP_S8_vs_WCE_9548_WCE_S14_peak_432
chr1	61193912	61194177	MACS/IP_9548_HA_IP_S8_vs_WCE_9548_WCE_S14_peak_433,MACS/IP_9545_HA_IP_S5_vs_WCE_9545_WCE_S11_peak_403
chr1	61398634	61398941	MACS/IP_9548_HA_IP_S8_vs_WCE_9548_WCE_S14_peak_434,MACS/IP_9545_HA_IP_S5_vs_WCE_9545_WCE_S11_peak_405
chr1	61405329	61405535	MACS/IP_9548_HA_IP_S8_vs_WCE_9548_WCE_S14_peak_435
chr1	61432770	61433074	MACS/IP_9548_HA_IP_S8_vs_WCE_9548_WCE_S14_peak_436,MACS/IP_9545_HA_IP_S5_vs_WCE_9545_WCE_S11_peak_406
chr1	61589734	61589866	MACS/IP_9548_HA_IP_S8_vs_WCE_9548_WCE_S14_peak_437
chr1	61673353	61673923	MACS/IP_9545_HA_IP_S5_vs_WCE_9545_WCE_S11_peak_408,MACS/IP_9548_HA_IP_S8_vs_WCE_9548_WCE_S14_peak_438
chr1	61950933	61951124	MACS/IP_9548_HA_IP_S8_vs_WCE_9548_WCE_S14_peak_439
chr1	62078411	62078558	MACS/IP_9545_HA_IP_S5_vs_WCE_9545_WCE_S11_peak_409
chr1	62245437	62245808	MACS/IP_9545_HA_IP_S5_vs_WCE_9545_WCE_S11_peak_410,MACS/IP_9548_HA_IP_S8_vs_WCE_9548_WCE_S14_peak_440
chr1	62400468	62400769	MACS/IP_9545_HA_IP_S5_vs_WCE_9545_WCE_S11_peak_411,MACS/IP_9548_HA_IP_S8_vs_WCE_9548_WCE_S14_peak_441
chr1	62556330	62556576	MACS/IP_9545_HA_IP_S5_vs_WCE_9545_WCE_S11_peak_412
chr1	62792822	62793334	MACS/IP_9545_HA_IP_S5_vs_WCE_9545_WCE_S11_peak_416,MACS/IP_9548_HA_IP_S8_vs_WCE_9548_WCE_S14_peak_443
chr1	62869294	62869828	MACS/IP_9548_HA_IP_S8_vs_WCE_9548_WCE_S14_peak_444,MACS/IP_9545_HA_IP_S5_vs_WCE_9545_WCE_S11_peak_418
chr1	62904041	62904256	MACS/IP_9545_HA_IP_S5_vs_WCE_9545_WCE_S11_peak_419,MACS/IP_9548_HA_IP_S8_vs_WCE_9548_WCE_S14_peak_445
chr1	62904389	62905149	MACS/IP_9545_HA_IP_S5_vs_WCE_9545_WCE_S11_peak_420,MACS/IP_9548_HA_IP_S8_vs_WCE_9548_WCE_S14_peak_446
chr1	63140111	63140371	MACS/IP_9545_HA_IP_S5_vs_WCE_9545_WCE_S11_peak_421,MACS/IP_9548_HA_IP_S8_vs_WCE_9548_WCE_S14_peak_447
chr1	63140703	63140944	MACS/IP_9545_HA_IP_S5_vs_WCE_9545_WCE_S11_peak_422
chr1	63158576	63158822	MACS/IP_9545_HA_IP_S5_vs_WCE_9545_WCE_S11_peak_423
chr1	63210986	63211120	MACS/IP_9548_HA_IP_S8_vs_WCE_9548_WCE_S14_peak_449
chr1	63213453	63213580	MACS/IP_9548_HA_IP_S8_vs_WCE_9548_WCE_S14_peak_450
chr1	63239777	63239941	MACS/IP_9545_HA_IP_S5_vs_WCE_9545_WCE_S11_peak_424
chr1	63249887	63250274	MACS/IP_9548_HA_IP_S8_vs_WCE_9548_WCE_S14_peak_451,MACS/IP_9545_HA_IP_S5_vs_WCE_9545_WCE_S11_peak_425
chr1	63282251	63282699	MACS/IP_9545_HA_IP_S5_vs_WCE_9545_WCE_S11_peak_426,MACS/IP_9548_HA_IP_S8_vs_WCE_9548_WCE_S14_peak_452
chr1	63374141	63374604	MACS/IP_9545_HA_IP_S5_vs_WCE_9545_WCE_S11_peak_427,MACS/IP_9548_HA_IP_S8_vs_WCE_9548_WCE_S14_peak_453
chr1	63376882	63377122	MACS/IP_9548_HA_IP_S8_vs_WCE_9548_WCE_S14_peak_454,MACS/IP_9545_HA_IP_S5_vs_WCE_9545_WCE_S11_peak_428
chr1	63397849	63398122	MACS/IP_9545_HA_IP_S5_vs_WCE_9545_WCE_S11_peak_429,MACS/IP_9548_HA_IP_S8_vs_WCE_9548_WCE_S14_peak_455
chr1	63433296	63433543	MACS/IP_9548_HA_IP_S8_vs_WCE_9548_WCE_S14_peak_456
chr1	63530980	63531124	MACS/IP_9545_HA_IP_S5_vs_WCE_9545_WCE_S11_peak_431
chr1	63544657	63544949	MACS/IP_9548_HA_IP_S8_vs_WCE_9548_WCE_S14_peak_457,MACS/IP_9545_HA_IP_S5_vs_WCE_9545_WCE_S11_peak_432
chr1	63588560	63588948	MACS/IP_9545_HA_IP_S5_vs_WCE_9545_WCE_S11_peak_433,MACS/IP_9548_HA_IP_S8_vs_WCE_9548_WCE_S14_peak_458
chr1	63605849	63606045	MACS/IP_9545_HA_IP_S5_vs_WCE_9545_WCE_S11_peak_434
chr1	63610087	63610435	MACS/IP_9545_HA_IP_S5_vs_WCE_9545_WCE_S11_peak_435,MACS/IP_9548_HA_IP_S8_vs_WCE_9548_WCE_S14_peak_459
chr1	63859062	63859550	MACS/IP_9548_HA_IP_S8_vs_WCE_9548_WCE_S14_peak_460,MACS/IP_9545_HA_IP_S5_vs_WCE_9545_WCE_S11_peak_436
chr1	63966363	63966773	MACS/IP_9548_HA_IP_S8_vs_WCE_9548_WCE_S14_peak_461,MACS/IP_9545_HA_IP_S5_vs_WCE_9545_WCE_S11_peak_437
chr1	63988919	63989169	MACS/IP_9548_HA_IP_S8_vs_WCE_9548_WCE_S14_peak_462
chr1	64022698	64023030	MACS/IP_9548_HA_IP_S8_vs_WCE_9548_WCE_S14_peak_463,MACS/IP_9545_HA_IP_S5_vs_WCE_9545_WCE_S11_peak_438
chr1	64048437	64048854	MACS/IP_9548_HA_IP_S8_vs_WCE_9548_WCE_S14_peak_464,MACS/IP_9545_HA_IP_S5_vs_WCE_9545_WCE_S11_peak_439
chr1	64052047	64052480	MACS/IP_9545_HA_IP_S5_vs_WCE_9545_WCE_S11_peak_440,MACS/IP_9548_HA_IP_S8_vs_WCE_9548_WCE_S14_peak_465
chr1	64144927	64145730	MACS/IP_9545_HA_IP_S5_vs_WCE_9545_WCE_S11_peak_441,MACS/IP_9548_HA_IP_S8_vs_WCE_9548_WCE_S14_peak_466
chr1	64213224	64213436	MACS/IP_9548_HA_IP_S8_vs_WCE_9548_WCE_S14_peak_467
chr1	64338278	64338532	MACS/IP_9548_HA_IP_S8_vs_WCE_9548_WCE_S14_peak_468,MACS/IP_9545_HA_IP_S5_vs_WCE_9545_WCE_S11_peak_442
chr1	64383395	64383998	MACS/IP_9545_HA_IP_S5_vs_WCE_9545_WCE_S11_peak_443,MACS/IP_9548_HA_IP_S8_vs_WCE_9548_WCE_S14_peak_469
chr1	64424703	64425111	MACS/IP_9548_HA_IP_S8_vs_WCE_9548_WCE_S14_peak_470,MACS/IP_9545_HA_IP_S5_vs_WCE_9545_WCE_S11_peak_444
chr1	64550218	64550536	MACS/IP_9548_HA_IP_S8_vs_WCE_9548_WCE_S14_peak_471
chr1	64615448	64615650	MACS/IP_9545_HA_IP_S5_vs_WCE_9545_WCE_S11_peak_445
chr1	64682375	64682766	MACS/IP_9545_HA_IP_S5_vs_WCE_9545_WCE_S11_peak_446,MACS/IP_9548_HA_IP_S8_vs_WCE_9548_WCE_S14_peak_473
chr1	64759220	64759796	MACS/IP_9548_HA_IP_S8_vs_WCE_9548_WCE_S14_peak_474,MACS/IP_9545_HA_IP_S5_vs_WCE_9545_WCE_S11_peak_447
chr1	64763017	64763439	MACS/IP_9545_HA_IP_S5_vs_WCE_9545_WCE_S11_peak_449,MACS/IP_9548_HA_IP_S8_vs_WCE_9548_WCE_S14_peak_475
chr1	64778426	64778742	MACS/IP_9548_HA_IP_S8_vs_WCE_9548_WCE_S14_peak_476,MACS/IP_9545_HA_IP_S5_vs_WCE_9545_WCE_S11_peak_450
chr1	64848623	64848811	MACS/IP_9548_HA_IP_S8_vs_WCE_9548_WCE_S14_peak_477
chr1	65063882	65064165	MACS/IP_9548_HA_IP_S8_vs_WCE_9548_WCE_S14_peak_479,MACS/IP_9545_HA_IP_S5_vs_WCE_9545_WCE_S11_peak_452
chr1	65428357	65428602	MACS/IP_9548_HA_IP_S8_vs_WCE_9548_WCE_S14_peak_480
chr1	65458060	65458306	MACS/IP_9548_HA_IP_S8_vs_WCE_9548_WCE_S14_peak_481
chr1	65533796	65533938	MACS/IP_9545_HA_IP_S5_vs_WCE_9545_WCE_S11_peak_457
chr1	65548344	65548801	MACS/IP_9545_HA_IP_S5_vs_WCE_9545_WCE_S11_peak_459,MACS/IP_9548_HA_IP_S8_vs_WCE_9548_WCE_S14_peak_483
chr1	65577519	65578021	MACS/IP_9545_HA_IP_S5_vs_WCE_9545_WCE_S11_peak_460
chr1	65642844	65643084	MACS/IP_9545_HA_IP_S5_vs_WCE_9545_WCE_S11_peak_461
chr1	65682537	65682873	MACS/IP_9545_HA_IP_S5_vs_WCE_9545_WCE_S11_peak_462
chr1	65929365	65929750	MACS/IP_9548_HA_IP_S8_vs_WCE_9548_WCE_S14_peak_484,MACS/IP_9545_HA_IP_S5_vs_WCE_9545_WCE_S11_peak_464
chr1	65951753	65952343	MACS/IP_9545_HA_IP_S5_vs_WCE_9545_WCE_S11_peak_465,MACS/IP_9548_HA_IP_S8_vs_WCE_9548_WCE_S14_peak_485
chr1	65966750	65967010	MACS/IP_9548_HA_IP_S8_vs_WCE_9548_WCE_S14_peak_486
chr1	65977619	65977879	MACS/IP_9545_HA_IP_S5_vs_WCE_9545_WCE_S11_peak_466,MACS/IP_9548_HA_IP_S8_vs_WCE_9548_WCE_S14_peak_487
chr1	65980676	65981127	MACS/IP_9545_HA_IP_S5_vs_WCE_9545_WCE_S11_peak_467,MACS/IP_9548_HA_IP_S8_vs_WCE_9548_WCE_S14_peak_488
chr1	65984421	65984633	MACS/IP_9545_HA_IP_S5_vs_WCE_9545_WCE_S11_peak_468,MACS/IP_9548_HA_IP_S8_vs_WCE_9548_WCE_S14_peak_489
chr1	66160596	66160959	MACS/IP_9548_HA_IP_S8_vs_WCE_9548_WCE_S14_peak_490,MACS/IP_9545_HA_IP_S5_vs_WCE_9545_WCE_S11_peak_471
chr1	66202723	66202926	MACS/IP_9548_HA_IP_S8_vs_WCE_9548_WCE_S14_peak_491
chr1	66231492	66231684	MACS/IP_9545_HA_IP_S5_vs_WCE_9545_WCE_S11_peak_472
chr1	66234507	66234767	MACS/IP_9545_HA_IP_S5_vs_WCE_9545_WCE_S11_peak_473,MACS/IP_9548_HA_IP_S8_vs_WCE_9548_WCE_S14_peak_492
chr1	66316547	66316894	MACS/IP_9545_HA_IP_S5_vs_WCE_9545_WCE_S11_peak_474,MACS/IP_9548_HA_IP_S8_vs_WCE_9548_WCE_S14_peak_493
chr1	66518112	66518244	MACS/IP_9548_HA_IP_S8_vs_WCE_9548_WCE_S14_peak_494
chr1	66621440	66621578	MACS/IP_9545_HA_IP_S5_vs_WCE_9545_WCE_S11_peak_476
chr1	66631510	66631725	MACS/IP_9545_HA_IP_S5_vs_WCE_9545_WCE_S11_peak_477
chr1	66634751	66634934	MACS/IP_9548_HA_IP_S8_vs_WCE_9548_WCE_S14_peak_496
chr1	66717840	66718036	MACS/IP_9545_HA_IP_S5_vs_WCE_9545_WCE_S11_peak_478
chr1	66752251	66752450	MACS/IP_9548_HA_IP_S8_vs_WCE_9548_WCE_S14_peak_497
chr1	66867641	66868366	MACS/IP_9545_HA_IP_S5_vs_WCE_9545_WCE_S11_peak_479,MACS/IP_9548_HA_IP_S8_vs_WCE_9548_WCE_S14_peak_498
chr1	67012222	67012373	MACS/IP_9548_HA_IP_S8_vs_WCE_9548_WCE_S14_peak_499
chr1	67062905	67063180	MACS/IP_9545_HA_IP_S5_vs_WCE_9545_WCE_S11_peak_480
chr1	67155279	67155872	MACS/IP_9545_HA_IP_S5_vs_WCE_9545_WCE_S11_peak_481,MACS/IP_9548_HA_IP_S8_vs_WCE_9548_WCE_S14_peak_501
chr1	67171405	67171603	MACS/IP_9548_HA_IP_S8_vs_WCE_9548_WCE_S14_peak_502,MACS/IP_9545_HA_IP_S5_vs_WCE_9545_WCE_S11_peak_482
chr1	67317164	67317398	MACS/IP_9545_HA_IP_S5_vs_WCE_9545_WCE_S11_peak_484
chr1	67372644	67372999	MACS/IP_9545_HA_IP_S5_vs_WCE_9545_WCE_S11_peak_485,MACS/IP_9548_HA_IP_S8_vs_WCE_9548_WCE_S14_peak_503
chr1	67410192	67410587	MACS/IP_9545_HA_IP_S5_vs_WCE_9545_WCE_S11_peak_486,MACS/IP_9548_HA_IP_S8_vs_WCE_9548_WCE_S14_peak_504
chr1	67494869	67495349	MACS/IP_9545_HA_IP_S5_vs_WCE_9545_WCE_S11_peak_487,MACS/IP_9548_HA_IP_S8_vs_WCE_9548_WCE_S14_peak_505
chr1	67512137	67512329	MACS/IP_9548_HA_IP_S8_vs_WCE_9548_WCE_S14_peak_506
chr1	67522092	67522405	MACS/IP_9545_HA_IP_S5_vs_WCE_9545_WCE_S11_peak_488,MACS/IP_9548_HA_IP_S8_vs_WCE_9548_WCE_S14_peak_507
chr1	67532285	67532610	MACS/IP_9545_HA_IP_S5_vs_WCE_9545_WCE_S11_peak_489,MACS/IP_9548_HA_IP_S8_vs_WCE_9548_WCE_S14_peak_508
chr1	67692784	67693622	MACS/IP_9545_HA_IP_S5_vs_WCE_9545_WCE_S11_peak_491,MACS/IP_9548_HA_IP_S8_vs_WCE_9548_WCE_S14_peak_511
chr1	67705004	67705308	MACS/IP_9545_HA_IP_S5_vs_WCE_9545_WCE_S11_peak_492
chr1	67848784	67849049	MACS/IP_9548_HA_IP_S8_vs_WCE_9548_WCE_S14_peak_513,MACS/IP_9545_HA_IP_S5_vs_WCE_9545_WCE_S11_peak_493
chr1	67850880	67851062	MACS/IP_9548_HA_IP_S8_vs_WCE_9548_WCE_S14_peak_514
chr1	67951610	67951921	MACS/IP_9545_HA_IP_S5_vs_WCE_9545_WCE_S11_peak_495,MACS/IP_9548_HA_IP_S8_vs_WCE_9548_WCE_S14_peak_515
chr1	67952827	67953603	MACS/IP_9545_HA_IP_S5_vs_WCE_9545_WCE_S11_peak_496,MACS/IP_9548_HA_IP_S8_vs_WCE_9548_WCE_S14_peak_516
chr1	68099432	68100243	MACS/IP_9545_HA_IP_S5_vs_WCE_9545_WCE_S11_peak_497,MACS/IP_9548_HA_IP_S8_vs_WCE_9548_WCE_S14_peak_517
chr1	68126286	68126578	MACS/IP_9548_HA_IP_S8_vs_WCE_9548_WCE_S14_peak_519,MACS/IP_9545_HA_IP_S5_vs_WCE_9545_WCE_S11_peak_498
chr1	68191911	68192256	MACS/IP_9548_HA_IP_S8_vs_WCE_9548_WCE_S14_peak_520,MACS/IP_9545_HA_IP_S5_vs_WCE_9545_WCE_S11_peak_499
chr1	68262422	68262894	MACS/IP_9545_HA_IP_S5_vs_WCE_9545_WCE_S11_peak_500,MACS/IP_9548_HA_IP_S8_vs_WCE_9548_WCE_S14_peak_521
chr1	68358333	68358806	MACS/IP_9545_HA_IP_S5_vs_WCE_9545_WCE_S11_peak_501,MACS/IP_9548_HA_IP_S8_vs_WCE_9548_WCE_S14_peak_522
chr1	68370640	68370865	MACS/IP_9545_HA_IP_S5_vs_WCE_9545_WCE_S11_peak_502,MACS/IP_9548_HA_IP_S8_vs_WCE_9548_WCE_S14_peak_523
chr1	68430183	68430351	MACS/IP_9548_HA_IP_S8_vs_WCE_9548_WCE_S14_peak_524
chr1	68479375	68479516	MACS/IP_9548_HA_IP_S8_vs_WCE_9548_WCE_S14_peak_525
chr1	68501086	68501628	MACS/IP_9548_HA_IP_S8_vs_WCE_9548_WCE_S14_peak_526,MACS/IP_9545_HA_IP_S5_vs_WCE_9545_WCE_S11_peak_504
chr1	68515164	68515372	MACS/IP_9548_HA_IP_S8_vs_WCE_9548_WCE_S14_peak_527,MACS/IP_9545_HA_IP_S5_vs_WCE_9545_WCE_S11_peak_505
chr1	68523787	68523988	MACS/IP_9545_HA_IP_S5_vs_WCE_9545_WCE_S11_peak_506
chr1	68659637	68659820	MACS/IP_9548_HA_IP_S8_vs_WCE_9548_WCE_S14_peak_528,MACS/IP_9545_HA_IP_S5_vs_WCE_9545_WCE_S11_peak_507
chr1	68695092	68695310	MACS/IP_9548_HA_IP_S8_vs_WCE_9548_WCE_S14_peak_529,MACS/IP_9545_HA_IP_S5_vs_WCE_9545_WCE_S11_peak_508
chr1	68705756	68706024	MACS/IP_9548_HA_IP_S8_vs_WCE_9548_WCE_S14_peak_530,MACS/IP_9545_HA_IP_S5_vs_WCE_9545_WCE_S11_peak_509
chr1	68767004	68767274	MACS/IP_9545_HA_IP_S5_vs_WCE_9545_WCE_S11_peak_511,MACS/IP_9548_HA_IP_S8_vs_WCE_9548_WCE_S14_peak_531
chr1	68846184	68846405	MACS/IP_9548_HA_IP_S8_vs_WCE_9548_WCE_S14_peak_532
chr1	68848861	68849074	MACS/IP_9548_HA_IP_S8_vs_WCE_9548_WCE_S14_peak_533
chr1	68882521	68882699	MACS/IP_9545_HA_IP_S5_vs_WCE_9545_WCE_S11_peak_513
chr1	69127378	69127739	MACS/IP_9545_HA_IP_S5_vs_WCE_9545_WCE_S11_peak_514
chr1	69134204	69134338	MACS/IP_9548_HA_IP_S8_vs_WCE_9548_WCE_S14_peak_534
chr1	69165529	69165667	MACS/IP_9545_HA_IP_S5_vs_WCE_9545_WCE_S11_peak_515
chr1	69293066	69293269	MACS/IP_9545_HA_IP_S5_vs_WCE_9545_WCE_S11_peak_516,MACS/IP_9548_HA_IP_S8_vs_WCE_9548_WCE_S14_peak_535
chr1	69418661	69418881	MACS/IP_9545_HA_IP_S5_vs_WCE_9545_WCE_S11_peak_517,MACS/IP_9548_HA_IP_S8_vs_WCE_9548_WCE_S14_peak_536
chr1	69465910	69466216	MACS/IP_9548_HA_IP_S8_vs_WCE_9548_WCE_S14_peak_537,MACS/IP_9545_HA_IP_S5_vs_WCE_9545_WCE_S11_peak_518
chr1	69652310	69652467	MACS/IP_9548_HA_IP_S8_vs_WCE_9548_WCE_S14_peak_538
chr1	69741511	69741882	MACS/IP_9545_HA_IP_S5_vs_WCE_9545_WCE_S11_peak_520
chr1	69925349	69925711	MACS/IP_9545_HA_IP_S5_vs_WCE_9545_WCE_S11_peak_521,MACS/IP_9548_HA_IP_S8_vs_WCE_9548_WCE_S14_peak_539
chr1	70435027	70435164	MACS/IP_9548_HA_IP_S8_vs_WCE_9548_WCE_S14_peak_540
chr1	70658251	70658564	MACS/IP_9548_HA_IP_S8_vs_WCE_9548_WCE_S14_peak_541,MACS/IP_9545_HA_IP_S5_vs_WCE_9545_WCE_S11_peak_522
chr1	70692638	70692882	MACS/IP_9548_HA_IP_S8_vs_WCE_9548_WCE_S14_peak_542
chr1	70767110	70767315	MACS/IP_9545_HA_IP_S5_vs_WCE_9545_WCE_S11_peak_524
chr1	70885910	70886308	MACS/IP_9545_HA_IP_S5_vs_WCE_9545_WCE_S11_peak_526,MACS/IP_9548_HA_IP_S8_vs_WCE_9548_WCE_S14_peak_543
chr1	70926204	70926335	MACS/IP_9548_HA_IP_S8_vs_WCE_9548_WCE_S14_peak_544
chr1	71092856	71093228	MACS/IP_9548_HA_IP_S8_vs_WCE_9548_WCE_S14_peak_545
chr1	71376973	71377452	MACS/IP_9548_HA_IP_S8_vs_WCE_9548_WCE_S14_peak_546,MACS/IP_9545_HA_IP_S5_vs_WCE_9545_WCE_S11_peak_529
chr1	71503451	71503607	MACS/IP_9548_HA_IP_S8_vs_WCE_9548_WCE_S14_peak_547
chr1	71611446	71611709	MACS/IP_9545_HA_IP_S5_vs_WCE_9545_WCE_S11_peak_530,MACS/IP_9548_HA_IP_S8_vs_WCE_9548_WCE_S14_peak_549
chr1	71634806	71634942	MACS/IP_9548_HA_IP_S8_vs_WCE_9548_WCE_S14_peak_551
chr1	71691975	71692233	MACS/IP_9545_HA_IP_S5_vs_WCE_9545_WCE_S11_peak_531
chr1	71805165	71805396	MACS/IP_9545_HA_IP_S5_vs_WCE_9545_WCE_S11_peak_533,MACS/IP_9548_HA_IP_S8_vs_WCE_9548_WCE_S14_peak_555
chr1	71812540	71812921	MACS/IP_9545_HA_IP_S5_vs_WCE_9545_WCE_S11_peak_534,MACS/IP_9548_HA_IP_S8_vs_WCE_9548_WCE_S14_peak_556
chr1	71823122	71823625	MACS/IP_9545_HA_IP_S5_vs_WCE_9545_WCE_S11_peak_535,MACS/IP_9548_HA_IP_S8_vs_WCE_9548_WCE_S14_peak_557
chr1	72075482	72075708	MACS/IP_9545_HA_IP_S5_vs_WCE_9545_WCE_S11_peak_536,MACS/IP_9548_HA_IP_S8_vs_WCE_9548_WCE_S14_peak_559
chr1	72306459	72306706	MACS/IP_9545_HA_IP_S5_vs_WCE_9545_WCE_S11_peak_538,MACS/IP_9548_HA_IP_S8_vs_WCE_9548_WCE_S14_peak_560
chr1	72320331	72320656	MACS/IP_9545_HA_IP_S5_vs_WCE_9545_WCE_S11_peak_539,MACS/IP_9548_HA_IP_S8_vs_WCE_9548_WCE_S14_peak_561
chr1	72488456	72488731	MACS/IP_9545_HA_IP_S5_vs_WCE_9545_WCE_S11_peak_541
chr1	72695521	72695898	MACS/IP_9548_HA_IP_S8_vs_WCE_9548_WCE_S14_peak_563,MACS/IP_9545_HA_IP_S5_vs_WCE_9545_WCE_S11_peak_542
chr1	72769000	72769255	MACS/IP_9545_HA_IP_S5_vs_WCE_9545_WCE_S11_peak_543
chr1	72821926	72822199	MACS/IP_9548_HA_IP_S8_vs_WCE_9548_WCE_S14_peak_565
chr1	72912331	72912594	MACS/IP_9545_HA_IP_S5_vs_WCE_9545_WCE_S11_peak_544,MACS/IP_9548_HA_IP_S8_vs_WCE_9548_WCE_S14_peak_566
chr1	73151001	73151203	MACS/IP_9548_HA_IP_S8_vs_WCE_9548_WCE_S14_peak_567
chr1	73251114	73251516	MACS/IP_9545_HA_IP_S5_vs_WCE_9545_WCE_S11_peak_546,MACS/IP_9548_HA_IP_S8_vs_WCE_9548_WCE_S14_peak_568
chr1	73479299	73479608	MACS/IP_9545_HA_IP_S5_vs_WCE_9545_WCE_S11_peak_547
chr1	73526561	73526751	MACS/IP_9548_HA_IP_S8_vs_WCE_9548_WCE_S14_peak_569
chr1	73905986	73906771	MACS/IP_9545_HA_IP_S5_vs_WCE_9545_WCE_S11_peak_548,MACS/IP_9548_HA_IP_S8_vs_WCE_9548_WCE_S14_peak_570
chr1	73938574	73938765	MACS/IP_9548_HA_IP_S8_vs_WCE_9548_WCE_S14_peak_572,MACS/IP_9545_HA_IP_S5_vs_WCE_9545_WCE_S11_peak_550
chr1	73975783	73976039	MACS/IP_9548_HA_IP_S8_vs_WCE_9548_WCE_S14_peak_573,MACS/IP_9545_HA_IP_S5_vs_WCE_9545_WCE_S11_peak_551
chr1	74120240	74120426	MACS/IP_9548_HA_IP_S8_vs_WCE_9548_WCE_S14_peak_574
chr1	74147547	74147696	MACS/IP_9545_HA_IP_S5_vs_WCE_9545_WCE_S11_peak_552
chr1	74207892	74208061	MACS/IP_9545_HA_IP_S5_vs_WCE_9545_WCE_S11_peak_553
chr1	74328213	74328386	MACS/IP_9548_HA_IP_S8_vs_WCE_9548_WCE_S14_peak_575,MACS/IP_9545_HA_IP_S5_vs_WCE_9545_WCE_S11_peak_554
chr1	74662238	74662418	MACS/IP_9548_HA_IP_S8_vs_WCE_9548_WCE_S14_peak_576
chr1	74663837	74664197	MACS/IP_9548_HA_IP_S8_vs_WCE_9548_WCE_S14_peak_577,MACS/IP_9545_HA_IP_S5_vs_WCE_9545_WCE_S11_peak_555
chr1	74752233	74752404	MACS/IP_9548_HA_IP_S8_vs_WCE_9548_WCE_S14_peak_578
chr1	74777612	74777801	MACS/IP_9545_HA_IP_S5_vs_WCE_9545_WCE_S11_peak_556,MACS/IP_9548_HA_IP_S8_vs_WCE_9548_WCE_S14_peak_579
chr1	74904119	74904343	MACS/IP_9545_HA_IP_S5_vs_WCE_9545_WCE_S11_peak_557
chr1	75027996	75028306	MACS/IP_9545_HA_IP_S5_vs_WCE_9545_WCE_S11_peak_559,MACS/IP_9548_HA_IP_S8_vs_WCE_9548_WCE_S14_peak_580
chr1	75073789	75073994	MACS/IP_9548_HA_IP_S8_vs_WCE_9548_WCE_S14_peak_581
chr1	75082377	75082624	MACS/IP_9545_HA_IP_S5_vs_WCE_9545_WCE_S11_peak_562,MACS/IP_9548_HA_IP_S8_vs_WCE_9548_WCE_S14_peak_582
chr1	75273826	75274099	MACS/IP_9545_HA_IP_S5_vs_WCE_9545_WCE_S11_peak_563,MACS/IP_9548_HA_IP_S8_vs_WCE_9548_WCE_S14_peak_583
chr1	75279326	75279618	MACS/IP_9548_HA_IP_S8_vs_WCE_9548_WCE_S14_peak_584,MACS/IP_9545_HA_IP_S5_vs_WCE_9545_WCE_S11_peak_564
chr1	75585687	75585989	MACS/IP_9548_HA_IP_S8_vs_WCE_9548_WCE_S14_peak_585,MACS/IP_9545_HA_IP_S5_vs_WCE_9545_WCE_S11_peak_565
chr1	75716738	75716920	MACS/IP_9548_HA_IP_S8_vs_WCE_9548_WCE_S14_peak_586
chr1	75746330	75746578	MACS/IP_9548_HA_IP_S8_vs_WCE_9548_WCE_S14_peak_587
chr1	75841242	75841429	MACS/IP_9548_HA_IP_S8_vs_WCE_9548_WCE_S14_peak_588
chr1	75895293	75895559	MACS/IP_9545_HA_IP_S5_vs_WCE_9545_WCE_S11_peak_568
chr1	75942132	75942282	MACS/IP_9545_HA_IP_S5_vs_WCE_9545_WCE_S11_peak_569
chr1	75949463	75949670	MACS/IP_9548_HA_IP_S8_vs_WCE_9548_WCE_S14_peak_591
chr1	75964357	75964779	MACS/IP_9545_HA_IP_S5_vs_WCE_9545_WCE_S11_peak_570,MACS/IP_9548_HA_IP_S8_vs_WCE_9548_WCE_S14_peak_592
chr1	75988138	75988649	MACS/IP_9548_HA_IP_S8_vs_WCE_9548_WCE_S14_peak_593,MACS/IP_9545_HA_IP_S5_vs_WCE_9545_WCE_S11_peak_572
chr1	75989761	75989959	MACS/IP_9548_HA_IP_S8_vs_WCE_9548_WCE_S14_peak_594
chr1	76045618	76045762	MACS/IP_9545_HA_IP_S5_vs_WCE_9545_WCE_S11_peak_573
chr1	76047339	76047740	MACS/IP_9545_HA_IP_S5_vs_WCE_9545_WCE_S11_peak_574,MACS/IP_9548_HA_IP_S8_vs_WCE_9548_WCE_S14_peak_595
chr1	76094801	76095098	MACS/IP_9545_HA_IP_S5_vs_WCE_9545_WCE_S11_peak_575,MACS/IP_9548_HA_IP_S8_vs_WCE_9548_WCE_S14_peak_596
chr1	76184279	76184838	MACS/IP_9548_HA_IP_S8_vs_WCE_9548_WCE_S14_peak_597,MACS/IP_9545_HA_IP_S5_vs_WCE_9545_WCE_S11_peak_578
chr1	76336764	76336968	MACS/IP_9545_HA_IP_S5_vs_WCE_9545_WCE_S11_peak_579,MACS/IP_9548_HA_IP_S8_vs_WCE_9548_WCE_S14_peak_598
chr1	76339191	76339393	MACS/IP_9545_HA_IP_S5_vs_WCE_9545_WCE_S11_peak_580
chr1	76537242	76537917	MACS/IP_9545_HA_IP_S5_vs_WCE_9545_WCE_S11_peak_582,MACS/IP_9548_HA_IP_S8_vs_WCE_9548_WCE_S14_peak_599
chr1	76540044	76540299	MACS/IP_9545_HA_IP_S5_vs_WCE_9545_WCE_S11_peak_583,MACS/IP_9548_HA_IP_S8_vs_WCE_9548_WCE_S14_peak_600
chr1	76563041	76563252	MACS/IP_9545_HA_IP_S5_vs_WCE_9545_WCE_S11_peak_584
chr1	76692302	76692643	MACS/IP_9545_HA_IP_S5_vs_WCE_9545_WCE_S11_peak_586
chr1	76707069	76707279	MACS/IP_9545_HA_IP_S5_vs_WCE_9545_WCE_S11_peak_587
chr1	76758044	76758316	MACS/IP_9545_HA_IP_S5_vs_WCE_9545_WCE_S11_peak_588,MACS/IP_9548_HA_IP_S8_vs_WCE_9548_WCE_S14_peak_602
chr1	76887715	76888122	MACS/IP_9545_HA_IP_S5_vs_WCE_9545_WCE_S11_peak_589,MACS/IP_9548_HA_IP_S8_vs_WCE_9548_WCE_S14_peak_603
chr1	76890664	76890855	MACS/IP_9545_HA_IP_S5_vs_WCE_9545_WCE_S11_peak_590
chr1	76897420	76897916	MACS/IP_9545_HA_IP_S5_vs_WCE_9545_WCE_S11_peak_591,MACS/IP_9548_HA_IP_S8_vs_WCE_9548_WCE_S14_peak_604
chr1	76938888	76939049	MACS/IP_9548_HA_IP_S8_vs_WCE_9548_WCE_S14_peak_605
chr1	76979943	76980416	MACS/IP_9545_HA_IP_S5_vs_WCE_9545_WCE_S11_peak_592,MACS/IP_9548_HA_IP_S8_vs_WCE_9548_WCE_S14_peak_606
chr1	76996722	76996901	MACS/IP_9548_HA_IP_S8_vs_WCE_9548_WCE_S14_peak_607
chr1	77002111	77002281	MACS/IP_9545_HA_IP_S5_vs_WCE_9545_WCE_S11_peak_593
chr1	77079296	77079457	MACS/IP_9548_HA_IP_S8_vs_WCE_9548_WCE_S14_peak_608
chr1	77092829	77093094	MACS/IP_9545_HA_IP_S5_vs_WCE_9545_WCE_S11_peak_594
chr1	77109047	77109379	MACS/IP_9548_HA_IP_S8_vs_WCE_9548_WCE_S14_peak_609,MACS/IP_9545_HA_IP_S5_vs_WCE_9545_WCE_S11_peak_595
chr1	77288715	77288979	MACS/IP_9545_HA_IP_S5_vs_WCE_9545_WCE_S11_peak_596
chr1	77345050	77345348	MACS/IP_9545_HA_IP_S5_vs_WCE_9545_WCE_S11_peak_597
chr1	77620410	77620997	MACS/IP_9545_HA_IP_S5_vs_WCE_9545_WCE_S11_peak_599,MACS/IP_9548_HA_IP_S8_vs_WCE_9548_WCE_S14_peak_612
chr1	77687207	77687601	MACS/IP_9548_HA_IP_S8_vs_WCE_9548_WCE_S14_peak_613
chr1	77776307	77776732	MACS/IP_9548_HA_IP_S8_vs_WCE_9548_WCE_S14_peak_614,MACS/IP_9545_HA_IP_S5_vs_WCE_9545_WCE_S11_peak_600
chr1	77883636	77883949	MACS/IP_9545_HA_IP_S5_vs_WCE_9545_WCE_S11_peak_601,MACS/IP_9548_HA_IP_S8_vs_WCE_9548_WCE_S14_peak_615
chr1	77898538	77898725	MACS/IP_9545_HA_IP_S5_vs_WCE_9545_WCE_S11_peak_602
chr1	77932282	77932558	MACS/IP_9545_HA_IP_S5_vs_WCE_9545_WCE_S11_peak_603,MACS/IP_9548_HA_IP_S8_vs_WCE_9548_WCE_S14_peak_616
chr1	77953344	77953663	MACS/IP_9545_HA_IP_S5_vs_WCE_9545_WCE_S11_peak_605,MACS/IP_9548_HA_IP_S8_vs_WCE_9548_WCE_S14_peak_617
chr1	78069497	78069843	MACS/IP_9545_HA_IP_S5_vs_WCE_9545_WCE_S11_peak_606,MACS/IP_9548_HA_IP_S8_vs_WCE_9548_WCE_S14_peak_618
chr1	78139789	78139937	MACS/IP_9548_HA_IP_S8_vs_WCE_9548_WCE_S14_peak_619
chr1	78354187	78354671	MACS/IP_9545_HA_IP_S5_vs_WCE_9545_WCE_S11_peak_607,MACS/IP_9548_HA_IP_S8_vs_WCE_9548_WCE_S14_peak_620
chr1	78355056	78355251	MACS/IP_9545_HA_IP_S5_vs_WCE_9545_WCE_S11_peak_608
chr1	78590255	78590451	MACS/IP_9548_HA_IP_S8_vs_WCE_9548_WCE_S14_peak_623
chr1	78600289	78600528	MACS/IP_9548_HA_IP_S8_vs_WCE_9548_WCE_S14_peak_624
chr1	78716892	78717416	MACS/IP_9545_HA_IP_S5_vs_WCE_9545_WCE_S11_peak_610,MACS/IP_9548_HA_IP_S8_vs_WCE_9548_WCE_S14_peak_625
chr1	78786082	78786231	MACS/IP_9545_HA_IP_S5_vs_WCE_9545_WCE_S11_peak_611
chr1	78806238	78806447	MACS/IP_9545_HA_IP_S5_vs_WCE_9545_WCE_S11_peak_612
chr1	78980175	78980663	MACS/IP_9548_HA_IP_S8_vs_WCE_9548_WCE_S14_peak_627,MACS/IP_9545_HA_IP_S5_vs_WCE_9545_WCE_S11_peak_613
chr1	79140576	79140782	MACS/IP_9545_HA_IP_S5_vs_WCE_9545_WCE_S11_peak_615
chr1	79426389	79426520	MACS/IP_9545_HA_IP_S5_vs_WCE_9545_WCE_S11_peak_617
chr1	79591285	79591542	MACS/IP_9545_HA_IP_S5_vs_WCE_9545_WCE_S11_peak_618,MACS/IP_9548_HA_IP_S8_vs_WCE_9548_WCE_S14_peak_630
chr1	79630319	79630540	MACS/IP_9545_HA_IP_S5_vs_WCE_9545_WCE_S11_peak_619
chr1	79698913	79699114	MACS/IP_9548_HA_IP_S8_vs_WCE_9548_WCE_S14_peak_631,MACS/IP_9545_HA_IP_S5_vs_WCE_9545_WCE_S11_peak_620
chr1	79791413	79791706	MACS/IP_9545_HA_IP_S5_vs_WCE_9545_WCE_S11_peak_622
chr1	79805101	79805298	MACS/IP_9548_HA_IP_S8_vs_WCE_9548_WCE_S14_peak_633,MACS/IP_9545_HA_IP_S5_vs_WCE_9545_WCE_S11_peak_623
chr1	79839509	79839667	MACS/IP_9548_HA_IP_S8_vs_WCE_9548_WCE_S14_peak_634
chr1	79862785	79862948	MACS/IP_9548_HA_IP_S8_vs_WCE_9548_WCE_S14_peak_635
chr1	79906651	79907070	MACS/IP_9545_HA_IP_S5_vs_WCE_9545_WCE_S11_peak_624,MACS/IP_9548_HA_IP_S8_vs_WCE_9548_WCE_S14_peak_636
chr1	79928875	79929092	MACS/IP_9545_HA_IP_S5_vs_WCE_9545_WCE_S11_peak_625,MACS/IP_9548_HA_IP_S8_vs_WCE_9548_WCE_S14_peak_637
chr1	79944426	79944816	MACS/IP_9548_HA_IP_S8_vs_WCE_9548_WCE_S14_peak_638,MACS/IP_9545_HA_IP_S5_vs_WCE_9545_WCE_S11_peak_626
chr1	80220476	80220727	MACS/IP_9545_HA_IP_S5_vs_WCE_9545_WCE_S11_peak_627,MACS/IP_9548_HA_IP_S8_vs_WCE_9548_WCE_S14_peak_639
chr1	80263367	80263565	MACS/IP_9548_HA_IP_S8_vs_WCE_9548_WCE_S14_peak_640
chr1	80348857	80349222	MACS/IP_9545_HA_IP_S5_vs_WCE_9545_WCE_S11_peak_628,MACS/IP_9548_HA_IP_S8_vs_WCE_9548_WCE_S14_peak_641
chr1	80350881	80351029	MACS/IP_9545_HA_IP_S5_vs_WCE_9545_WCE_S11_peak_629
chr1	80418038	80418594	MACS/IP_9545_HA_IP_S5_vs_WCE_9545_WCE_S11_peak_630,MACS/IP_9548_HA_IP_S8_vs_WCE_9548_WCE_S14_peak_642
chr1	80700151	80700438	MACS/IP_9545_HA_IP_S5_vs_WCE_9545_WCE_S11_peak_631,MACS/IP_9548_HA_IP_S8_vs_WCE_9548_WCE_S14_peak_643
chr1	80768050	80768216	MACS/IP_9545_HA_IP_S5_vs_WCE_9545_WCE_S11_peak_632
chr1	80852071	80852280	MACS/IP_9548_HA_IP_S8_vs_WCE_9548_WCE_S14_peak_644
chr1	81025772	81026039	MACS/IP_9548_HA_IP_S8_vs_WCE_9548_WCE_S14_peak_645,MACS/IP_9545_HA_IP_S5_vs_WCE_9545_WCE_S11_peak_633
chr1	81050897	81051072	MACS/IP_9545_HA_IP_S5_vs_WCE_9545_WCE_S11_peak_634,MACS/IP_9548_HA_IP_S8_vs_WCE_9548_WCE_S14_peak_646
chr1	81052824	81053220	MACS/IP_9545_HA_IP_S5_vs_WCE_9545_WCE_S11_peak_635,MACS/IP_9548_HA_IP_S8_vs_WCE_9548_WCE_S14_peak_647
chr1	81064166	81064539	MACS/IP_9548_HA_IP_S8_vs_WCE_9548_WCE_S14_peak_648,MACS/IP_9545_HA_IP_S5_vs_WCE_9545_WCE_S11_peak_636
chr1	81221886	81222393	MACS/IP_9548_HA_IP_S8_vs_WCE_9548_WCE_S14_peak_649,MACS/IP_9545_HA_IP_S5_vs_WCE_9545_WCE_S11_peak_637
chr1	81286570	81286977	MACS/IP_9545_HA_IP_S5_vs_WCE_9545_WCE_S11_peak_638,MACS/IP_9548_HA_IP_S8_vs_WCE_9548_WCE_S14_peak_651
chr1	81314476	81314694	MACS/IP_9548_HA_IP_S8_vs_WCE_9548_WCE_S14_peak_652
chr1	81467250	81467534	MACS/IP_9545_HA_IP_S5_vs_WCE_9545_WCE_S11_peak_639
chr1	81533206	81533528	MACS/IP_9548_HA_IP_S8_vs_WCE_9548_WCE_S14_peak_654,MACS/IP_9545_HA_IP_S5_vs_WCE_9545_WCE_S11_peak_640
chr1	81558792	81558978	MACS/IP_9548_HA_IP_S8_vs_WCE_9548_WCE_S14_peak_655,MACS/IP_9545_HA_IP_S5_vs_WCE_9545_WCE_S11_peak_641
chr1	81667616	81667883	MACS/IP_9545_HA_IP_S5_vs_WCE_9545_WCE_S11_peak_642,MACS/IP_9548_HA_IP_S8_vs_WCE_9548_WCE_S14_peak_656
chr1	81836575	81836741	MACS/IP_9545_HA_IP_S5_vs_WCE_9545_WCE_S11_peak_643
chr1	82049213	82049444	MACS/IP_9545_HA_IP_S5_vs_WCE_9545_WCE_S11_peak_644,MACS/IP_9548_HA_IP_S8_vs_WCE_9548_WCE_S14_peak_659
chr1	82054661	82055341	MACS/IP_9545_HA_IP_S5_vs_WCE_9545_WCE_S11_peak_645,MACS/IP_9548_HA_IP_S8_vs_WCE_9548_WCE_S14_peak_660
chr1	82055768	82055942	MACS/IP_9545_HA_IP_S5_vs_WCE_9545_WCE_S11_peak_646
chr1	82081938	82082547	MACS/IP_9545_HA_IP_S5_vs_WCE_9545_WCE_S11_peak_647,MACS/IP_9548_HA_IP_S8_vs_WCE_9548_WCE_S14_peak_661
chr1	82201529	82201922	MACS/IP_9548_HA_IP_S8_vs_WCE_9548_WCE_S14_peak_662
chr1	82254752	82254923	MACS/IP_9548_HA_IP_S8_vs_WCE_9548_WCE_S14_peak_663
chr1	82375091	82375625	MACS/IP_9548_HA_IP_S8_vs_WCE_9548_WCE_S14_peak_664,MACS/IP_9545_HA_IP_S5_vs_WCE_9545_WCE_S11_peak_649
chr1	82485491	82486089	MACS/IP_9545_HA_IP_S5_vs_WCE_9545_WCE_S11_peak_650,MACS/IP_9548_HA_IP_S8_vs_WCE_9548_WCE_S14_peak_665
chr1	82486540	82486865	MACS/IP_9545_HA_IP_S5_vs_WCE_9545_WCE_S11_peak_651,MACS/IP_9548_HA_IP_S8_vs_WCE_9548_WCE_S14_peak_666
chr1	82556725	82556974	MACS/IP_9548_HA_IP_S8_vs_WCE_9548_WCE_S14_peak_667,MACS/IP_9545_HA_IP_S5_vs_WCE_9545_WCE_S11_peak_654
chr1	82623748	82623938	MACS/IP_9545_HA_IP_S5_vs_WCE_9545_WCE_S11_peak_655,MACS/IP_9548_HA_IP_S8_vs_WCE_9548_WCE_S14_peak_668
chr1	82624684	82624945	MACS/IP_9545_HA_IP_S5_vs_WCE_9545_WCE_S11_peak_656,MACS/IP_9548_HA_IP_S8_vs_WCE_9548_WCE_S14_peak_669
chr1	82681698	82681928	MACS/IP_9545_HA_IP_S5_vs_WCE_9545_WCE_S11_peak_657
chr1	82842969	82843249	MACS/IP_9545_HA_IP_S5_vs_WCE_9545_WCE_S11_peak_659,MACS/IP_9548_HA_IP_S8_vs_WCE_9548_WCE_S14_peak_671
chr1	82851330	82851632	MACS/IP_9548_HA_IP_S8_vs_WCE_9548_WCE_S14_peak_672
chr1	83143185	83143368	MACS/IP_9548_HA_IP_S8_vs_WCE_9548_WCE_S14_peak_673
chr1	83329170	83329326	MACS/IP_9545_HA_IP_S5_vs_WCE_9545_WCE_S11_peak_662
chr1	83357104	83357315	MACS/IP_9548_HA_IP_S8_vs_WCE_9548_WCE_S14_peak_675
chr1	83458445	83458606	MACS/IP_9548_HA_IP_S8_vs_WCE_9548_WCE_S14_peak_676
chr1	83495315	83495598	MACS/IP_9548_HA_IP_S8_vs_WCE_9548_WCE_S14_peak_678,MACS/IP_9545_HA_IP_S5_vs_WCE_9545_WCE_S11_peak_663
chr1	83609109	83609394	MACS/IP_9545_HA_IP_S5_vs_WCE_9545_WCE_S11_peak_664,MACS/IP_9548_HA_IP_S8_vs_WCE_9548_WCE_S14_peak_679
chr1	83627823	83628146	MACS/IP_9548_HA_IP_S8_vs_WCE_9548_WCE_S14_peak_680,MACS/IP_9545_HA_IP_S5_vs_WCE_9545_WCE_S11_peak_665
chr1	83726277	83726415	MACS/IP_9548_HA_IP_S8_vs_WCE_9548_WCE_S14_peak_681
chr1	83808188	83808401	MACS/IP_9548_HA_IP_S8_vs_WCE_9548_WCE_S14_peak_682
chr1	83842310	83842543	MACS/IP_9548_HA_IP_S8_vs_WCE_9548_WCE_S14_peak_683
chr1	84014741	84015146	MACS/IP_9545_HA_IP_S5_vs_WCE_9545_WCE_S11_peak_666,MACS/IP_9548_HA_IP_S8_vs_WCE_9548_WCE_S14_peak_684
chr1	84052534	84052796	MACS/IP_9545_HA_IP_S5_vs_WCE_9545_WCE_S11_peak_667
chr1	84124694	84124877	MACS/IP_9548_HA_IP_S8_vs_WCE_9548_WCE_S14_peak_686,MACS/IP_9545_HA_IP_S5_vs_WCE_9545_WCE_S11_peak_668
chr1	84190076	84190363	MACS/IP_9545_HA_IP_S5_vs_WCE_9545_WCE_S11_peak_670
chr1	84400863	84401292	MACS/IP_9548_HA_IP_S8_vs_WCE_9548_WCE_S14_peak_687,MACS/IP_9545_HA_IP_S5_vs_WCE_9545_WCE_S11_peak_672
chr1	84430924	84431158	MACS/IP_9545_HA_IP_S5_vs_WCE_9545_WCE_S11_peak_673
chr1	84472344	84472497	MACS/IP_9548_HA_IP_S8_vs_WCE_9548_WCE_S14_peak_688
chr1	84473797	84474081	MACS/IP_9548_HA_IP_S8_vs_WCE_9548_WCE_S14_peak_689,MACS/IP_9545_HA_IP_S5_vs_WCE_9545_WCE_S11_peak_674
chr1	84768490	84768737	MACS/IP_9548_HA_IP_S8_vs_WCE_9548_WCE_S14_peak_691
chr1	84853543	84853745	MACS/IP_9545_HA_IP_S5_vs_WCE_9545_WCE_S11_peak_676
chr1	85044756	85044925	MACS/IP_9548_HA_IP_S8_vs_WCE_9548_WCE_S14_peak_692,MACS/IP_9545_HA_IP_S5_vs_WCE_9545_WCE_S11_peak_677
chr1	85047234	85047437	MACS/IP_9545_HA_IP_S5_vs_WCE_9545_WCE_S11_peak_678,MACS/IP_9548_HA_IP_S8_vs_WCE_9548_WCE_S14_peak_693
chr1	85185626	85185963	MACS/IP_9548_HA_IP_S8_vs_WCE_9548_WCE_S14_peak_694,MACS/IP_9545_HA_IP_S5_vs_WCE_9545_WCE_S11_peak_679
chr1	85450929	85451217	MACS/IP_9548_HA_IP_S8_vs_WCE_9548_WCE_S14_peak_695,MACS/IP_9545_HA_IP_S5_vs_WCE_9545_WCE_S11_peak_680
chr1	85461657	85461792	MACS/IP_9545_HA_IP_S5_vs_WCE_9545_WCE_S11_peak_681
chr1	85520076	85520253	MACS/IP_9548_HA_IP_S8_vs_WCE_9548_WCE_S14_peak_696
chr1	85520533	85520836	MACS/IP_9545_HA_IP_S5_vs_WCE_9545_WCE_S11_peak_683
chr1	85548487	85548771	MACS/IP_9548_HA_IP_S8_vs_WCE_9548_WCE_S14_peak_698,MACS/IP_9545_HA_IP_S5_vs_WCE_9545_WCE_S11_peak_684
chr1	85572160	85572522	MACS/IP_9545_HA_IP_S5_vs_WCE_9545_WCE_S11_peak_685,MACS/IP_9548_HA_IP_S8_vs_WCE_9548_WCE_S14_peak_699
chr1	85667334	85667631	MACS/IP_9545_HA_IP_S5_vs_WCE_9545_WCE_S11_peak_686,MACS/IP_9548_HA_IP_S8_vs_WCE_9548_WCE_S14_peak_700
chr1	85727197	85727526	MACS/IP_9545_HA_IP_S5_vs_WCE_9545_WCE_S11_peak_687
chr1	85851499	85851791	MACS/IP_9545_HA_IP_S5_vs_WCE_9545_WCE_S11_peak_690,MACS/IP_9548_HA_IP_S8_vs_WCE_9548_WCE_S14_peak_702
chr1	85853390	85853795	MACS/IP_9548_HA_IP_S8_vs_WCE_9548_WCE_S14_peak_703,MACS/IP_9545_HA_IP_S5_vs_WCE_9545_WCE_S11_peak_691
chr1	85886606	85886809	MACS/IP_9545_HA_IP_S5_vs_WCE_9545_WCE_S11_peak_692,MACS/IP_9548_HA_IP_S8_vs_WCE_9548_WCE_S14_peak_704
chr1	85986979	85987234	MACS/IP_9545_HA_IP_S5_vs_WCE_9545_WCE_S11_peak_694
chr1	86090551	86090796	MACS/IP_9548_HA_IP_S8_vs_WCE_9548_WCE_S14_peak_705,MACS/IP_9545_HA_IP_S5_vs_WCE_9545_WCE_S11_peak_695
chr1	86116321	86116615	MACS/IP_9548_HA_IP_S8_vs_WCE_9548_WCE_S14_peak_706,MACS/IP_9545_HA_IP_S5_vs_WCE_9545_WCE_S11_peak_696
chr1	86130157	86130389	MACS/IP_9545_HA_IP_S5_vs_WCE_9545_WCE_S11_peak_697
chr1	86174127	86174358	MACS/IP_9545_HA_IP_S5_vs_WCE_9545_WCE_S11_peak_698
chr1	86382251	86382620	MACS/IP_9545_HA_IP_S5_vs_WCE_9545_WCE_S11_peak_699,MACS/IP_9548_HA_IP_S8_vs_WCE_9548_WCE_S14_peak_708
chr1	86427338	86427553	MACS/IP_9545_HA_IP_S5_vs_WCE_9545_WCE_S11_peak_700,MACS/IP_9548_HA_IP_S8_vs_WCE_9548_WCE_S14_peak_709
chr1	86692340	86692811	MACS/IP_9545_HA_IP_S5_vs_WCE_9545_WCE_S11_peak_701,MACS/IP_9548_HA_IP_S8_vs_WCE_9548_WCE_S14_peak_711
chr1	86746143	86746464	MACS/IP_9548_HA_IP_S8_vs_WCE_9548_WCE_S14_peak_712,MACS/IP_9545_HA_IP_S5_vs_WCE_9545_WCE_S11_peak_702
chr1	86842358	86842502	MACS/IP_9548_HA_IP_S8_vs_WCE_9548_WCE_S14_peak_713
chr1	86882856	86883084	MACS/IP_9548_HA_IP_S8_vs_WCE_9548_WCE_S14_peak_714
chr1	86967999	86968194	MACS/IP_9545_HA_IP_S5_vs_WCE_9545_WCE_S11_peak_703
chr1	87019803	87020061	MACS/IP_9545_HA_IP_S5_vs_WCE_9545_WCE_S11_peak_704,MACS/IP_9548_HA_IP_S8_vs_WCE_9548_WCE_S14_peak_716
chr1	87030603	87030784	MACS/IP_9548_HA_IP_S8_vs_WCE_9548_WCE_S14_peak_717,MACS/IP_9545_HA_IP_S5_vs_WCE_9545_WCE_S11_peak_705
chr1	87084028	87084493	MACS/IP_9545_HA_IP_S5_vs_WCE_9545_WCE_S11_peak_706,MACS/IP_9548_HA_IP_S8_vs_WCE_9548_WCE_S14_peak_718
chr1	87088472	87088605	MACS/IP_9545_HA_IP_S5_vs_WCE_9545_WCE_S11_peak_707
chr1	87387214	87387417	MACS/IP_9548_HA_IP_S8_vs_WCE_9548_WCE_S14_peak_720
chr1	87410058	87410354	MACS/IP_9545_HA_IP_S5_vs_WCE_9545_WCE_S11_peak_709,MACS/IP_9548_HA_IP_S8_vs_WCE_9548_WCE_S14_peak_721
chr1	87446665	87446935	MACS/IP_9548_HA_IP_S8_vs_WCE_9548_WCE_S14_peak_722,MACS/IP_9545_HA_IP_S5_vs_WCE_9545_WCE_S11_peak_710
chr1	87449043	87449185	MACS/IP_9545_HA_IP_S5_vs_WCE_9545_WCE_S11_peak_711
chr1	87493068	87493256	MACS/IP_9548_HA_IP_S8_vs_WCE_9548_WCE_S14_peak_723
chr1	87582057	87582202	MACS/IP_9548_HA_IP_S8_vs_WCE_9548_WCE_S14_peak_724
chr1	87586590	87586796	MACS/IP_9548_HA_IP_S8_vs_WCE_9548_WCE_S14_peak_725,MACS/IP_9545_HA_IP_S5_vs_WCE_9545_WCE_S11_peak_712
chr1	87620965	87621113	MACS/IP_9545_HA_IP_S5_vs_WCE_9545_WCE_S11_peak_713
chr1	87651537	87651819	MACS/IP_9545_HA_IP_S5_vs_WCE_9545_WCE_S11_peak_714,MACS/IP_9548_HA_IP_S8_vs_WCE_9548_WCE_S14_peak_726
chr1	87794553	87794943	MACS/IP_9548_HA_IP_S8_vs_WCE_9548_WCE_S14_peak_727,MACS/IP_9545_HA_IP_S5_vs_WCE_9545_WCE_S11_peak_715
chr1	87874221	87874383	MACS/IP_9545_HA_IP_S5_vs_WCE_9545_WCE_S11_peak_716
chr1	87928565	87928774	MACS/IP_9548_HA_IP_S8_vs_WCE_9548_WCE_S14_peak_728
chr1	87931474	87931842	MACS/IP_9545_HA_IP_S5_vs_WCE_9545_WCE_S11_peak_718,MACS/IP_9548_HA_IP_S8_vs_WCE_9548_WCE_S14_peak_729
chr1	88017672	88018033	MACS/IP_9548_HA_IP_S8_vs_WCE_9548_WCE_S14_peak_730,MACS/IP_9545_HA_IP_S5_vs_WCE_9545_WCE_S11_peak_719
chr1	88023393	88023549	MACS/IP_9548_HA_IP_S8_vs_WCE_9548_WCE_S14_peak_731
chr1	88038566	88038807	MACS/IP_9548_HA_IP_S8_vs_WCE_9548_WCE_S14_peak_732
chr1	88079404	88079776	MACS/IP_9545_HA_IP_S5_vs_WCE_9545_WCE_S11_peak_721,MACS/IP_9548_HA_IP_S8_vs_WCE_9548_WCE_S14_peak_733
chr1	88125876	88126112	MACS/IP_9545_HA_IP_S5_vs_WCE_9545_WCE_S11_peak_722
chr1	88136012	88136372	MACS/IP_9548_HA_IP_S8_vs_WCE_9548_WCE_S14_peak_735,MACS/IP_9545_HA_IP_S5_vs_WCE_9545_WCE_S11_peak_723
chr1	88213731	88213951	MACS/IP_9548_HA_IP_S8_vs_WCE_9548_WCE_S14_peak_736,MACS/IP_9545_HA_IP_S5_vs_WCE_9545_WCE_S11_peak_724
chr1	88249282	88249423	MACS/IP_9545_HA_IP_S5_vs_WCE_9545_WCE_S11_peak_726
chr1	88313641	88313866	MACS/IP_9545_HA_IP_S5_vs_WCE_9545_WCE_S11_peak_727,MACS/IP_9548_HA_IP_S8_vs_WCE_9548_WCE_S14_peak_737
chr1	88377534	88377818	MACS/IP_9545_HA_IP_S5_vs_WCE_9545_WCE_S11_peak_728,MACS/IP_9548_HA_IP_S8_vs_WCE_9548_WCE_S14_peak_738
chr1	88460246	88460474	MACS/IP_9545_HA_IP_S5_vs_WCE_9545_WCE_S11_peak_729,MACS/IP_9548_HA_IP_S8_vs_WCE_9548_WCE_S14_peak_739
chr1	88503657	88503858	MACS/IP_9548_HA_IP_S8_vs_WCE_9548_WCE_S14_peak_740
chr1	88545509	88545830	MACS/IP_9548_HA_IP_S8_vs_WCE_9548_WCE_S14_peak_741,MACS/IP_9545_HA_IP_S5_vs_WCE_9545_WCE_S11_peak_731
chr1	88560773	88560937	MACS/IP_9545_HA_IP_S5_vs_WCE_9545_WCE_S11_peak_732
chr1	88687890	88688075	MACS/IP_9545_HA_IP_S5_vs_WCE_9545_WCE_S11_peak_733
chr1	88769243	88769377	MACS/IP_9548_HA_IP_S8_vs_WCE_9548_WCE_S14_peak_742
chr1	88789277	88789741	MACS/IP_9545_HA_IP_S5_vs_WCE_9545_WCE_S11_peak_734
chr1	88857484	88857932	MACS/IP_9545_HA_IP_S5_vs_WCE_9545_WCE_S11_peak_735,MACS/IP_9548_HA_IP_S8_vs_WCE_9548_WCE_S14_peak_745
chr1	88886440	88886571	MACS/IP_9545_HA_IP_S5_vs_WCE_9545_WCE_S11_peak_736
chr1	88887054	88887256	MACS/IP_9548_HA_IP_S8_vs_WCE_9548_WCE_S14_peak_746
chr1	89085188	89085554	MACS/IP_9545_HA_IP_S5_vs_WCE_9545_WCE_S11_peak_737,MACS/IP_9548_HA_IP_S8_vs_WCE_9548_WCE_S14_peak_747
chr1	89085889	89086091	MACS/IP_9545_HA_IP_S5_vs_WCE_9545_WCE_S11_peak_738
chr1	89264297	89264629	MACS/IP_9548_HA_IP_S8_vs_WCE_9548_WCE_S14_peak_748,MACS/IP_9545_HA_IP_S5_vs_WCE_9545_WCE_S11_peak_740
chr1	89376075	89376310	MACS/IP_9545_HA_IP_S5_vs_WCE_9545_WCE_S11_peak_741
chr1	89404141	89404502	MACS/IP_9545_HA_IP_S5_vs_WCE_9545_WCE_S11_peak_742,MACS/IP_9548_HA_IP_S8_vs_WCE_9548_WCE_S14_peak_749
chr1	89488261	89488475	MACS/IP_9545_HA_IP_S5_vs_WCE_9545_WCE_S11_peak_743,MACS/IP_9548_HA_IP_S8_vs_WCE_9548_WCE_S14_peak_750
chr1	89550505	89550893	MACS/IP_9545_HA_IP_S5_vs_WCE_9545_WCE_S11_peak_745,MACS/IP_9548_HA_IP_S8_vs_WCE_9548_WCE_S14_peak_751
chr1	89579793	89579996	MACS/IP_9548_HA_IP_S8_vs_WCE_9548_WCE_S14_peak_752
chr1	89615066	89615198	MACS/IP_9548_HA_IP_S8_vs_WCE_9548_WCE_S14_peak_753
chr1	89773774	89773995	MACS/IP_9545_HA_IP_S5_vs_WCE_9545_WCE_S11_peak_746
chr1	89849723	89849898	MACS/IP_9548_HA_IP_S8_vs_WCE_9548_WCE_S14_peak_754
chr1	89859416	89859558	MACS/IP_9545_HA_IP_S5_vs_WCE_9545_WCE_S11_peak_749
chr1	89975159	89975293	MACS/IP_9548_HA_IP_S8_vs_WCE_9548_WCE_S14_peak_755
chr1	89980424	89980650	MACS/IP_9548_HA_IP_S8_vs_WCE_9548_WCE_S14_peak_757,MACS/IP_9545_HA_IP_S5_vs_WCE_9545_WCE_S11_peak_750
chr1	89990736	89991195	MACS/IP_9545_HA_IP_S5_vs_WCE_9545_WCE_S11_peak_751,MACS/IP_9548_HA_IP_S8_vs_WCE_9548_WCE_S14_peak_758
chr1	90304706	90304839	MACS/IP_9548_HA_IP_S8_vs_WCE_9548_WCE_S14_peak_759
chr1	90366532	90367087	MACS/IP_9545_HA_IP_S5_vs_WCE_9545_WCE_S11_peak_754,MACS/IP_9548_HA_IP_S8_vs_WCE_9548_WCE_S14_peak_760
chr1	90478183	90478396	MACS/IP_9545_HA_IP_S5_vs_WCE_9545_WCE_S11_peak_755,MACS/IP_9548_HA_IP_S8_vs_WCE_9548_WCE_S14_peak_761
chr1	90480115	90480438	MACS/IP_9545_HA_IP_S5_vs_WCE_9545_WCE_S11_peak_756,MACS/IP_9548_HA_IP_S8_vs_WCE_9548_WCE_S14_peak_762
chr1	90489099	90489947	MACS/IP_9545_HA_IP_S5_vs_WCE_9545_WCE_S11_peak_757,MACS/IP_9548_HA_IP_S8_vs_WCE_9548_WCE_S14_peak_763
chr1	90490329	90490496	MACS/IP_9545_HA_IP_S5_vs_WCE_9545_WCE_S11_peak_758
chr1	90602347	90602793	MACS/IP_9548_HA_IP_S8_vs_WCE_9548_WCE_S14_peak_764,MACS/IP_9545_HA_IP_S5_vs_WCE_9545_WCE_S11_peak_759
chr1	90618508	90618767	MACS/IP_9545_HA_IP_S5_vs_WCE_9545_WCE_S11_peak_760
chr1	90696746	90697025	MACS/IP_9545_HA_IP_S5_vs_WCE_9545_WCE_S11_peak_761
chr1	90706364	90706663	MACS/IP_9545_HA_IP_S5_vs_WCE_9545_WCE_S11_peak_762,MACS/IP_9548_HA_IP_S8_vs_WCE_9548_WCE_S14_peak_765
chr1	90720533	90720666	MACS/IP_9545_HA_IP_S5_vs_WCE_9545_WCE_S11_peak_763
chr1	90813817	90814108	MACS/IP_9545_HA_IP_S5_vs_WCE_9545_WCE_S11_peak_764
chr1	90950160	90950311	MACS/IP_9545_HA_IP_S5_vs_WCE_9545_WCE_S11_peak_765
chr1	90958357	90958571	MACS/IP_9548_HA_IP_S8_vs_WCE_9548_WCE_S14_peak_766
chr1	91027479	91027935	MACS/IP_9545_HA_IP_S5_vs_WCE_9545_WCE_S11_peak_766,MACS/IP_9548_HA_IP_S8_vs_WCE_9548_WCE_S14_peak_767
chr1	91056907	91057038	MACS/IP_9545_HA_IP_S5_vs_WCE_9545_WCE_S11_peak_767
chr1	91072711	91073115	MACS/IP_9548_HA_IP_S8_vs_WCE_9548_WCE_S14_peak_769,MACS/IP_9545_HA_IP_S5_vs_WCE_9545_WCE_S11_peak_768
chr1	91254909	91255198	MACS/IP_9548_HA_IP_S8_vs_WCE_9548_WCE_S14_peak_770
chr1	91382907	91383069	MACS/IP_9548_HA_IP_S8_vs_WCE_9548_WCE_S14_peak_771
chr1	91489251	91489583	MACS/IP_9545_HA_IP_S5_vs_WCE_9545_WCE_S11_peak_770,MACS/IP_9548_HA_IP_S8_vs_WCE_9548_WCE_S14_peak_772
chr1	91506618	91507549	MACS/IP_9548_HA_IP_S8_vs_WCE_9548_WCE_S14_peak_773,MACS/IP_9545_HA_IP_S5_vs_WCE_9545_WCE_S11_peak_771
chr1	91603611	91603994	MACS/IP_9545_HA_IP_S5_vs_WCE_9545_WCE_S11_peak_773,MACS/IP_9548_HA_IP_S8_vs_WCE_9548_WCE_S14_peak_774
chr1	91618935	91619208	MACS/IP_9545_HA_IP_S5_vs_WCE_9545_WCE_S11_peak_774,MACS/IP_9548_HA_IP_S8_vs_WCE_9548_WCE_S14_peak_775
chr1	91621440	91621620	MACS/IP_9548_HA_IP_S8_vs_WCE_9548_WCE_S14_peak_776
chr1	91725817	91726076	MACS/IP_9545_HA_IP_S5_vs_WCE_9545_WCE_S11_peak_777,MACS/IP_9548_HA_IP_S8_vs_WCE_9548_WCE_S14_peak_778
chr1	92007243	92007821	MACS/IP_9545_HA_IP_S5_vs_WCE_9545_WCE_S11_peak_780,MACS/IP_9548_HA_IP_S8_vs_WCE_9548_WCE_S14_peak_779
chr1	92016046	92016398	MACS/IP_9545_HA_IP_S5_vs_WCE_9545_WCE_S11_peak_781
chr1	92036072	92036294	MACS/IP_9548_HA_IP_S8_vs_WCE_9548_WCE_S14_peak_781
chr1	92111751	92111917	MACS/IP_9545_HA_IP_S5_vs_WCE_9545_WCE_S11_peak_782,MACS/IP_9548_HA_IP_S8_vs_WCE_9548_WCE_S14_peak_782
chr1	92128280	92128668	MACS/IP_9545_HA_IP_S5_vs_WCE_9545_WCE_S11_peak_783,MACS/IP_9548_HA_IP_S8_vs_WCE_9548_WCE_S14_peak_783
chr1	92186907	92187276	MACS/IP_9548_HA_IP_S8_vs_WCE_9548_WCE_S14_peak_784,MACS/IP_9545_HA_IP_S5_vs_WCE_9545_WCE_S11_peak_784
chr1	92214422	92214696	MACS/IP_9545_HA_IP_S5_vs_WCE_9545_WCE_S11_peak_785
chr1	92311817	92312008	MACS/IP_9545_HA_IP_S5_vs_WCE_9545_WCE_S11_peak_786
chr1	92488999	92489796	MACS/IP_9548_HA_IP_S8_vs_WCE_9548_WCE_S14_peak_786,MACS/IP_9545_HA_IP_S5_vs_WCE_9545_WCE_S11_peak_787,MACS/IP_9548_HA_IP_S8_vs_WCE_9548_WCE_S14_peak_787
chr1	92582446	92582653	MACS/IP_9545_HA_IP_S5_vs_WCE_9545_WCE_S11_peak_789
chr1	92619407	92619906	MACS/IP_9545_HA_IP_S5_vs_WCE_9545_WCE_S11_peak_790,MACS/IP_9548_HA_IP_S8_vs_WCE_9548_WCE_S14_peak_788
chr1	92679931	92680335	MACS/IP_9545_HA_IP_S5_vs_WCE_9545_WCE_S11_peak_791,MACS/IP_9548_HA_IP_S8_vs_WCE_9548_WCE_S14_peak_789
chr1	92801639	92801963	MACS/IP_9545_HA_IP_S5_vs_WCE_9545_WCE_S11_peak_792,MACS/IP_9548_HA_IP_S8_vs_WCE_9548_WCE_S14_peak_790
chr1	92864250	92864492	MACS/IP_9548_HA_IP_S8_vs_WCE_9548_WCE_S14_peak_791,MACS/IP_9545_HA_IP_S5_vs_WCE_9545_WCE_S11_peak_793
chr1	92925456	92925618	MACS/IP_9545_HA_IP_S5_vs_WCE_9545_WCE_S11_peak_795
chr1	93118248	93118651	MACS/IP_9545_HA_IP_S5_vs_WCE_9545_WCE_S11_peak_796,MACS/IP_9548_HA_IP_S8_vs_WCE_9548_WCE_S14_peak_793
chr1	93162989	93163171	MACS/IP_9545_HA_IP_S5_vs_WCE_9545_WCE_S11_peak_797
chr1	93176507	93176877	MACS/IP_9545_HA_IP_S5_vs_WCE_9545_WCE_S11_peak_798,MACS/IP_9548_HA_IP_S8_vs_WCE_9548_WCE_S14_peak_794
chr1	93233305	93234551	MACS/IP_9548_HA_IP_S8_vs_WCE_9548_WCE_S14_peak_795,MACS/IP_9545_HA_IP_S5_vs_WCE_9545_WCE_S11_peak_799
chr1	93245577	93245911	MACS/IP_9545_HA_IP_S5_vs_WCE_9545_WCE_S11_peak_800,MACS/IP_9548_HA_IP_S8_vs_WCE_9548_WCE_S14_peak_796
chr1	93270552	93270796	MACS/IP_9545_HA_IP_S5_vs_WCE_9545_WCE_S11_peak_801
chr1	93274643	93274925	MACS/IP_9545_HA_IP_S5_vs_WCE_9545_WCE_S11_peak_802
chr1	93343039	93343376	MACS/IP_9545_HA_IP_S5_vs_WCE_9545_WCE_S11_peak_803,MACS/IP_9548_HA_IP_S8_vs_WCE_9548_WCE_S14_peak_798
chr1	93549906	93550128	MACS/IP_9545_HA_IP_S5_vs_WCE_9545_WCE_S11_peak_804
chr1	93837031	93837198	MACS/IP_9548_HA_IP_S8_vs_WCE_9548_WCE_S14_peak_799
chr1	93863094	93863454	MACS/IP_9545_HA_IP_S5_vs_WCE_9545_WCE_S11_peak_807,MACS/IP_9548_HA_IP_S8_vs_WCE_9548_WCE_S14_peak_800
chr1	93886716	93887004	MACS/IP_9545_HA_IP_S5_vs_WCE_9545_WCE_S11_peak_808,MACS/IP_9548_HA_IP_S8_vs_WCE_9548_WCE_S14_peak_801
chr1	93974670	93974916	MACS/IP_9548_HA_IP_S8_vs_WCE_9548_WCE_S14_peak_802,MACS/IP_9545_HA_IP_S5_vs_WCE_9545_WCE_S11_peak_809
chr1	94075769	94075943	MACS/IP_9548_HA_IP_S8_vs_WCE_9548_WCE_S14_peak_803
chr1	94140626	94141013	MACS/IP_9545_HA_IP_S5_vs_WCE_9545_WCE_S11_peak_810,MACS/IP_9548_HA_IP_S8_vs_WCE_9548_WCE_S14_peak_804
chr1	94179041	94179192	MACS/IP_9545_HA_IP_S5_vs_WCE_9545_WCE_S11_peak_811
chr1	94252174	94252455	MACS/IP_9545_HA_IP_S5_vs_WCE_9545_WCE_S11_peak_812,MACS/IP_9548_HA_IP_S8_vs_WCE_9548_WCE_S14_peak_806
chr1	94373267	94373494	MACS/IP_9548_HA_IP_S8_vs_WCE_9548_WCE_S14_peak_807
chr1	94432343	94432475	MACS/IP_9548_HA_IP_S8_vs_WCE_9548_WCE_S14_peak_808
chr1	94445762	94446083	MACS/IP_9545_HA_IP_S5_vs_WCE_9545_WCE_S11_peak_813,MACS/IP_9548_HA_IP_S8_vs_WCE_9548_WCE_S14_peak_809
chr1	94510315	94510521	MACS/IP_9548_HA_IP_S8_vs_WCE_9548_WCE_S14_peak_810
chr1	94549663	94549833	MACS/IP_9548_HA_IP_S8_vs_WCE_9548_WCE_S14_peak_811
chr1	94560769	94561230	MACS/IP_9548_HA_IP_S8_vs_WCE_9548_WCE_S14_peak_812,MACS/IP_9545_HA_IP_S5_vs_WCE_9545_WCE_S11_peak_815
chr1	94742658	94742875	MACS/IP_9548_HA_IP_S8_vs_WCE_9548_WCE_S14_peak_814
chr1	94813443	94813914	MACS/IP_9545_HA_IP_S5_vs_WCE_9545_WCE_S11_peak_818,MACS/IP_9548_HA_IP_S8_vs_WCE_9548_WCE_S14_peak_815
chr1	94894107	94894293	MACS/IP_9548_HA_IP_S8_vs_WCE_9548_WCE_S14_peak_816
chr1	95001858	95002131	MACS/IP_9548_HA_IP_S8_vs_WCE_9548_WCE_S14_peak_817
chr1	95097917	95098197	MACS/IP_9545_HA_IP_S5_vs_WCE_9545_WCE_S11_peak_819,MACS/IP_9548_HA_IP_S8_vs_WCE_9548_WCE_S14_peak_818
chr1	95114063	95114221	MACS/IP_9548_HA_IP_S8_vs_WCE_9548_WCE_S14_peak_819
chr1	95131681	95131944	MACS/IP_9545_HA_IP_S5_vs_WCE_9545_WCE_S11_peak_820,MACS/IP_9548_HA_IP_S8_vs_WCE_9548_WCE_S14_peak_820
chr1	95239722	95239883	MACS/IP_9548_HA_IP_S8_vs_WCE_9548_WCE_S14_peak_821
chr1	95326754	95327067	MACS/IP_9548_HA_IP_S8_vs_WCE_9548_WCE_S14_peak_822,MACS/IP_9545_HA_IP_S5_vs_WCE_9545_WCE_S11_peak_821
chr1	95355865	95356047	MACS/IP_9548_HA_IP_S8_vs_WCE_9548_WCE_S14_peak_823
chr1	95508816	95509166	MACS/IP_9548_HA_IP_S8_vs_WCE_9548_WCE_S14_peak_825,MACS/IP_9545_HA_IP_S5_vs_WCE_9545_WCE_S11_peak_822
chr1	95519808	95520004	MACS/IP_9545_HA_IP_S5_vs_WCE_9545_WCE_S11_peak_823
chr1	95625834	95626113	MACS/IP_9545_HA_IP_S5_vs_WCE_9545_WCE_S11_peak_824
chr1	95656748	95657096	MACS/IP_9545_HA_IP_S5_vs_WCE_9545_WCE_S11_peak_825
chr1	95698280	95698724	MACS/IP_9545_HA_IP_S5_vs_WCE_9545_WCE_S11_peak_826,MACS/IP_9548_HA_IP_S8_vs_WCE_9548_WCE_S14_peak_826
chr1	95718622	95719000	MACS/IP_9545_HA_IP_S5_vs_WCE_9545_WCE_S11_peak_827,MACS/IP_9548_HA_IP_S8_vs_WCE_9548_WCE_S14_peak_827
chr1	95776954	95777111	MACS/IP_9548_HA_IP_S8_vs_WCE_9548_WCE_S14_peak_828
chr1	95969874	95970076	MACS/IP_9548_HA_IP_S8_vs_WCE_9548_WCE_S14_peak_829
chr1	96086316	96086456	MACS/IP_9548_HA_IP_S8_vs_WCE_9548_WCE_S14_peak_830
chr1	96462737	96462868	MACS/IP_9545_HA_IP_S5_vs_WCE_9545_WCE_S11_peak_828
chr1	96545842	96546174	MACS/IP_9545_HA_IP_S5_vs_WCE_9545_WCE_S11_peak_829,MACS/IP_9548_HA_IP_S8_vs_WCE_9548_WCE_S14_peak_833
chr1	96560806	96561061	MACS/IP_9545_HA_IP_S5_vs_WCE_9545_WCE_S11_peak_830
chr1	96576284	96576940	MACS/IP_9545_HA_IP_S5_vs_WCE_9545_WCE_S11_peak_831,MACS/IP_9548_HA_IP_S8_vs_WCE_9548_WCE_S14_peak_834
chr1	96615001	96615193	MACS/IP_9545_HA_IP_S5_vs_WCE_9545_WCE_S11_peak_832
chr1	96841377	96841594	MACS/IP_9545_HA_IP_S5_vs_WCE_9545_WCE_S11_peak_833,MACS/IP_9548_HA_IP_S8_vs_WCE_9548_WCE_S14_peak_835
chr1	96969238	96969669	MACS/IP_9548_HA_IP_S8_vs_WCE_9548_WCE_S14_peak_836,MACS/IP_9545_HA_IP_S5_vs_WCE_9545_WCE_S11_peak_835
chr1	97201246	97201703	MACS/IP_9545_HA_IP_S5_vs_WCE_9545_WCE_S11_peak_837,MACS/IP_9548_HA_IP_S8_vs_WCE_9548_WCE_S14_peak_837
chr1	97211718	97212111	MACS/IP_9545_HA_IP_S5_vs_WCE_9545_WCE_S11_peak_838,MACS/IP_9548_HA_IP_S8_vs_WCE_9548_WCE_S14_peak_838
chr1	97228241	97228481	MACS/IP_9545_HA_IP_S5_vs_WCE_9545_WCE_S11_peak_839,MACS/IP_9548_HA_IP_S8_vs_WCE_9548_WCE_S14_peak_839
chr1	97274987	97275404	MACS/IP_9548_HA_IP_S8_vs_WCE_9548_WCE_S14_peak_840,MACS/IP_9545_HA_IP_S5_vs_WCE_9545_WCE_S11_peak_840
chr1	97367510	97367956	MACS/IP_9545_HA_IP_S5_vs_WCE_9545_WCE_S11_peak_841
chr1	97695395	97695535	MACS/IP_9548_HA_IP_S8_vs_WCE_9548_WCE_S14_peak_843
chr1	97757852	97758120	MACS/IP_9545_HA_IP_S5_vs_WCE_9545_WCE_S11_peak_842
chr1	97780876	97781075	MACS/IP_9545_HA_IP_S5_vs_WCE_9545_WCE_S11_peak_843,MACS/IP_9548_HA_IP_S8_vs_WCE_9548_WCE_S14_peak_845
chr1	97850490	97850744	MACS/IP_9545_HA_IP_S5_vs_WCE_9545_WCE_S11_peak_844
chr1	98054855	98055056	MACS/IP_9545_HA_IP_S5_vs_WCE_9545_WCE_S11_peak_845
chr1	98353219	98353499	MACS/IP_9545_HA_IP_S5_vs_WCE_9545_WCE_S11_peak_846
chr1	98609797	98609934	MACS/IP_9548_HA_IP_S8_vs_WCE_9548_WCE_S14_peak_846
chr1	98923886	98924043	MACS/IP_9548_HA_IP_S8_vs_WCE_9548_WCE_S14_peak_847
chr1	98971342	98971535	MACS/IP_9545_HA_IP_S5_vs_WCE_9545_WCE_S11_peak_848,MACS/IP_9548_HA_IP_S8_vs_WCE_9548_WCE_S14_peak_848
chr1	99052596	99052985	MACS/IP_9545_HA_IP_S5_vs_WCE_9545_WCE_S11_peak_849,MACS/IP_9548_HA_IP_S8_vs_WCE_9548_WCE_S14_peak_849
chr1	99116368	99116871	MACS/IP_9545_HA_IP_S5_vs_WCE_9545_WCE_S11_peak_850,MACS/IP_9548_HA_IP_S8_vs_WCE_9548_WCE_S14_peak_850
chr1	99273933	99274151	MACS/IP_9545_HA_IP_S5_vs_WCE_9545_WCE_S11_peak_851
chr1	99347484	99348144	MACS/IP_9545_HA_IP_S5_vs_WCE_9545_WCE_S11_peak_852,MACS/IP_9548_HA_IP_S8_vs_WCE_9548_WCE_S14_peak_851
chr1	99497528	99497722	MACS/IP_9545_HA_IP_S5_vs_WCE_9545_WCE_S11_peak_853
chr1	99739176	99739752	MACS/IP_9545_HA_IP_S5_vs_WCE_9545_WCE_S11_peak_855,MACS/IP_9548_HA_IP_S8_vs_WCE_9548_WCE_S14_peak_853
chr1	99948425	99948724	MACS/IP_9548_HA_IP_S8_vs_WCE_9548_WCE_S14_peak_854,MACS/IP_9545_HA_IP_S5_vs_WCE_9545_WCE_S11_peak_856
chr1	99967720	99967868	MACS/IP_9548_HA_IP_S8_vs_WCE_9548_WCE_S14_peak_855
chr1	99972512	99972672	MACS/IP_9545_HA_IP_S5_vs_WCE_9545_WCE_S11_peak_858
chr1	100094687	100094969	MACS/IP_9548_HA_IP_S8_vs_WCE_9548_WCE_S14_peak_856,MACS/IP_9545_HA_IP_S5_vs_WCE_9545_WCE_S11_peak_859
chr1	100162296	100162671	MACS/IP_9548_HA_IP_S8_vs_WCE_9548_WCE_S14_peak_857
chr1	100209397	100209613	MACS/IP_9548_HA_IP_S8_vs_WCE_9548_WCE_S14_peak_858,MACS/IP_9545_HA_IP_S5_vs_WCE_9545_WCE_S11_peak_860
chr1	100435425	100435913	MACS/IP_9548_HA_IP_S8_vs_WCE_9548_WCE_S14_peak_860,MACS/IP_9545_HA_IP_S5_vs_WCE_9545_WCE_S11_peak_861
chr1	100494698	100494980	MACS/IP_9548_HA_IP_S8_vs_WCE_9548_WCE_S14_peak_861,MACS/IP_9545_HA_IP_S5_vs_WCE_9545_WCE_S11_peak_862
chr1	100502157	100502482	MACS/IP_9545_HA_IP_S5_vs_WCE_9545_WCE_S11_peak_863
chr1	100650057	100650322	MACS/IP_9545_HA_IP_S5_vs_WCE_9545_WCE_S11_peak_864
chr1	100784600	100784781	MACS/IP_9548_HA_IP_S8_vs_WCE_9548_WCE_S14_peak_862
chr1	100827172	100827449	MACS/IP_9545_HA_IP_S5_vs_WCE_9545_WCE_S11_peak_865,MACS/IP_9548_HA_IP_S8_vs_WCE_9548_WCE_S14_peak_863
chr1	100852774	100852997	MACS/IP_9548_HA_IP_S8_vs_WCE_9548_WCE_S14_peak_864,MACS/IP_9545_HA_IP_S5_vs_WCE_9545_WCE_S11_peak_866
chr1	100895799	100895970	MACS/IP_9548_HA_IP_S8_vs_WCE_9548_WCE_S14_peak_865
chr1	100944052	100944389	MACS/IP_9545_HA_IP_S5_vs_WCE_9545_WCE_S11_peak_868,MACS/IP_9548_HA_IP_S8_vs_WCE_9548_WCE_S14_peak_866
chr1	100971359	100971511	MACS/IP_9548_HA_IP_S8_vs_WCE_9548_WCE_S14_peak_867
chr1	100991525	100991890	MACS/IP_9545_HA_IP_S5_vs_WCE_9545_WCE_S11_peak_869,MACS/IP_9548_HA_IP_S8_vs_WCE_9548_WCE_S14_peak_868
chr1	100995569	100995809	MACS/IP_9548_HA_IP_S8_vs_WCE_9548_WCE_S14_peak_869,MACS/IP_9545_HA_IP_S5_vs_WCE_9545_WCE_S11_peak_870
chr1	101061765	101062092	MACS/IP_9545_HA_IP_S5_vs_WCE_9545_WCE_S11_peak_872,MACS/IP_9548_HA_IP_S8_vs_WCE_9548_WCE_S14_peak_871
chr1	101093382	101093664	MACS/IP_9548_HA_IP_S8_vs_WCE_9548_WCE_S14_peak_873,MACS/IP_9545_HA_IP_S5_vs_WCE_9545_WCE_S11_peak_873
chr1	101106921	101107105	MACS/IP_9545_HA_IP_S5_vs_WCE_9545_WCE_S11_peak_874
chr1	101252547	101252687	MACS/IP_9548_HA_IP_S8_vs_WCE_9548_WCE_S14_peak_874
chr1	101354687	101354960	MACS/IP_9548_HA_IP_S8_vs_WCE_9548_WCE_S14_peak_875,MACS/IP_9545_HA_IP_S5_vs_WCE_9545_WCE_S11_peak_875
chr1	101491567	101491731	MACS/IP_9548_HA_IP_S8_vs_WCE_9548_WCE_S14_peak_876
chr1	101508757	101508917	MACS/IP_9545_HA_IP_S5_vs_WCE_9545_WCE_S11_peak_877
chr1	101687401	101687613	MACS/IP_9548_HA_IP_S8_vs_WCE_9548_WCE_S14_peak_877,MACS/IP_9545_HA_IP_S5_vs_WCE_9545_WCE_S11_peak_878
chr1	101747608	101747860	MACS/IP_9545_HA_IP_S5_vs_WCE_9545_WCE_S11_peak_879
chr1	101812682	101812976	MACS/IP_9545_HA_IP_S5_vs_WCE_9545_WCE_S11_peak_880
chr1	101851750	101851928	MACS/IP_9548_HA_IP_S8_vs_WCE_9548_WCE_S14_peak_878
chr1	101914086	101914298	MACS/IP_9548_HA_IP_S8_vs_WCE_9548_WCE_S14_peak_879,MACS/IP_9545_HA_IP_S5_vs_WCE_9545_WCE_S11_peak_881
chr1	102009482	102009846	MACS/IP_9545_HA_IP_S5_vs_WCE_9545_WCE_S11_peak_882
chr1	102056335	102056832	MACS/IP_9545_HA_IP_S5_vs_WCE_9545_WCE_S11_peak_884
chr1	102238667	102238838	MACS/IP_9548_HA_IP_S8_vs_WCE_9548_WCE_S14_peak_881,MACS/IP_9545_HA_IP_S5_vs_WCE_9545_WCE_S11_peak_885
chr1	102283214	102283592	MACS/IP_9545_HA_IP_S5_vs_WCE_9545_WCE_S11_peak_886,MACS/IP_9548_HA_IP_S8_vs_WCE_9548_WCE_S14_peak_882
chr1	102589792	102589964	MACS/IP_9548_HA_IP_S8_vs_WCE_9548_WCE_S14_peak_883,MACS/IP_9545_HA_IP_S5_vs_WCE_9545_WCE_S11_peak_887
chr1	102613561	102613706	MACS/IP_9548_HA_IP_S8_vs_WCE_9548_WCE_S14_peak_884
chr1	102759591	102759783	MACS/IP_9545_HA_IP_S5_vs_WCE_9545_WCE_S11_peak_889
chr1	102834731	102834873	MACS/IP_9548_HA_IP_S8_vs_WCE_9548_WCE_S14_peak_885
chr1	102899522	102899835	MACS/IP_9548_HA_IP_S8_vs_WCE_9548_WCE_S14_peak_887,MACS/IP_9545_HA_IP_S5_vs_WCE_9545_WCE_S11_peak_890
chr1	102905487	102905914	MACS/IP_9545_HA_IP_S5_vs_WCE_9545_WCE_S11_peak_891,MACS/IP_9548_HA_IP_S8_vs_WCE_9548_WCE_S14_peak_888
chr1	103015506	103015914	MACS/IP_9548_HA_IP_S8_vs_WCE_9548_WCE_S14_peak_889,MACS/IP_9545_HA_IP_S5_vs_WCE_9545_WCE_S11_peak_892
chr1	103018716	103019228	MACS/IP_9548_HA_IP_S8_vs_WCE_9548_WCE_S14_peak_890,MACS/IP_9545_HA_IP_S5_vs_WCE_9545_WCE_S11_peak_893
chr1	103047053	103047268	MACS/IP_9545_HA_IP_S5_vs_WCE_9545_WCE_S11_peak_894
chr1	103352376	103352681	MACS/IP_9545_HA_IP_S5_vs_WCE_9545_WCE_S11_peak_895,MACS/IP_9548_HA_IP_S8_vs_WCE_9548_WCE_S14_peak_891
chr1	103689233	103689702	MACS/IP_9545_HA_IP_S5_vs_WCE_9545_WCE_S11_peak_896
chr1	103915776	103916054	MACS/IP_9548_HA_IP_S8_vs_WCE_9548_WCE_S14_peak_893
chr1	104368514	104368831	MACS/IP_9548_HA_IP_S8_vs_WCE_9548_WCE_S14_peak_894,MACS/IP_9545_HA_IP_S5_vs_WCE_9545_WCE_S11_peak_898
chr1	104510419	104510577	MACS/IP_9548_HA_IP_S8_vs_WCE_9548_WCE_S14_peak_895
chr1	104677371	104677563	MACS/IP_9548_HA_IP_S8_vs_WCE_9548_WCE_S14_peak_896
chr1	104706637	104707050	MACS/IP_9545_HA_IP_S5_vs_WCE_9545_WCE_S11_peak_899,MACS/IP_9548_HA_IP_S8_vs_WCE_9548_WCE_S14_peak_897
chr1	104894209	104894381	MACS/IP_9545_HA_IP_S5_vs_WCE_9545_WCE_S11_peak_901
chr1	105175225	105175507	MACS/IP_9545_HA_IP_S5_vs_WCE_9545_WCE_S11_peak_902,MACS/IP_9548_HA_IP_S8_vs_WCE_9548_WCE_S14_peak_898
chr1	105416834	105417036	MACS/IP_9545_HA_IP_S5_vs_WCE_9545_WCE_S11_peak_903
chr1	105472886	105473111	MACS/IP_9548_HA_IP_S8_vs_WCE_9548_WCE_S14_peak_899,MACS/IP_9545_HA_IP_S5_vs_WCE_9545_WCE_S11_peak_904
chr1	105510121	105510384	MACS/IP_9548_HA_IP_S8_vs_WCE_9548_WCE_S14_peak_900,MACS/IP_9545_HA_IP_S5_vs_WCE_9545_WCE_S11_peak_905
chr1	105517869	105518264	MACS/IP_9545_HA_IP_S5_vs_WCE_9545_WCE_S11_peak_906,MACS/IP_9548_HA_IP_S8_vs_WCE_9548_WCE_S14_peak_901
chr1	105737519	105737658	MACS/IP_9548_HA_IP_S8_vs_WCE_9548_WCE_S14_peak_902
chr1	105983379	105983634	MACS/IP_9545_HA_IP_S5_vs_WCE_9545_WCE_S11_peak_907,MACS/IP_9548_HA_IP_S8_vs_WCE_9548_WCE_S14_peak_904
chr1	106066760	106066968	MACS/IP_9548_HA_IP_S8_vs_WCE_9548_WCE_S14_peak_905
chr1	106089891	106090168	MACS/IP_9545_HA_IP_S5_vs_WCE_9545_WCE_S11_peak_909,MACS/IP_9548_HA_IP_S8_vs_WCE_9548_WCE_S14_peak_906
chr1	106211408	106211550	MACS/IP_9545_HA_IP_S5_vs_WCE_9545_WCE_S11_peak_910
chr1	106296852	106297096	MACS/IP_9545_HA_IP_S5_vs_WCE_9545_WCE_S11_peak_911
chr1	106549831	106550130	MACS/IP_9545_HA_IP_S5_vs_WCE_9545_WCE_S11_peak_912,MACS/IP_9548_HA_IP_S8_vs_WCE_9548_WCE_S14_peak_907
chr1	106576943	106577477	MACS/IP_9545_HA_IP_S5_vs_WCE_9545_WCE_S11_peak_913,MACS/IP_9548_HA_IP_S8_vs_WCE_9548_WCE_S14_peak_908
chr1	106606210	106606573	MACS/IP_9545_HA_IP_S5_vs_WCE_9545_WCE_S11_peak_914,MACS/IP_9548_HA_IP_S8_vs_WCE_9548_WCE_S14_peak_909
chr1	106611676	106611843	MACS/IP_9545_HA_IP_S5_vs_WCE_9545_WCE_S11_peak_915
chr1	106737005	106737177	MACS/IP_9545_HA_IP_S5_vs_WCE_9545_WCE_S11_peak_916
chr1	106800901	106801056	MACS/IP_9548_HA_IP_S8_vs_WCE_9548_WCE_S14_peak_910
chr1	106819954	106820162	MACS/IP_9548_HA_IP_S8_vs_WCE_9548_WCE_S14_peak_911
chr1	106886677	106886859	MACS/IP_9548_HA_IP_S8_vs_WCE_9548_WCE_S14_peak_912,MACS/IP_9545_HA_IP_S5_vs_WCE_9545_WCE_S11_peak_917
chr1	107034063	107034449	MACS/IP_9545_HA_IP_S5_vs_WCE_9545_WCE_S11_peak_918,MACS/IP_9548_HA_IP_S8_vs_WCE_9548_WCE_S14_peak_913
chr1	107084810	107085443	MACS/IP_9548_HA_IP_S8_vs_WCE_9548_WCE_S14_peak_914,MACS/IP_9545_HA_IP_S5_vs_WCE_9545_WCE_S11_peak_919
chr1	107137040	107137388	MACS/IP_9548_HA_IP_S8_vs_WCE_9548_WCE_S14_peak_915,MACS/IP_9545_HA_IP_S5_vs_WCE_9545_WCE_S11_peak_920
chr1	107161225	107161419	MACS/IP_9545_HA_IP_S5_vs_WCE_9545_WCE_S11_peak_921
chr1	107222824	107223017	MACS/IP_9548_HA_IP_S8_vs_WCE_9548_WCE_S14_peak_917
chr1	107446650	107446814	MACS/IP_9548_HA_IP_S8_vs_WCE_9548_WCE_S14_peak_918
chr1	107507041	107507199	MACS/IP_9548_HA_IP_S8_vs_WCE_9548_WCE_S14_peak_919
chr1	107769783	107770272	MACS/IP_9548_HA_IP_S8_vs_WCE_9548_WCE_S14_peak_921,MACS/IP_9545_HA_IP_S5_vs_WCE_9545_WCE_S11_peak_923
chr1	107994409	107994687	MACS/IP_9548_HA_IP_S8_vs_WCE_9548_WCE_S14_peak_922,MACS/IP_9545_HA_IP_S5_vs_WCE_9545_WCE_S11_peak_925
chr1	108715858	108716089	MACS/IP_9548_HA_IP_S8_vs_WCE_9548_WCE_S14_peak_923
chr1	108740373	108740678	MACS/IP_9545_HA_IP_S5_vs_WCE_9545_WCE_S11_peak_927
chr1	108860408	108860610	MACS/IP_9548_HA_IP_S8_vs_WCE_9548_WCE_S14_peak_924
chr1	109067455	109067603	MACS/IP_9545_HA_IP_S5_vs_WCE_9545_WCE_S11_peak_928
chr1	109075330	109075584	MACS/IP_9548_HA_IP_S8_vs_WCE_9548_WCE_S14_peak_926,MACS/IP_9545_HA_IP_S5_vs_WCE_9545_WCE_S11_peak_929
chr1	109227725	109228013	MACS/IP_9545_HA_IP_S5_vs_WCE_9545_WCE_S11_peak_930,MACS/IP_9548_HA_IP_S8_vs_WCE_9548_WCE_S14_peak_927
chr1	109234835	109235139	MACS/IP_9548_HA_IP_S8_vs_WCE_9548_WCE_S14_peak_928,MACS/IP_9545_HA_IP_S5_vs_WCE_9545_WCE_S11_peak_931
chr1	109328859	109329061	MACS/IP_9548_HA_IP_S8_vs_WCE_9548_WCE_S14_peak_929
chr1	109506779	109507215	MACS/IP_9548_HA_IP_S8_vs_WCE_9548_WCE_S14_peak_930,MACS/IP_9545_HA_IP_S5_vs_WCE_9545_WCE_S11_peak_932
chr1	109632794	109633275	MACS/IP_9545_HA_IP_S5_vs_WCE_9545_WCE_S11_peak_933,MACS/IP_9548_HA_IP_S8_vs_WCE_9548_WCE_S14_peak_931
chr1	109722607	109722776	MACS/IP_9548_HA_IP_S8_vs_WCE_9548_WCE_S14_peak_932
chr1	110076747	110077165	MACS/IP_9545_HA_IP_S5_vs_WCE_9545_WCE_S11_peak_934,MACS/IP_9548_HA_IP_S8_vs_WCE_9548_WCE_S14_peak_934
chr1	110284302	110284469	MACS/IP_9548_HA_IP_S8_vs_WCE_9548_WCE_S14_peak_935
chr1	110406423	110406917	MACS/IP_9548_HA_IP_S8_vs_WCE_9548_WCE_S14_peak_936,MACS/IP_9545_HA_IP_S5_vs_WCE_9545_WCE_S11_peak_936
chr1	110416505	110416648	MACS/IP_9548_HA_IP_S8_vs_WCE_9548_WCE_S14_peak_937
chr1	110577326	110577817	MACS/IP_9545_HA_IP_S5_vs_WCE_9545_WCE_S11_peak_938,MACS/IP_9548_HA_IP_S8_vs_WCE_9548_WCE_S14_peak_938
chr1	110609325	110609941	MACS/IP_9548_HA_IP_S8_vs_WCE_9548_WCE_S14_peak_939,MACS/IP_9545_HA_IP_S5_vs_WCE_9545_WCE_S11_peak_939
chr1	110659105	110659287	MACS/IP_9548_HA_IP_S8_vs_WCE_9548_WCE_S14_peak_940
chr1	110667186	110667469	MACS/IP_9545_HA_IP_S5_vs_WCE_9545_WCE_S11_peak_940,MACS/IP_9548_HA_IP_S8_vs_WCE_9548_WCE_S14_peak_941
chr1	110699463	110699810	MACS/IP_9548_HA_IP_S8_vs_WCE_9548_WCE_S14_peak_942,MACS/IP_9545_HA_IP_S5_vs_WCE_9545_WCE_S11_peak_941
chr1	110884378	110884926	MACS/IP_9545_HA_IP_S5_vs_WCE_9545_WCE_S11_peak_942,MACS/IP_9548_HA_IP_S8_vs_WCE_9548_WCE_S14_peak_944
chr1	111107790	111107953	MACS/IP_9545_HA_IP_S5_vs_WCE_9545_WCE_S11_peak_943
chr1	111132680	111132976	MACS/IP_9548_HA_IP_S8_vs_WCE_9548_WCE_S14_peak_945
chr1	111257329	111257507	MACS/IP_9548_HA_IP_S8_vs_WCE_9548_WCE_S14_peak_946
chr1	111396015	111396154	MACS/IP_9548_HA_IP_S8_vs_WCE_9548_WCE_S14_peak_947
chr1	111466954	111467337	MACS/IP_9548_HA_IP_S8_vs_WCE_9548_WCE_S14_peak_948,MACS/IP_9545_HA_IP_S5_vs_WCE_9545_WCE_S11_peak_946
chr1	111557896	111558125	MACS/IP_9548_HA_IP_S8_vs_WCE_9548_WCE_S14_peak_949,MACS/IP_9545_HA_IP_S5_vs_WCE_9545_WCE_S11_peak_947
chr1	111627461	111627994	MACS/IP_9545_HA_IP_S5_vs_WCE_9545_WCE_S11_peak_948,MACS/IP_9548_HA_IP_S8_vs_WCE_9548_WCE_S14_peak_950
chr1	111638938	111639112	MACS/IP_9548_HA_IP_S8_vs_WCE_9548_WCE_S14_peak_951,MACS/IP_9545_HA_IP_S5_vs_WCE_9545_WCE_S11_peak_949
chr1	111643200	111643415	MACS/IP_9545_HA_IP_S5_vs_WCE_9545_WCE_S11_peak_950,MACS/IP_9548_HA_IP_S8_vs_WCE_9548_WCE_S14_peak_952
chr1	111730947	111731266	MACS/IP_9548_HA_IP_S8_vs_WCE_9548_WCE_S14_peak_953,MACS/IP_9545_HA_IP_S5_vs_WCE_9545_WCE_S11_peak_951
chr1	111871893	111872040	MACS/IP_9545_HA_IP_S5_vs_WCE_9545_WCE_S11_peak_952
chr1	111876894	111877733	MACS/IP_9545_HA_IP_S5_vs_WCE_9545_WCE_S11_peak_953,MACS/IP_9548_HA_IP_S8_vs_WCE_9548_WCE_S14_peak_954
chr1	112041155	112041311	MACS/IP_9548_HA_IP_S8_vs_WCE_9548_WCE_S14_peak_955
chr1	112113336	112113533	MACS/IP_9545_HA_IP_S5_vs_WCE_9545_WCE_S11_peak_954,MACS/IP_9548_HA_IP_S8_vs_WCE_9548_WCE_S14_peak_956
chr1	112282078	112282266	MACS/IP_9548_HA_IP_S8_vs_WCE_9548_WCE_S14_peak_958
chr1	112349224	112349586	MACS/IP_9545_HA_IP_S5_vs_WCE_9545_WCE_S11_peak_955,MACS/IP_9548_HA_IP_S8_vs_WCE_9548_WCE_S14_peak_959
chr1	112442421	112442576	MACS/IP_9545_HA_IP_S5_vs_WCE_9545_WCE_S11_peak_956
chr1	112503644	112503992	MACS/IP_9548_HA_IP_S8_vs_WCE_9548_WCE_S14_peak_961
chr1	112525548	112526027	MACS/IP_9548_HA_IP_S8_vs_WCE_9548_WCE_S14_peak_962
chr1	112657248	112657477	MACS/IP_9545_HA_IP_S5_vs_WCE_9545_WCE_S11_peak_958
chr1	112665060	112665224	MACS/IP_9545_HA_IP_S5_vs_WCE_9545_WCE_S11_peak_959
chr1	112785242	112785489	MACS/IP_9548_HA_IP_S8_vs_WCE_9548_WCE_S14_peak_963,MACS/IP_9545_HA_IP_S5_vs_WCE_9545_WCE_S11_peak_960
chr1	112804542	112804755	MACS/IP_9548_HA_IP_S8_vs_WCE_9548_WCE_S14_peak_964,MACS/IP_9545_HA_IP_S5_vs_WCE_9545_WCE_S11_peak_961
chr1	112880886	112881123	MACS/IP_9548_HA_IP_S8_vs_WCE_9548_WCE_S14_peak_965,MACS/IP_9545_HA_IP_S5_vs_WCE_9545_WCE_S11_peak_962
chr1	112882565	112882776	MACS/IP_9548_HA_IP_S8_vs_WCE_9548_WCE_S14_peak_966
chr1	112910160	112910306	MACS/IP_9548_HA_IP_S8_vs_WCE_9548_WCE_S14_peak_967
chr1	112939076	112939309	MACS/IP_9548_HA_IP_S8_vs_WCE_9548_WCE_S14_peak_968,MACS/IP_9545_HA_IP_S5_vs_WCE_9545_WCE_S11_peak_964
chr1	112965505	112965662	MACS/IP_9548_HA_IP_S8_vs_WCE_9548_WCE_S14_peak_969
chr1	113042647	113042789	MACS/IP_9545_HA_IP_S5_vs_WCE_9545_WCE_S11_peak_965
chr1	113160897	113161501	MACS/IP_9545_HA_IP_S5_vs_WCE_9545_WCE_S11_peak_966,MACS/IP_9548_HA_IP_S8_vs_WCE_9548_WCE_S14_peak_970
chr1	113165172	113165410	MACS/IP_9545_HA_IP_S5_vs_WCE_9545_WCE_S11_peak_967,MACS/IP_9548_HA_IP_S8_vs_WCE_9548_WCE_S14_peak_971
chr1	113168080	113168353	MACS/IP_9545_HA_IP_S5_vs_WCE_9545_WCE_S11_peak_968,MACS/IP_9548_HA_IP_S8_vs_WCE_9548_WCE_S14_peak_972
chr1	113250612	113250780	MACS/IP_9548_HA_IP_S8_vs_WCE_9548_WCE_S14_peak_973
chr1	113533989	113534267	MACS/IP_9545_HA_IP_S5_vs_WCE_9545_WCE_S11_peak_973
chr1	113711402	113711721	MACS/IP_9545_HA_IP_S5_vs_WCE_9545_WCE_S11_peak_974,MACS/IP_9548_HA_IP_S8_vs_WCE_9548_WCE_S14_peak_974
chr1	113728456	113728720	MACS/IP_9548_HA_IP_S8_vs_WCE_9548_WCE_S14_peak_975,MACS/IP_9545_HA_IP_S5_vs_WCE_9545_WCE_S11_peak_975
chr1	113781794	113781940	MACS/IP_9548_HA_IP_S8_vs_WCE_9548_WCE_S14_peak_976
chr1	113987933	113988077	MACS/IP_9545_HA_IP_S5_vs_WCE_9545_WCE_S11_peak_976
chr1	113997219	113997374	MACS/IP_9548_HA_IP_S8_vs_WCE_9548_WCE_S14_peak_977
chr1	114073652	114073857	MACS/IP_9545_HA_IP_S5_vs_WCE_9545_WCE_S11_peak_977
chr1	114080639	114081149	MACS/IP_9545_HA_IP_S5_vs_WCE_9545_WCE_S11_peak_978,MACS/IP_9548_HA_IP_S8_vs_WCE_9548_WCE_S14_peak_978
chr1	114227035	114227181	MACS/IP_9545_HA_IP_S5_vs_WCE_9545_WCE_S11_peak_979
chr1	114384108	114384302	MACS/IP_9545_HA_IP_S5_vs_WCE_9545_WCE_S11_peak_980
chr1	114410823	114411169	MACS/IP_9548_HA_IP_S8_vs_WCE_9548_WCE_S14_peak_979,MACS/IP_9545_HA_IP_S5_vs_WCE_9545_WCE_S11_peak_981
chr1	114466173	114466316	MACS/IP_9548_HA_IP_S8_vs_WCE_9548_WCE_S14_peak_980
chr1	114531729	114531880	MACS/IP_9545_HA_IP_S5_vs_WCE_9545_WCE_S11_peak_983
chr1	114695738	114695878	MACS/IP_9545_HA_IP_S5_vs_WCE_9545_WCE_S11_peak_984
chr1	114701802	114701955	MACS/IP_9545_HA_IP_S5_vs_WCE_9545_WCE_S11_peak_985
chr1	114713588	114713787	MACS/IP_9548_HA_IP_S8_vs_WCE_9548_WCE_S14_peak_981
chr1	114905889	114906412	MACS/IP_9548_HA_IP_S8_vs_WCE_9548_WCE_S14_peak_982,MACS/IP_9545_HA_IP_S5_vs_WCE_9545_WCE_S11_peak_987
chr1	115052173	115052603	MACS/IP_9545_HA_IP_S5_vs_WCE_9545_WCE_S11_peak_988,MACS/IP_9548_HA_IP_S8_vs_WCE_9548_WCE_S14_peak_983
chr1	115057225	115057465	MACS/IP_9548_HA_IP_S8_vs_WCE_9548_WCE_S14_peak_984
chr1	115307480	115307789	MACS/IP_9548_HA_IP_S8_vs_WCE_9548_WCE_S14_peak_985,MACS/IP_9545_HA_IP_S5_vs_WCE_9545_WCE_S11_peak_989
chr1	115342100	115342447	MACS/IP_9545_HA_IP_S5_vs_WCE_9545_WCE_S11_peak_990,MACS/IP_9548_HA_IP_S8_vs_WCE_9548_WCE_S14_peak_986
chr1	115375565	115376193	MACS/IP_9545_HA_IP_S5_vs_WCE_9545_WCE_S11_peak_991,MACS/IP_9548_HA_IP_S8_vs_WCE_9548_WCE_S14_peak_987
chr1	115460693	115461066	MACS/IP_9545_HA_IP_S5_vs_WCE_9545_WCE_S11_peak_992,MACS/IP_9548_HA_IP_S8_vs_WCE_9548_WCE_S14_peak_988
chr1	115564560	115564726	MACS/IP_9548_HA_IP_S8_vs_WCE_9548_WCE_S14_peak_989
chr1	115592247	115592710	MACS/IP_9545_HA_IP_S5_vs_WCE_9545_WCE_S11_peak_994,MACS/IP_9548_HA_IP_S8_vs_WCE_9548_WCE_S14_peak_990
chr1	115684491	115684793	MACS/IP_9548_HA_IP_S8_vs_WCE_9548_WCE_S14_peak_991,MACS/IP_9545_HA_IP_S5_vs_WCE_9545_WCE_S11_peak_995
chr1	115735333	115735579	MACS/IP_9548_HA_IP_S8_vs_WCE_9548_WCE_S14_peak_992,MACS/IP_9545_HA_IP_S5_vs_WCE_9545_WCE_S11_peak_996
chr1	115959401	115959878	MACS/IP_9545_HA_IP_S5_vs_WCE_9545_WCE_S11_peak_997,MACS/IP_9548_HA_IP_S8_vs_WCE_9548_WCE_S14_peak_994
chr1	116090501	116090749	MACS/IP_9548_HA_IP_S8_vs_WCE_9548_WCE_S14_peak_995,MACS/IP_9545_HA_IP_S5_vs_WCE_9545_WCE_S11_peak_998
chr1	116104858	116104994	MACS/IP_9548_HA_IP_S8_vs_WCE_9548_WCE_S14_peak_996
chr1	116253986	116254188	MACS/IP_9548_HA_IP_S8_vs_WCE_9548_WCE_S14_peak_997
chr1	116259617	116259777	MACS/IP_9548_HA_IP_S8_vs_WCE_9548_WCE_S14_peak_998
chr1	116301200	116301405	MACS/IP_9545_HA_IP_S5_vs_WCE_9545_WCE_S11_peak_999,MACS/IP_9548_HA_IP_S8_vs_WCE_9548_WCE_S14_peak_999
chr1	116384662	116385001	MACS/IP_9548_HA_IP_S8_vs_WCE_9548_WCE_S14_peak_1000,MACS/IP_9545_HA_IP_S5_vs_WCE_9545_WCE_S11_peak_1000
chr1	116563284	116563480	MACS/IP_9548_HA_IP_S8_vs_WCE_9548_WCE_S14_peak_1001
chr1	116610001	116610531	MACS/IP_9545_HA_IP_S5_vs_WCE_9545_WCE_S11_peak_1001,MACS/IP_9548_HA_IP_S8_vs_WCE_9548_WCE_S14_peak_1002
chr1	116861907	116862235	MACS/IP_9548_HA_IP_S8_vs_WCE_9548_WCE_S14_peak_1003
chr1	116977384	116977556	MACS/IP_9548_HA_IP_S8_vs_WCE_9548_WCE_S14_peak_1004
chr1	117053582	117053928	MACS/IP_9545_HA_IP_S5_vs_WCE_9545_WCE_S11_peak_1003,MACS/IP_9548_HA_IP_S8_vs_WCE_9548_WCE_S14_peak_1005
chr1	117155701	117155832	MACS/IP_9545_HA_IP_S5_vs_WCE_9545_WCE_S11_peak_1006
chr1	117222648	117223093	MACS/IP_9545_HA_IP_S5_vs_WCE_9545_WCE_S11_peak_1007,MACS/IP_9548_HA_IP_S8_vs_WCE_9548_WCE_S14_peak_1006
chr1	117466073	117466306	MACS/IP_9545_HA_IP_S5_vs_WCE_9545_WCE_S11_peak_1008,MACS/IP_9548_HA_IP_S8_vs_WCE_9548_WCE_S14_peak_1007
chr1	117546526	117546930	MACS/IP_9545_HA_IP_S5_vs_WCE_9545_WCE_S11_peak_1009,MACS/IP_9548_HA_IP_S8_vs_WCE_9548_WCE_S14_peak_1008
chr1	117554106	117554290	MACS/IP_9545_HA_IP_S5_vs_WCE_9545_WCE_S11_peak_1010,MACS/IP_9548_HA_IP_S8_vs_WCE_9548_WCE_S14_peak_1009
chr1	117810506	117810830	MACS/IP_9545_HA_IP_S5_vs_WCE_9545_WCE_S11_peak_1011,MACS/IP_9548_HA_IP_S8_vs_WCE_9548_WCE_S14_peak_1010
chr1	117910028	117910498	MACS/IP_9548_HA_IP_S8_vs_WCE_9548_WCE_S14_peak_1011,MACS/IP_9545_HA_IP_S5_vs_WCE_9545_WCE_S11_peak_1012
chr1	117912901	117913128	MACS/IP_9548_HA_IP_S8_vs_WCE_9548_WCE_S14_peak_1012,MACS/IP_9545_HA_IP_S5_vs_WCE_9545_WCE_S11_peak_1013
chr1	117965691	117966054	MACS/IP_9545_HA_IP_S5_vs_WCE_9545_WCE_S11_peak_1014,MACS/IP_9548_HA_IP_S8_vs_WCE_9548_WCE_S14_peak_1013
chr1	118010706	118011119	MACS/IP_9548_HA_IP_S8_vs_WCE_9548_WCE_S14_peak_1014
chr1	118152325	118152598	MACS/IP_9548_HA_IP_S8_vs_WCE_9548_WCE_S14_peak_1015
chr1	118156080	118156319	MACS/IP_9548_HA_IP_S8_vs_WCE_9548_WCE_S14_peak_1016
chr1	118163579	118163740	MACS/IP_9545_HA_IP_S5_vs_WCE_9545_WCE_S11_peak_1017
chr1	118290300	118290462	MACS/IP_9545_HA_IP_S5_vs_WCE_9545_WCE_S11_peak_1018
chr1	118321217	118321530	MACS/IP_9548_HA_IP_S8_vs_WCE_9548_WCE_S14_peak_1017,MACS/IP_9545_HA_IP_S5_vs_WCE_9545_WCE_S11_peak_1019
chr1	118415344	118416117	MACS/IP_9545_HA_IP_S5_vs_WCE_9545_WCE_S11_peak_1021,MACS/IP_9548_HA_IP_S8_vs_WCE_9548_WCE_S14_peak_1018
chr1	118474129	118474455	MACS/IP_9545_HA_IP_S5_vs_WCE_9545_WCE_S11_peak_1022,MACS/IP_9548_HA_IP_S8_vs_WCE_9548_WCE_S14_peak_1019
chr1	118525944	118526097	MACS/IP_9548_HA_IP_S8_vs_WCE_9548_WCE_S14_peak_1020
chr1	118538703	118539192	MACS/IP_9545_HA_IP_S5_vs_WCE_9545_WCE_S11_peak_1023,MACS/IP_9548_HA_IP_S8_vs_WCE_9548_WCE_S14_peak_1021
chr1	118782597	118782763	MACS/IP_9545_HA_IP_S5_vs_WCE_9545_WCE_S11_peak_1024,MACS/IP_9548_HA_IP_S8_vs_WCE_9548_WCE_S14_peak_1022
chr1	118808996	118809190	MACS/IP_9545_HA_IP_S5_vs_WCE_9545_WCE_S11_peak_1025,MACS/IP_9548_HA_IP_S8_vs_WCE_9548_WCE_S14_peak_1023
chr1	118911615	118911797	MACS/IP_9548_HA_IP_S8_vs_WCE_9548_WCE_S14_peak_1024
chr1	118911950	118912294	MACS/IP_9545_HA_IP_S5_vs_WCE_9545_WCE_S11_peak_1027
chr1	118964948	118965138	MACS/IP_9548_HA_IP_S8_vs_WCE_9548_WCE_S14_peak_1025
chr1	118971627	118971869	MACS/IP_9548_HA_IP_S8_vs_WCE_9548_WCE_S14_peak_1026,MACS/IP_9545_HA_IP_S5_vs_WCE_9545_WCE_S11_peak_1028
chr1	118999774	118999924	MACS/IP_9548_HA_IP_S8_vs_WCE_9548_WCE_S14_peak_1027
chr1	119169803	119170049	MACS/IP_9548_HA_IP_S8_vs_WCE_9548_WCE_S14_peak_1028,MACS/IP_9545_HA_IP_S5_vs_WCE_9545_WCE_S11_peak_1029
chr1	119209030	119209519	MACS/IP_9545_HA_IP_S5_vs_WCE_9545_WCE_S11_peak_1030,MACS/IP_9548_HA_IP_S8_vs_WCE_9548_WCE_S14_peak_1029
chr1	119231813	119231957	MACS/IP_9545_HA_IP_S5_vs_WCE_9545_WCE_S11_peak_1031
chr1	119243856	119244046	MACS/IP_9548_HA_IP_S8_vs_WCE_9548_WCE_S14_peak_1030,MACS/IP_9545_HA_IP_S5_vs_WCE_9545_WCE_S11_peak_1032
chr1	119470113	119470324	MACS/IP_9548_HA_IP_S8_vs_WCE_9548_WCE_S14_peak_1031,MACS/IP_9545_HA_IP_S5_vs_WCE_9545_WCE_S11_peak_1033
chr1	119512521	119512725	MACS/IP_9545_HA_IP_S5_vs_WCE_9545_WCE_S11_peak_1034
chr1	119521981	119522339	MACS/IP_9545_HA_IP_S5_vs_WCE_9545_WCE_S11_peak_1035,MACS/IP_9548_HA_IP_S8_vs_WCE_9548_WCE_S14_peak_1032
chr1	119559273	119559431	MACS/IP_9548_HA_IP_S8_vs_WCE_9548_WCE_S14_peak_1033,MACS/IP_9545_HA_IP_S5_vs_WCE_9545_WCE_S11_peak_1036
chr1	119569360	119569538	MACS/IP_9548_HA_IP_S8_vs_WCE_9548_WCE_S14_peak_1034
chr1	119642798	119643081	MACS/IP_9548_HA_IP_S8_vs_WCE_9548_WCE_S14_peak_1035,MACS/IP_9545_HA_IP_S5_vs_WCE_9545_WCE_S11_peak_1037
chr1	119739912	119740426	MACS/IP_9548_HA_IP_S8_vs_WCE_9548_WCE_S14_peak_1036
chr1	119782998	119783180	MACS/IP_9545_HA_IP_S5_vs_WCE_9545_WCE_S11_peak_1039
chr1	119800615	119800812	MACS/IP_9545_HA_IP_S5_vs_WCE_9545_WCE_S11_peak_1040
chr1	119800966	119801333	MACS/IP_9545_HA_IP_S5_vs_WCE_9545_WCE_S11_peak_1041,MACS/IP_9548_HA_IP_S8_vs_WCE_9548_WCE_S14_peak_1037
chr1	119808344	119808767	MACS/IP_9548_HA_IP_S8_vs_WCE_9548_WCE_S14_peak_1038,MACS/IP_9545_HA_IP_S5_vs_WCE_9545_WCE_S11_peak_1042
chr1	119826479	119826690	MACS/IP_9545_HA_IP_S5_vs_WCE_9545_WCE_S11_peak_1043,MACS/IP_9548_HA_IP_S8_vs_WCE_9548_WCE_S14_peak_1039
chr1	120184324	120184460	MACS/IP_9548_HA_IP_S8_vs_WCE_9548_WCE_S14_peak_1040
chr1	120220540	120220879	MACS/IP_9545_HA_IP_S5_vs_WCE_9545_WCE_S11_peak_1047,MACS/IP_9548_HA_IP_S8_vs_WCE_9548_WCE_S14_peak_1041
chr1	120505213	120505604	MACS/IP_9545_HA_IP_S5_vs_WCE_9545_WCE_S11_peak_1048,MACS/IP_9548_HA_IP_S8_vs_WCE_9548_WCE_S14_peak_1042
chr1	121124298	121124457	MACS/IP_9548_HA_IP_S8_vs_WCE_9548_WCE_S14_peak_1043
chr1	121135173	121135561	MACS/IP_9545_HA_IP_S5_vs_WCE_9545_WCE_S11_peak_1050
chr1	121251286	121251615	MACS/IP_9545_HA_IP_S5_vs_WCE_9545_WCE_S11_peak_1051
chr1	121252760	121252977	MACS/IP_9545_HA_IP_S5_vs_WCE_9545_WCE_S11_peak_1052,MACS/IP_9548_HA_IP_S8_vs_WCE_9548_WCE_S14_peak_1044
chr1	142673967	142674095	MACS/IP_9548_HA_IP_S8_vs_WCE_9548_WCE_S14_peak_1045
chr1	142676834	142677012	MACS/IP_9548_HA_IP_S8_vs_WCE_9548_WCE_S14_peak_1046
chr1	143156991	143157510	MACS/IP_9545_HA_IP_S5_vs_WCE_9545_WCE_S11_peak_1056
chr1	143169632	143169775	MACS/IP_9545_HA_IP_S5_vs_WCE_9545_WCE_S11_peak_1057
chr1	143409026	143409396	MACS/IP_9548_HA_IP_S8_vs_WCE_9548_WCE_S14_peak_1048
chr1	143430238	143430729	MACS/IP_9548_HA_IP_S8_vs_WCE_9548_WCE_S14_peak_1051,MACS/IP_9545_HA_IP_S5_vs_WCE_9545_WCE_S11_peak_1060
chr1	143432920	143433086	MACS/IP_9545_HA_IP_S5_vs_WCE_9545_WCE_S11_peak_1061
chr1	143743438	143743662	MACS/IP_9545_HA_IP_S5_vs_WCE_9545_WCE_S11_peak_1062
chr1	143744034	143744283	MACS/IP_9545_HA_IP_S5_vs_WCE_9545_WCE_S11_peak_1063,MACS/IP_9548_HA_IP_S8_vs_WCE_9548_WCE_S14_peak_1052
chr1	144033513	144033837	MACS/IP_9548_HA_IP_S8_vs_WCE_9548_WCE_S14_peak_1053,MACS/IP_9545_HA_IP_S5_vs_WCE_9545_WCE_S11_peak_1064
chr1	144520548	144520846	MACS/IP_9545_HA_IP_S5_vs_WCE_9545_WCE_S11_peak_1065,MACS/IP_9548_HA_IP_S8_vs_WCE_9548_WCE_S14_peak_1054
chr1	144839848	144839987	MACS/IP_9548_HA_IP_S8_vs_WCE_9548_WCE_S14_peak_1055
chr1	144945314	144945517	MACS/IP_9548_HA_IP_S8_vs_WCE_9548_WCE_S14_peak_1056
chr1	145380227	145380357	MACS/IP_9548_HA_IP_S8_vs_WCE_9548_WCE_S14_peak_1058
chr1	145388726	145388916	MACS/IP_9545_HA_IP_S5_vs_WCE_9545_WCE_S11_peak_1066
chr1	145397181	145397409	MACS/IP_9548_HA_IP_S8_vs_WCE_9548_WCE_S14_peak_1059,MACS/IP_9545_HA_IP_S5_vs_WCE_9545_WCE_S11_peak_1067
chr1	145555071	145555482	MACS/IP_9545_HA_IP_S5_vs_WCE_9545_WCE_S11_peak_1068,MACS/IP_9548_HA_IP_S8_vs_WCE_9548_WCE_S14_peak_1060
chr1	145723708	145724018	MACS/IP_9548_HA_IP_S8_vs_WCE_9548_WCE_S14_peak_1061
chr1	146477277	146477955	MACS/IP_9545_HA_IP_S5_vs_WCE_9545_WCE_S11_peak_1071,MACS/IP_9548_HA_IP_S8_vs_WCE_9548_WCE_S14_peak_1062
chr1	146555985	146556259	MACS/IP_9548_HA_IP_S8_vs_WCE_9548_WCE_S14_peak_1063
chr1	146774863	146775185	MACS/IP_9548_HA_IP_S8_vs_WCE_9548_WCE_S14_peak_1065,MACS/IP_9545_HA_IP_S5_vs_WCE_9545_WCE_S11_peak_1073
chr1	146844835	146845568	MACS/IP_9545_HA_IP_S5_vs_WCE_9545_WCE_S11_peak_1074,MACS/IP_9548_HA_IP_S8_vs_WCE_9548_WCE_S14_peak_1066
chr1	146866653	146866808	MACS/IP_9548_HA_IP_S8_vs_WCE_9548_WCE_S14_peak_1067
chr1	146915850	146916624	MACS/IP_9548_HA_IP_S8_vs_WCE_9548_WCE_S14_peak_1068,MACS/IP_9545_HA_IP_S5_vs_WCE_9545_WCE_S11_peak_1075
chr1	147016086	147016662	MACS/IP_9545_HA_IP_S5_vs_WCE_9545_WCE_S11_peak_1077,MACS/IP_9548_HA_IP_S8_vs_WCE_9548_WCE_S14_peak_1071
chr1	147024502	147024782	MACS/IP_9545_HA_IP_S5_vs_WCE_9545_WCE_S11_peak_1078,MACS/IP_9548_HA_IP_S8_vs_WCE_9548_WCE_S14_peak_1072
chr1	147051442	147051724	MACS/IP_9548_HA_IP_S8_vs_WCE_9548_WCE_S14_peak_1073
chr1	147053014	147053545	MACS/IP_9548_HA_IP_S8_vs_WCE_9548_WCE_S14_peak_1074,MACS/IP_9545_HA_IP_S5_vs_WCE_9545_WCE_S11_peak_1079
chr1	147112306	147112777	MACS/IP_9545_HA_IP_S5_vs_WCE_9545_WCE_S11_peak_1080,MACS/IP_9548_HA_IP_S8_vs_WCE_9548_WCE_S14_peak_1075
chr1	147219440	147219651	MACS/IP_9548_HA_IP_S8_vs_WCE_9548_WCE_S14_peak_1076
chr1	147243765	147244003	MACS/IP_9548_HA_IP_S8_vs_WCE_9548_WCE_S14_peak_1077,MACS/IP_9545_HA_IP_S5_vs_WCE_9545_WCE_S11_peak_1081
chr1	147262722	147263060	MACS/IP_9545_HA_IP_S5_vs_WCE_9545_WCE_S11_peak_1082
chr1	147263197	147263618	MACS/IP_9545_HA_IP_S5_vs_WCE_9545_WCE_S11_peak_1083,MACS/IP_9548_HA_IP_S8_vs_WCE_9548_WCE_S14_peak_1078
chr1	147806292	147806664	MACS/IP_9548_HA_IP_S8_vs_WCE_9548_WCE_S14_peak_1080
chr1	148193167	148193424	MACS/IP_9548_HA_IP_S8_vs_WCE_9548_WCE_S14_peak_1081
chr1	148241488	148241836	MACS/IP_9545_HA_IP_S5_vs_WCE_9545_WCE_S11_peak_1085,MACS/IP_9548_HA_IP_S8_vs_WCE_9548_WCE_S14_peak_1082
chr1	148512867	148513104	MACS/IP_9545_HA_IP_S5_vs_WCE_9545_WCE_S11_peak_1086,MACS/IP_9548_HA_IP_S8_vs_WCE_9548_WCE_S14_peak_1083
chr1	149352294	149352434	MACS/IP_9548_HA_IP_S8_vs_WCE_9548_WCE_S14_peak_1085
chr1	149576641	149576836	MACS/IP_9548_HA_IP_S8_vs_WCE_9548_WCE_S14_peak_1086
chr1	149713747	149713955	MACS/IP_9548_HA_IP_S8_vs_WCE_9548_WCE_S14_peak_1088
chr1	149857292	149857492	MACS/IP_9545_HA_IP_S5_vs_WCE_9545_WCE_S11_peak_1087,MACS/IP_9548_HA_IP_S8_vs_WCE_9548_WCE_S14_peak_1090
chr1	149958473	149958658	MACS/IP_9548_HA_IP_S8_vs_WCE_9548_WCE_S14_peak_1091
chr1	150072364	150072524	MACS/IP_9545_HA_IP_S5_vs_WCE_9545_WCE_S11_peak_1088,MACS/IP_9548_HA_IP_S8_vs_WCE_9548_WCE_S14_peak_1092
chr1	150229546	150229768	MACS/IP_9545_HA_IP_S5_vs_WCE_9545_WCE_S11_peak_1089,MACS/IP_9548_HA_IP_S8_vs_WCE_9548_WCE_S14_peak_1093
chr1	150280424	150280607	MACS/IP_9548_HA_IP_S8_vs_WCE_9548_WCE_S14_peak_1094,MACS/IP_9545_HA_IP_S5_vs_WCE_9545_WCE_S11_peak_1090
chr1	150595617	150596088	MACS/IP_9548_HA_IP_S8_vs_WCE_9548_WCE_S14_peak_1095,MACS/IP_9545_HA_IP_S5_vs_WCE_9545_WCE_S11_peak_1091
chr1	150691834	150692154	MACS/IP_9548_HA_IP_S8_vs_WCE_9548_WCE_S14_peak_1096,MACS/IP_9545_HA_IP_S5_vs_WCE_9545_WCE_S11_peak_1092
chr1	150738109	150738292	MACS/IP_9545_HA_IP_S5_vs_WCE_9545_WCE_S11_peak_1093
chr1	150770947	150771345	MACS/IP_9545_HA_IP_S5_vs_WCE_9545_WCE_S11_peak_1094,MACS/IP_9548_HA_IP_S8_vs_WCE_9548_WCE_S14_peak_1097
chr1	150883189	150884239	MACS/IP_9548_HA_IP_S8_vs_WCE_9548_WCE_S14_peak_1098,MACS/IP_9545_HA_IP_S5_vs_WCE_9545_WCE_S11_peak_1095
chr1	151025274	151025719	MACS/IP_9545_HA_IP_S5_vs_WCE_9545_WCE_S11_peak_1096,MACS/IP_9548_HA_IP_S8_vs_WCE_9548_WCE_S14_peak_1099
chr1	151043235	151043778	MACS/IP_9545_HA_IP_S5_vs_WCE_9545_WCE_S11_peak_1097,MACS/IP_9548_HA_IP_S8_vs_WCE_9548_WCE_S14_peak_1100
chr1	151171057	151171465	MACS/IP_9548_HA_IP_S8_vs_WCE_9548_WCE_S14_peak_1101,MACS/IP_9545_HA_IP_S5_vs_WCE_9545_WCE_S11_peak_1098
chr1	151362053	151362401	MACS/IP_9548_HA_IP_S8_vs_WCE_9548_WCE_S14_peak_1102,MACS/IP_9545_HA_IP_S5_vs_WCE_9545_WCE_S11_peak_1099
chr1	151456506	151456811	MACS/IP_9545_HA_IP_S5_vs_WCE_9545_WCE_S11_peak_1100,MACS/IP_9548_HA_IP_S8_vs_WCE_9548_WCE_S14_peak_1103
chr1	151516364	151516927	MACS/IP_9545_HA_IP_S5_vs_WCE_9545_WCE_S11_peak_1101,MACS/IP_9548_HA_IP_S8_vs_WCE_9548_WCE_S14_peak_1104
chr1	151526471	151526629	MACS/IP_9548_HA_IP_S8_vs_WCE_9548_WCE_S14_peak_1105
chr1	151573072	151573471	MACS/IP_9545_HA_IP_S5_vs_WCE_9545_WCE_S11_peak_1102,MACS/IP_9548_HA_IP_S8_vs_WCE_9548_WCE_S14_peak_1106
chr1	151763249	151763742	MACS/IP_9545_HA_IP_S5_vs_WCE_9545_WCE_S11_peak_1103,MACS/IP_9548_HA_IP_S8_vs_WCE_9548_WCE_S14_peak_1108
chr1	151789883	151790183	MACS/IP_9545_HA_IP_S5_vs_WCE_9545_WCE_S11_peak_1104,MACS/IP_9548_HA_IP_S8_vs_WCE_9548_WCE_S14_peak_1109
chr1	151830544	151830904	MACS/IP_9545_HA_IP_S5_vs_WCE_9545_WCE_S11_peak_1106,MACS/IP_9548_HA_IP_S8_vs_WCE_9548_WCE_S14_peak_1110
chr1	151832216	151832416	MACS/IP_9548_HA_IP_S8_vs_WCE_9548_WCE_S14_peak_1111,MACS/IP_9545_HA_IP_S5_vs_WCE_9545_WCE_S11_peak_1107
chr1	151872712	151873021	MACS/IP_9545_HA_IP_S5_vs_WCE_9545_WCE_S11_peak_1109,MACS/IP_9548_HA_IP_S8_vs_WCE_9548_WCE_S14_peak_1112
chr1	151945402	151945666	MACS/IP_9548_HA_IP_S8_vs_WCE_9548_WCE_S14_peak_1113,MACS/IP_9545_HA_IP_S5_vs_WCE_9545_WCE_S11_peak_1110
chr1	151963345	151963474	MACS/IP_9548_HA_IP_S8_vs_WCE_9548_WCE_S14_peak_1114
chr1	152023741	152023997	MACS/IP_9545_HA_IP_S5_vs_WCE_9545_WCE_S11_peak_1111,MACS/IP_9548_HA_IP_S8_vs_WCE_9548_WCE_S14_peak_1115
chr1	152060942	152061087	MACS/IP_9548_HA_IP_S8_vs_WCE_9548_WCE_S14_peak_1116
chr1	152119100	152119368	MACS/IP_9548_HA_IP_S8_vs_WCE_9548_WCE_S14_peak_1117,MACS/IP_9545_HA_IP_S5_vs_WCE_9545_WCE_S11_peak_1112
chr1	152121601	152121855	MACS/IP_9548_HA_IP_S8_vs_WCE_9548_WCE_S14_peak_1118,MACS/IP_9545_HA_IP_S5_vs_WCE_9545_WCE_S11_peak_1113
chr1	152210101	152210292	MACS/IP_9545_HA_IP_S5_vs_WCE_9545_WCE_S11_peak_1114,MACS/IP_9548_HA_IP_S8_vs_WCE_9548_WCE_S14_peak_1119
chr1	152332551	152332788	MACS/IP_9545_HA_IP_S5_vs_WCE_9545_WCE_S11_peak_1115
chr1	152445274	152445405	MACS/IP_9545_HA_IP_S5_vs_WCE_9545_WCE_S11_peak_1116
chr1	152495658	152495811	MACS/IP_9545_HA_IP_S5_vs_WCE_9545_WCE_S11_peak_1117
chr1	152516578	152516752	MACS/IP_9548_HA_IP_S8_vs_WCE_9548_WCE_S14_peak_1121
chr1	152671974	152672122	MACS/IP_9545_HA_IP_S5_vs_WCE_9545_WCE_S11_peak_1119
chr1	152675147	152675383	MACS/IP_9548_HA_IP_S8_vs_WCE_9548_WCE_S14_peak_1122
chr1	152779276	152779508	MACS/IP_9545_HA_IP_S5_vs_WCE_9545_WCE_S11_peak_1121
chr1	152868524	152868934	MACS/IP_9548_HA_IP_S8_vs_WCE_9548_WCE_S14_peak_1124,MACS/IP_9545_HA_IP_S5_vs_WCE_9545_WCE_S11_peak_1122
chr1	152880371	152880502	MACS/IP_9548_HA_IP_S8_vs_WCE_9548_WCE_S14_peak_1126
chr1	152942984	152943364	MACS/IP_9545_HA_IP_S5_vs_WCE_9545_WCE_S11_peak_1123,MACS/IP_9548_HA_IP_S8_vs_WCE_9548_WCE_S14_peak_1127
chr1	152975401	152975603	MACS/IP_9545_HA_IP_S5_vs_WCE_9545_WCE_S11_peak_1124
chr1	153007705	153007905	MACS/IP_9548_HA_IP_S8_vs_WCE_9548_WCE_S14_peak_1128
chr1	153013413	153013640	MACS/IP_9548_HA_IP_S8_vs_WCE_9548_WCE_S14_peak_1129
chr1	153330207	153330466	MACS/IP_9545_HA_IP_S5_vs_WCE_9545_WCE_S11_peak_1126,MACS/IP_9548_HA_IP_S8_vs_WCE_9548_WCE_S14_peak_1130
chr1	153460191	153460504	MACS/IP_9545_HA_IP_S5_vs_WCE_9545_WCE_S11_peak_1128,MACS/IP_9548_HA_IP_S8_vs_WCE_9548_WCE_S14_peak_1131
chr1	153541022	153541222	MACS/IP_9548_HA_IP_S8_vs_WCE_9548_WCE_S14_peak_1132,MACS/IP_9545_HA_IP_S5_vs_WCE_9545_WCE_S11_peak_1129
chr1	153568058	153568456	MACS/IP_9545_HA_IP_S5_vs_WCE_9545_WCE_S11_peak_1130,MACS/IP_9548_HA_IP_S8_vs_WCE_9548_WCE_S14_peak_1133
chr1	153634032	153634233	MACS/IP_9548_HA_IP_S8_vs_WCE_9548_WCE_S14_peak_1134
chr1	153643138	153643336	MACS/IP_9545_HA_IP_S5_vs_WCE_9545_WCE_S11_peak_1132,MACS/IP_9548_HA_IP_S8_vs_WCE_9548_WCE_S14_peak_1135
chr1	153934153	153934723	MACS/IP_9548_HA_IP_S8_vs_WCE_9548_WCE_S14_peak_1137,MACS/IP_9545_HA_IP_S5_vs_WCE_9545_WCE_S11_peak_1134
chr1	153983237	153983763	MACS/IP_9545_HA_IP_S5_vs_WCE_9545_WCE_S11_peak_1135,MACS/IP_9548_HA_IP_S8_vs_WCE_9548_WCE_S14_peak_1138
chr1	153998040	153998322	MACS/IP_9545_HA_IP_S5_vs_WCE_9545_WCE_S11_peak_1136,MACS/IP_9548_HA_IP_S8_vs_WCE_9548_WCE_S14_peak_1139
chr1	154026598	154026734	MACS/IP_9545_HA_IP_S5_vs_WCE_9545_WCE_S11_peak_1137
chr1	154118842	154119012	MACS/IP_9548_HA_IP_S8_vs_WCE_9548_WCE_S14_peak_1140
chr1	154166930	154167086	MACS/IP_9548_HA_IP_S8_vs_WCE_9548_WCE_S14_peak_1141
chr1	154366165	154366323	MACS/IP_9545_HA_IP_S5_vs_WCE_9545_WCE_S11_peak_1139
chr1	154392688	154392895	MACS/IP_9548_HA_IP_S8_vs_WCE_9548_WCE_S14_peak_1142,MACS/IP_9545_HA_IP_S5_vs_WCE_9545_WCE_S11_peak_1140
chr1	154499756	154499924	MACS/IP_9545_HA_IP_S5_vs_WCE_9545_WCE_S11_peak_1141
chr1	154719098	154719285	MACS/IP_9545_HA_IP_S5_vs_WCE_9545_WCE_S11_peak_1142
chr1	154954266	154954841	MACS/IP_9548_HA_IP_S8_vs_WCE_9548_WCE_S14_peak_1145,MACS/IP_9545_HA_IP_S5_vs_WCE_9545_WCE_S11_peak_1143
chr1	154987900	154988408	MACS/IP_9545_HA_IP_S5_vs_WCE_9545_WCE_S11_peak_1144,MACS/IP_9548_HA_IP_S8_vs_WCE_9548_WCE_S14_peak_1146
chr1	155047338	155047991	MACS/IP_9548_HA_IP_S8_vs_WCE_9548_WCE_S14_peak_1147,MACS/IP_9545_HA_IP_S5_vs_WCE_9545_WCE_S11_peak_1145
chr1	155135184	155135890	MACS/IP_9545_HA_IP_S5_vs_WCE_9545_WCE_S11_peak_1146,MACS/IP_9548_HA_IP_S8_vs_WCE_9548_WCE_S14_peak_1148
chr1	155230554	155230725	MACS/IP_9548_HA_IP_S8_vs_WCE_9548_WCE_S14_peak_1150
chr1	155279009	155279179	MACS/IP_9548_HA_IP_S8_vs_WCE_9548_WCE_S14_peak_1151
chr1	155486873	155487151	MACS/IP_9548_HA_IP_S8_vs_WCE_9548_WCE_S14_peak_1153
chr1	155584409	155584785	MACS/IP_9545_HA_IP_S5_vs_WCE_9545_WCE_S11_peak_1147,MACS/IP_9548_HA_IP_S8_vs_WCE_9548_WCE_S14_peak_1154
chr1	155720276	155720662	MACS/IP_9548_HA_IP_S8_vs_WCE_9548_WCE_S14_peak_1155,MACS/IP_9545_HA_IP_S5_vs_WCE_9545_WCE_S11_peak_1148
chr1	155819799	155820051	MACS/IP_9548_HA_IP_S8_vs_WCE_9548_WCE_S14_peak_1156
chr1	155936872	155937125	MACS/IP_9545_HA_IP_S5_vs_WCE_9545_WCE_S11_peak_1149
chr1	155986224	155986825	MACS/IP_9545_HA_IP_S5_vs_WCE_9545_WCE_S11_peak_1150,MACS/IP_9548_HA_IP_S8_vs_WCE_9548_WCE_S14_peak_1157
chr1	156031743	156032133	MACS/IP_9548_HA_IP_S8_vs_WCE_9548_WCE_S14_peak_1158,MACS/IP_9545_HA_IP_S5_vs_WCE_9545_WCE_S11_peak_1151
chr1	156033247	156033438	MACS/IP_9548_HA_IP_S8_vs_WCE_9548_WCE_S14_peak_1159
chr1	156110914	156111231	MACS/IP_9548_HA_IP_S8_vs_WCE_9548_WCE_S14_peak_1160,MACS/IP_9545_HA_IP_S5_vs_WCE_9545_WCE_S11_peak_1152
chr1	156128104	156128454	MACS/IP_9548_HA_IP_S8_vs_WCE_9548_WCE_S14_peak_1161,MACS/IP_9545_HA_IP_S5_vs_WCE_9545_WCE_S11_peak_1153
chr1	156295951	156296110	MACS/IP_9545_HA_IP_S5_vs_WCE_9545_WCE_S11_peak_1154
chr1	156334357	156334694	MACS/IP_9548_HA_IP_S8_vs_WCE_9548_WCE_S14_peak_1162,MACS/IP_9545_HA_IP_S5_vs_WCE_9545_WCE_S11_peak_1155
chr1	156468899	156469617	MACS/IP_9545_HA_IP_S5_vs_WCE_9545_WCE_S11_peak_1157,MACS/IP_9548_HA_IP_S8_vs_WCE_9548_WCE_S14_peak_1164
chr1	156583732	156584131	MACS/IP_9545_HA_IP_S5_vs_WCE_9545_WCE_S11_peak_1158,MACS/IP_9548_HA_IP_S8_vs_WCE_9548_WCE_S14_peak_1165
chr1	156666628	156666898	MACS/IP_9548_HA_IP_S8_vs_WCE_9548_WCE_S14_peak_1166,MACS/IP_9545_HA_IP_S5_vs_WCE_9545_WCE_S11_peak_1159
chr1	156676944	156677179	MACS/IP_9545_HA_IP_S5_vs_WCE_9545_WCE_S11_peak_1160,MACS/IP_9548_HA_IP_S8_vs_WCE_9548_WCE_S14_peak_1167
chr1	156736106	156736725	MACS/IP_9548_HA_IP_S8_vs_WCE_9548_WCE_S14_peak_1168,MACS/IP_9545_HA_IP_S5_vs_WCE_9545_WCE_S11_peak_1161
chr1	156751058	156751282	MACS/IP_9545_HA_IP_S5_vs_WCE_9545_WCE_S11_peak_1162,MACS/IP_9548_HA_IP_S8_vs_WCE_9548_WCE_S14_peak_1169
chr1	156786518	156786752	MACS/IP_9545_HA_IP_S5_vs_WCE_9545_WCE_S11_peak_1163,MACS/IP_9548_HA_IP_S8_vs_WCE_9548_WCE_S14_peak_1170
chr1	156883441	156883849	MACS/IP_9545_HA_IP_S5_vs_WCE_9545_WCE_S11_peak_1165,MACS/IP_9548_HA_IP_S8_vs_WCE_9548_WCE_S14_peak_1171
chr1	156992373	156992707	MACS/IP_9545_HA_IP_S5_vs_WCE_9545_WCE_S11_peak_1166,MACS/IP_9548_HA_IP_S8_vs_WCE_9548_WCE_S14_peak_1172
chr1	157072053	157072270	MACS/IP_9545_HA_IP_S5_vs_WCE_9545_WCE_S11_peak_1167,MACS/IP_9548_HA_IP_S8_vs_WCE_9548_WCE_S14_peak_1173
chr1	157218573	157218806	MACS/IP_9545_HA_IP_S5_vs_WCE_9545_WCE_S11_peak_1168
chr1	157221793	157221993	MACS/IP_9548_HA_IP_S8_vs_WCE_9548_WCE_S14_peak_1174
chr1	157372940	157373067	MACS/IP_9548_HA_IP_S8_vs_WCE_9548_WCE_S14_peak_1175
chr1	157377499	157377652	MACS/IP_9548_HA_IP_S8_vs_WCE_9548_WCE_S14_peak_1176
chr1	157406614	157406823	MACS/IP_9545_HA_IP_S5_vs_WCE_9545_WCE_S11_peak_1170,MACS/IP_9548_HA_IP_S8_vs_WCE_9548_WCE_S14_peak_1177
chr1	157407502	157407938	MACS/IP_9545_HA_IP_S5_vs_WCE_9545_WCE_S11_peak_1171,MACS/IP_9548_HA_IP_S8_vs_WCE_9548_WCE_S14_peak_1178
chr1	157555300	157555432	MACS/IP_9548_HA_IP_S8_vs_WCE_9548_WCE_S14_peak_1179
chr1	157591837	157591985	MACS/IP_9548_HA_IP_S8_vs_WCE_9548_WCE_S14_peak_1180
chr1	157593808	157594052	MACS/IP_9545_HA_IP_S5_vs_WCE_9545_WCE_S11_peak_1173
chr1	157644238	157644453	MACS/IP_9545_HA_IP_S5_vs_WCE_9545_WCE_S11_peak_1174,MACS/IP_9548_HA_IP_S8_vs_WCE_9548_WCE_S14_peak_1181
chr1	157736600	157736846	MACS/IP_9548_HA_IP_S8_vs_WCE_9548_WCE_S14_peak_1182,MACS/IP_9545_HA_IP_S5_vs_WCE_9545_WCE_S11_peak_1175
chr1	157821556	157821688	MACS/IP_9548_HA_IP_S8_vs_WCE_9548_WCE_S14_peak_1184
chr1	157881164	157881414	MACS/IP_9545_HA_IP_S5_vs_WCE_9545_WCE_S11_peak_1176,MACS/IP_9548_HA_IP_S8_vs_WCE_9548_WCE_S14_peak_1185
chr1	157949255	157949421	MACS/IP_9545_HA_IP_S5_vs_WCE_9545_WCE_S11_peak_1178
chr1	158323524	158323785	MACS/IP_9548_HA_IP_S8_vs_WCE_9548_WCE_S14_peak_1189,MACS/IP_9545_HA_IP_S5_vs_WCE_9545_WCE_S11_peak_1181
chr1	159090868	159091096	MACS/IP_9545_HA_IP_S5_vs_WCE_9545_WCE_S11_peak_1183,MACS/IP_9548_HA_IP_S8_vs_WCE_9548_WCE_S14_peak_1192
chr1	159128843	159129290	MACS/IP_9545_HA_IP_S5_vs_WCE_9545_WCE_S11_peak_1184,MACS/IP_9548_HA_IP_S8_vs_WCE_9548_WCE_S14_peak_1193
chr1	159156173	159156380	MACS/IP_9545_HA_IP_S5_vs_WCE_9545_WCE_S11_peak_1185
chr1	159157284	159157559	MACS/IP_9548_HA_IP_S8_vs_WCE_9548_WCE_S14_peak_1194
chr1	159175199	159175428	MACS/IP_9548_HA_IP_S8_vs_WCE_9548_WCE_S14_peak_1195,MACS/IP_9545_HA_IP_S5_vs_WCE_9545_WCE_S11_peak_1186
chr1	159544048	159544231	MACS/IP_9545_HA_IP_S5_vs_WCE_9545_WCE_S11_peak_1187
chr1	159559950	159560191	MACS/IP_9548_HA_IP_S8_vs_WCE_9548_WCE_S14_peak_1196
chr1	159564726	159564906	MACS/IP_9545_HA_IP_S5_vs_WCE_9545_WCE_S11_peak_1188
chr1	159630293	159630533	MACS/IP_9545_HA_IP_S5_vs_WCE_9545_WCE_S11_peak_1189
chr1	159634846	159635013	MACS/IP_9545_HA_IP_S5_vs_WCE_9545_WCE_S11_peak_1190
chr1	159648557	159648721	MACS/IP_9545_HA_IP_S5_vs_WCE_9545_WCE_S11_peak_1191,MACS/IP_9548_HA_IP_S8_vs_WCE_9548_WCE_S14_peak_1197
chr1	159649687	159649896	MACS/IP_9545_HA_IP_S5_vs_WCE_9545_WCE_S11_peak_1192
chr1	159741532	159741731	MACS/IP_9545_HA_IP_S5_vs_WCE_9545_WCE_S11_peak_1193
chr1	159818852	159819159	MACS/IP_9545_HA_IP_S5_vs_WCE_9545_WCE_S11_peak_1194
chr1	159859972	159860476	MACS/IP_9545_HA_IP_S5_vs_WCE_9545_WCE_S11_peak_1195,MACS/IP_9548_HA_IP_S8_vs_WCE_9548_WCE_S14_peak_1199
chr1	159906719	159906899	MACS/IP_9545_HA_IP_S5_vs_WCE_9545_WCE_S11_peak_1196
chr1	160012740	160012869	MACS/IP_9548_HA_IP_S8_vs_WCE_9548_WCE_S14_peak_1200
chr1	160067022	160067274	MACS/IP_9548_HA_IP_S8_vs_WCE_9548_WCE_S14_peak_1201,MACS/IP_9545_HA_IP_S5_vs_WCE_9545_WCE_S11_peak_1197
chr1	160081762	160081916	MACS/IP_9548_HA_IP_S8_vs_WCE_9548_WCE_S14_peak_1202
chr1	160175276	160175447	MACS/IP_9548_HA_IP_S8_vs_WCE_9548_WCE_S14_peak_1203
chr1	160302865	160303325	MACS/IP_9545_HA_IP_S5_vs_WCE_9545_WCE_S11_peak_1199,MACS/IP_9548_HA_IP_S8_vs_WCE_9548_WCE_S14_peak_1204
chr1	160503816	160503985	MACS/IP_9545_HA_IP_S5_vs_WCE_9545_WCE_S11_peak_1202
chr1	160619228	160619458	MACS/IP_9545_HA_IP_S5_vs_WCE_9545_WCE_S11_peak_1203
chr1	160635997	160636367	MACS/IP_9545_HA_IP_S5_vs_WCE_9545_WCE_S11_peak_1204,MACS/IP_9548_HA_IP_S8_vs_WCE_9548_WCE_S14_peak_1206
chr1	160726233	160726425	MACS/IP_9545_HA_IP_S5_vs_WCE_9545_WCE_S11_peak_1205,MACS/IP_9548_HA_IP_S8_vs_WCE_9548_WCE_S14_peak_1207
chr1	160740791	160740959	MACS/IP_9548_HA_IP_S8_vs_WCE_9548_WCE_S14_peak_1208
chr1	160808857	160809005	MACS/IP_9548_HA_IP_S8_vs_WCE_9548_WCE_S14_peak_1209
chr1	160836297	160836993	MACS/IP_9548_HA_IP_S8_vs_WCE_9548_WCE_S14_peak_1210,MACS/IP_9545_HA_IP_S5_vs_WCE_9545_WCE_S11_peak_1207
chr1	160887765	160887936	MACS/IP_9548_HA_IP_S8_vs_WCE_9548_WCE_S14_peak_1211,MACS/IP_9545_HA_IP_S5_vs_WCE_9545_WCE_S11_peak_1208
chr1	161019040	161019731	MACS/IP_9548_HA_IP_S8_vs_WCE_9548_WCE_S14_peak_1212,MACS/IP_9545_HA_IP_S5_vs_WCE_9545_WCE_S11_peak_1209
chr1	161044420	161044584	MACS/IP_9548_HA_IP_S8_vs_WCE_9548_WCE_S14_peak_1213
chr1	161067254	161067517	MACS/IP_9545_HA_IP_S5_vs_WCE_9545_WCE_S11_peak_1210,MACS/IP_9548_HA_IP_S8_vs_WCE_9548_WCE_S14_peak_1214
chr1	161100639	161100965	MACS/IP_9545_HA_IP_S5_vs_WCE_9545_WCE_S11_peak_1211,MACS/IP_9548_HA_IP_S8_vs_WCE_9548_WCE_S14_peak_1215
chr1	161278892	161279057	MACS/IP_9548_HA_IP_S8_vs_WCE_9548_WCE_S14_peak_1216
chr1	161335332	161335673	MACS/IP_9545_HA_IP_S5_vs_WCE_9545_WCE_S11_peak_1212,MACS/IP_9548_HA_IP_S8_vs_WCE_9548_WCE_S14_peak_1217
chr1	161374522	161374679	MACS/IP_9545_HA_IP_S5_vs_WCE_9545_WCE_S11_peak_1213
chr1	161392504	161393161	MACS/IP_9545_HA_IP_S5_vs_WCE_9545_WCE_S11_peak_1214,MACS/IP_9548_HA_IP_S8_vs_WCE_9548_WCE_S14_peak_1219
chr1	161407102	161407868	MACS/IP_9548_HA_IP_S8_vs_WCE_9548_WCE_S14_peak_1220,MACS/IP_9545_HA_IP_S5_vs_WCE_9545_WCE_S11_peak_1215
chr1	161414577	161414786	MACS/IP_9545_HA_IP_S5_vs_WCE_9545_WCE_S11_peak_1216
chr1	161698317	161698685	MACS/IP_9545_HA_IP_S5_vs_WCE_9545_WCE_S11_peak_1219,MACS/IP_9548_HA_IP_S8_vs_WCE_9548_WCE_S14_peak_1222
chr1	161890869	161891032	MACS/IP_9545_HA_IP_S5_vs_WCE_9545_WCE_S11_peak_1220
chr1	162008016	162008361	MACS/IP_9548_HA_IP_S8_vs_WCE_9548_WCE_S14_peak_1223
chr1	162162647	162162965	MACS/IP_9545_HA_IP_S5_vs_WCE_9545_WCE_S11_peak_1223,MACS/IP_9548_HA_IP_S8_vs_WCE_9548_WCE_S14_peak_1224
chr1	162465800	162466056	MACS/IP_9548_HA_IP_S8_vs_WCE_9548_WCE_S14_peak_1226,MACS/IP_9545_HA_IP_S5_vs_WCE_9545_WCE_S11_peak_1224
chr1	162603831	162604020	MACS/IP_9545_HA_IP_S5_vs_WCE_9545_WCE_S11_peak_1225,MACS/IP_9548_HA_IP_S8_vs_WCE_9548_WCE_S14_peak_1227
chr1	162768235	162768593	MACS/IP_9545_HA_IP_S5_vs_WCE_9545_WCE_S11_peak_1226,MACS/IP_9548_HA_IP_S8_vs_WCE_9548_WCE_S14_peak_1228
chr1	162801525	162801887	MACS/IP_9548_HA_IP_S8_vs_WCE_9548_WCE_S14_peak_1229,MACS/IP_9545_HA_IP_S5_vs_WCE_9545_WCE_S11_peak_1227
chr1	162804271	162804510	MACS/IP_9545_HA_IP_S5_vs_WCE_9545_WCE_S11_peak_1228
chr1	162842920	162843112	MACS/IP_9545_HA_IP_S5_vs_WCE_9545_WCE_S11_peak_1229,MACS/IP_9548_HA_IP_S8_vs_WCE_9548_WCE_S14_peak_1230
chr1	162862041	162862283	MACS/IP_9548_HA_IP_S8_vs_WCE_9548_WCE_S14_peak_1231
chr1	162919089	162919232	MACS/IP_9545_HA_IP_S5_vs_WCE_9545_WCE_S11_peak_1230
chr1	163012377	163012612	MACS/IP_9545_HA_IP_S5_vs_WCE_9545_WCE_S11_peak_1231,MACS/IP_9548_HA_IP_S8_vs_WCE_9548_WCE_S14_peak_1232
chr1	163100892	163101078	MACS/IP_9548_HA_IP_S8_vs_WCE_9548_WCE_S14_peak_1234
chr1	163121304	163121482	MACS/IP_9545_HA_IP_S5_vs_WCE_9545_WCE_S11_peak_1233
chr1	163135874	163136122	MACS/IP_9548_HA_IP_S8_vs_WCE_9548_WCE_S14_peak_1235,MACS/IP_9545_HA_IP_S5_vs_WCE_9545_WCE_S11_peak_1234
chr1	163299251	163299474	MACS/IP_9548_HA_IP_S8_vs_WCE_9548_WCE_S14_peak_1236
chr1	163607066	163607341	MACS/IP_9548_HA_IP_S8_vs_WCE_9548_WCE_S14_peak_1237,MACS/IP_9545_HA_IP_S5_vs_WCE_9545_WCE_S11_peak_1236
chr1	163624369	163624636	MACS/IP_9545_HA_IP_S5_vs_WCE_9545_WCE_S11_peak_1237,MACS/IP_9548_HA_IP_S8_vs_WCE_9548_WCE_S14_peak_1238
chr1	163733751	163733891	MACS/IP_9548_HA_IP_S8_vs_WCE_9548_WCE_S14_peak_1239
chr1	163808570	163808895	MACS/IP_9545_HA_IP_S5_vs_WCE_9545_WCE_S11_peak_1238,MACS/IP_9548_HA_IP_S8_vs_WCE_9548_WCE_S14_peak_1240
chr1	163827802	163828088	MACS/IP_9545_HA_IP_S5_vs_WCE_9545_WCE_S11_peak_1239,MACS/IP_9548_HA_IP_S8_vs_WCE_9548_WCE_S14_peak_1241
chr1	163920801	163920999	MACS/IP_9548_HA_IP_S8_vs_WCE_9548_WCE_S14_peak_1242
chr1	164042952	164043750	MACS/IP_9548_HA_IP_S8_vs_WCE_9548_WCE_S14_peak_1243,MACS/IP_9545_HA_IP_S5_vs_WCE_9545_WCE_S11_peak_1241
chr1	164055851	164056377	MACS/IP_9545_HA_IP_S5_vs_WCE_9545_WCE_S11_peak_1242,MACS/IP_9548_HA_IP_S8_vs_WCE_9548_WCE_S14_peak_1244
chr1	164239536	164239819	MACS/IP_9548_HA_IP_S8_vs_WCE_9548_WCE_S14_peak_1246,MACS/IP_9545_HA_IP_S5_vs_WCE_9545_WCE_S11_peak_1243
chr1	164330283	164330506	MACS/IP_9548_HA_IP_S8_vs_WCE_9548_WCE_S14_peak_1247,MACS/IP_9545_HA_IP_S5_vs_WCE_9545_WCE_S11_peak_1244
chr1	164340822	164341255	MACS/IP_9545_HA_IP_S5_vs_WCE_9545_WCE_S11_peak_1245,MACS/IP_9548_HA_IP_S8_vs_WCE_9548_WCE_S14_peak_1248
chr1	164358876	164359067	MACS/IP_9545_HA_IP_S5_vs_WCE_9545_WCE_S11_peak_1246
chr1	164386572	164386849	MACS/IP_9545_HA_IP_S5_vs_WCE_9545_WCE_S11_peak_1247
chr1	164416868	164417129	MACS/IP_9545_HA_IP_S5_vs_WCE_9545_WCE_S11_peak_1248
chr1	164702163	164702363	MACS/IP_9548_HA_IP_S8_vs_WCE_9548_WCE_S14_peak_1251
chr1	164838659	164838943	MACS/IP_9548_HA_IP_S8_vs_WCE_9548_WCE_S14_peak_1252
chr1	164858528	164858679	MACS/IP_9545_HA_IP_S5_vs_WCE_9545_WCE_S11_peak_1249
chr1	164983760	164983910	MACS/IP_9548_HA_IP_S8_vs_WCE_9548_WCE_S14_peak_1253
chr1	165003008	165003307	MACS/IP_9548_HA_IP_S8_vs_WCE_9548_WCE_S14_peak_1254,MACS/IP_9545_HA_IP_S5_vs_WCE_9545_WCE_S11_peak_1250
chr1	165183337	165183488	MACS/IP_9545_HA_IP_S5_vs_WCE_9545_WCE_S11_peak_1251
chr1	165205437	165205753	MACS/IP_9548_HA_IP_S8_vs_WCE_9548_WCE_S14_peak_1255,MACS/IP_9545_HA_IP_S5_vs_WCE_9545_WCE_S11_peak_1252
chr1	165411381	165411522	MACS/IP_9548_HA_IP_S8_vs_WCE_9548_WCE_S14_peak_1256
chr1	165417528	165417863	MACS/IP_9545_HA_IP_S5_vs_WCE_9545_WCE_S11_peak_1253,MACS/IP_9548_HA_IP_S8_vs_WCE_9548_WCE_S14_peak_1257
chr1	165557091	165557282	MACS/IP_9548_HA_IP_S8_vs_WCE_9548_WCE_S14_peak_1259
chr1	165665899	165666131	MACS/IP_9548_HA_IP_S8_vs_WCE_9548_WCE_S14_peak_1260
chr1	165675591	165675732	MACS/IP_9548_HA_IP_S8_vs_WCE_9548_WCE_S14_peak_1261
chr1	165682908	165683158	MACS/IP_9548_HA_IP_S8_vs_WCE_9548_WCE_S14_peak_1262
chr1	165970823	165971163	MACS/IP_9548_HA_IP_S8_vs_WCE_9548_WCE_S14_peak_1263
chr1	166164524	166164699	MACS/IP_9545_HA_IP_S5_vs_WCE_9545_WCE_S11_peak_1258
chr1	166224226	166224419	MACS/IP_9545_HA_IP_S5_vs_WCE_9545_WCE_S11_peak_1259
chr1	166356561	166356750	MACS/IP_9545_HA_IP_S5_vs_WCE_9545_WCE_S11_peak_1262
chr1	166415514	166415783	MACS/IP_9545_HA_IP_S5_vs_WCE_9545_WCE_S11_peak_1263,MACS/IP_9548_HA_IP_S8_vs_WCE_9548_WCE_S14_peak_1264
chr1	166581877	166582096	MACS/IP_9548_HA_IP_S8_vs_WCE_9548_WCE_S14_peak_1265
chr1	166790295	166790509	MACS/IP_9545_HA_IP_S5_vs_WCE_9545_WCE_S11_peak_1264
chr1	166801210	166801539	MACS/IP_9545_HA_IP_S5_vs_WCE_9545_WCE_S11_peak_1265,MACS/IP_9548_HA_IP_S8_vs_WCE_9548_WCE_S14_peak_1266
chr1	166844319	166844610	MACS/IP_9548_HA_IP_S8_vs_WCE_9548_WCE_S14_peak_1267,MACS/IP_9545_HA_IP_S5_vs_WCE_9545_WCE_S11_peak_1266
chr1	167187082	167187396	MACS/IP_9548_HA_IP_S8_vs_WCE_9548_WCE_S14_peak_1268,MACS/IP_9545_HA_IP_S5_vs_WCE_9545_WCE_S11_peak_1267
chr1	167241700	167242037	MACS/IP_9548_HA_IP_S8_vs_WCE_9548_WCE_S14_peak_1269,MACS/IP_9545_HA_IP_S5_vs_WCE_9545_WCE_S11_peak_1268
chr1	167417538	167417726	MACS/IP_9545_HA_IP_S5_vs_WCE_9545_WCE_S11_peak_1269
chr1	167562246	167562524	MACS/IP_9545_HA_IP_S5_vs_WCE_9545_WCE_S11_peak_1271,MACS/IP_9548_HA_IP_S8_vs_WCE_9548_WCE_S14_peak_1270
chr1	167600937	167601261	MACS/IP_9545_HA_IP_S5_vs_WCE_9545_WCE_S11_peak_1273,MACS/IP_9548_HA_IP_S8_vs_WCE_9548_WCE_S14_peak_1271
chr1	167604592	167604888	MACS/IP_9548_HA_IP_S8_vs_WCE_9548_WCE_S14_peak_1272,MACS/IP_9545_HA_IP_S5_vs_WCE_9545_WCE_S11_peak_1274
chr1	167657558	167657893	MACS/IP_9548_HA_IP_S8_vs_WCE_9548_WCE_S14_peak_1273,MACS/IP_9545_HA_IP_S5_vs_WCE_9545_WCE_S11_peak_1275
chr1	167709602	167709743	MACS/IP_9548_HA_IP_S8_vs_WCE_9548_WCE_S14_peak_1274
chr1	167729617	167729945	MACS/IP_9545_HA_IP_S5_vs_WCE_9545_WCE_S11_peak_1277,MACS/IP_9548_HA_IP_S8_vs_WCE_9548_WCE_S14_peak_1275
chr1	167762318	167762694	MACS/IP_9545_HA_IP_S5_vs_WCE_9545_WCE_S11_peak_1278,MACS/IP_9548_HA_IP_S8_vs_WCE_9548_WCE_S14_peak_1276
chr1	167771482	167771659	MACS/IP_9548_HA_IP_S8_vs_WCE_9548_WCE_S14_peak_1277
chr1	167775705	167775911	MACS/IP_9545_HA_IP_S5_vs_WCE_9545_WCE_S11_peak_1279,MACS/IP_9548_HA_IP_S8_vs_WCE_9548_WCE_S14_peak_1278
chr1	167806636	167806869	MACS/IP_9548_HA_IP_S8_vs_WCE_9548_WCE_S14_peak_1279
chr1	167813927	167814143	MACS/IP_9548_HA_IP_S8_vs_WCE_9548_WCE_S14_peak_1280
chr1	167838490	167838849	MACS/IP_9548_HA_IP_S8_vs_WCE_9548_WCE_S14_peak_1281,MACS/IP_9545_HA_IP_S5_vs_WCE_9545_WCE_S11_peak_1280
chr1	167944674	167944958	MACS/IP_9545_HA_IP_S5_vs_WCE_9545_WCE_S11_peak_1281
chr1	168021984	168022371	MACS/IP_9548_HA_IP_S8_vs_WCE_9548_WCE_S14_peak_1282
chr1	168088939	168089135	MACS/IP_9548_HA_IP_S8_vs_WCE_9548_WCE_S14_peak_1284
chr1	168134306	168134523	MACS/IP_9545_HA_IP_S5_vs_WCE_9545_WCE_S11_peak_1283,MACS/IP_9548_HA_IP_S8_vs_WCE_9548_WCE_S14_peak_1286
chr1	168200681	168200883	MACS/IP_9545_HA_IP_S5_vs_WCE_9545_WCE_S11_peak_1284
chr1	168229085	168229747	MACS/IP_9545_HA_IP_S5_vs_WCE_9545_WCE_S11_peak_1285,MACS/IP_9548_HA_IP_S8_vs_WCE_9548_WCE_S14_peak_1288
chr1	168414916	168415092	MACS/IP_9545_HA_IP_S5_vs_WCE_9545_WCE_S11_peak_1286,MACS/IP_9548_HA_IP_S8_vs_WCE_9548_WCE_S14_peak_1289
chr1	168450674	168451010	MACS/IP_9545_HA_IP_S5_vs_WCE_9545_WCE_S11_peak_1287,MACS/IP_9548_HA_IP_S8_vs_WCE_9548_WCE_S14_peak_1290
chr1	168537795	168538080	MACS/IP_9545_HA_IP_S5_vs_WCE_9545_WCE_S11_peak_1288,MACS/IP_9548_HA_IP_S8_vs_WCE_9548_WCE_S14_peak_1291
chr1	168556455	168556630	MACS/IP_9545_HA_IP_S5_vs_WCE_9545_WCE_S11_peak_1289
chr1	168675167	168675298	MACS/IP_9548_HA_IP_S8_vs_WCE_9548_WCE_S14_peak_1293
chr1	168676903	168677147	MACS/IP_9545_HA_IP_S5_vs_WCE_9545_WCE_S11_peak_1290,MACS/IP_9548_HA_IP_S8_vs_WCE_9548_WCE_S14_peak_1294
chr1	168679004	168679244	MACS/IP_9545_HA_IP_S5_vs_WCE_9545_WCE_S11_peak_1291
chr1	168695924	168696384	MACS/IP_9545_HA_IP_S5_vs_WCE_9545_WCE_S11_peak_1292,MACS/IP_9548_HA_IP_S8_vs_WCE_9548_WCE_S14_peak_1295
chr1	168698808	168699109	MACS/IP_9545_HA_IP_S5_vs_WCE_9545_WCE_S11_peak_1293,MACS/IP_9548_HA_IP_S8_vs_WCE_9548_WCE_S14_peak_1296
chr1	168747162	168747328	MACS/IP_9548_HA_IP_S8_vs_WCE_9548_WCE_S14_peak_1297
chr1	168909448	168909639	MACS/IP_9548_HA_IP_S8_vs_WCE_9548_WCE_S14_peak_1298,MACS/IP_9545_HA_IP_S5_vs_WCE_9545_WCE_S11_peak_1295
chr1	169027196	169027368	MACS/IP_9545_HA_IP_S5_vs_WCE_9545_WCE_S11_peak_1296
chr1	169140743	169141439	MACS/IP_9545_HA_IP_S5_vs_WCE_9545_WCE_S11_peak_1298,MACS/IP_9548_HA_IP_S8_vs_WCE_9548_WCE_S14_peak_1300
chr1	169405436	169405605	MACS/IP_9545_HA_IP_S5_vs_WCE_9545_WCE_S11_peak_1300,MACS/IP_9548_HA_IP_S8_vs_WCE_9548_WCE_S14_peak_1301
chr1	169515829	169515988	MACS/IP_9548_HA_IP_S8_vs_WCE_9548_WCE_S14_peak_1302
chr1	169581502	169581719	MACS/IP_9545_HA_IP_S5_vs_WCE_9545_WCE_S11_peak_1302
chr1	169651168	169651505	MACS/IP_9545_HA_IP_S5_vs_WCE_9545_WCE_S11_peak_1303,MACS/IP_9548_HA_IP_S8_vs_WCE_9548_WCE_S14_peak_1303
chr1	169686629	169686869	MACS/IP_9548_HA_IP_S8_vs_WCE_9548_WCE_S14_peak_1304,MACS/IP_9545_HA_IP_S5_vs_WCE_9545_WCE_S11_peak_1304
chr1	169726672	169726884	MACS/IP_9545_HA_IP_S5_vs_WCE_9545_WCE_S11_peak_1305,MACS/IP_9548_HA_IP_S8_vs_WCE_9548_WCE_S14_peak_1305
chr1	169969258	169969476	MACS/IP_9545_HA_IP_S5_vs_WCE_9545_WCE_S11_peak_1306,MACS/IP_9548_HA_IP_S8_vs_WCE_9548_WCE_S14_peak_1306
chr1	170036615	170036903	MACS/IP_9545_HA_IP_S5_vs_WCE_9545_WCE_S11_peak_1308,MACS/IP_9548_HA_IP_S8_vs_WCE_9548_WCE_S14_peak_1307
chr1	170039254	170039641	MACS/IP_9548_HA_IP_S8_vs_WCE_9548_WCE_S14_peak_1308,MACS/IP_9545_HA_IP_S5_vs_WCE_9545_WCE_S11_peak_1309
chr1	170093071	170093598	MACS/IP_9545_HA_IP_S5_vs_WCE_9545_WCE_S11_peak_1310,MACS/IP_9548_HA_IP_S8_vs_WCE_9548_WCE_S14_peak_1309
chr1	170125711	170126040	MACS/IP_9548_HA_IP_S8_vs_WCE_9548_WCE_S14_peak_1310,MACS/IP_9545_HA_IP_S5_vs_WCE_9545_WCE_S11_peak_1311
chr1	170271328	170271717	MACS/IP_9548_HA_IP_S8_vs_WCE_9548_WCE_S14_peak_1313,MACS/IP_9545_HA_IP_S5_vs_WCE_9545_WCE_S11_peak_1312
chr1	170303511	170303947	MACS/IP_9545_HA_IP_S5_vs_WCE_9545_WCE_S11_peak_1313,MACS/IP_9548_HA_IP_S8_vs_WCE_9548_WCE_S14_peak_1314
chr1	170473004	170473350	MACS/IP_9545_HA_IP_S5_vs_WCE_9545_WCE_S11_peak_1314
chr1	170491487	170491773	MACS/IP_9545_HA_IP_S5_vs_WCE_9545_WCE_S11_peak_1315,MACS/IP_9548_HA_IP_S8_vs_WCE_9548_WCE_S14_peak_1315
chr1	170528071	170528843	MACS/IP_9545_HA_IP_S5_vs_WCE_9545_WCE_S11_peak_1316,MACS/IP_9548_HA_IP_S8_vs_WCE_9548_WCE_S14_peak_1316
chr1	170641570	170641907	MACS/IP_9545_HA_IP_S5_vs_WCE_9545_WCE_S11_peak_1317,MACS/IP_9548_HA_IP_S8_vs_WCE_9548_WCE_S14_peak_1318
chr1	170675542	170676028	MACS/IP_9545_HA_IP_S5_vs_WCE_9545_WCE_S11_peak_1318,MACS/IP_9548_HA_IP_S8_vs_WCE_9548_WCE_S14_peak_1319
chr1	170771664	170771907	MACS/IP_9545_HA_IP_S5_vs_WCE_9545_WCE_S11_peak_1319
chr1	170814484	170814716	MACS/IP_9548_HA_IP_S8_vs_WCE_9548_WCE_S14_peak_1321,MACS/IP_9545_HA_IP_S5_vs_WCE_9545_WCE_S11_peak_1320
chr1	170819983	170820259	MACS/IP_9545_HA_IP_S5_vs_WCE_9545_WCE_S11_peak_1321,MACS/IP_9548_HA_IP_S8_vs_WCE_9548_WCE_S14_peak_1322
chr1	170915415	170915647	MACS/IP_9545_HA_IP_S5_vs_WCE_9545_WCE_S11_peak_1322,MACS/IP_9548_HA_IP_S8_vs_WCE_9548_WCE_S14_peak_1323
chr1	170929782	170930137	MACS/IP_9548_HA_IP_S8_vs_WCE_9548_WCE_S14_peak_1324,MACS/IP_9545_HA_IP_S5_vs_WCE_9545_WCE_S11_peak_1323
chr1	171097178	171097410	MACS/IP_9548_HA_IP_S8_vs_WCE_9548_WCE_S14_peak_1325,MACS/IP_9545_HA_IP_S5_vs_WCE_9545_WCE_S11_peak_1324
chr1	171111976	171112263	MACS/IP_9548_HA_IP_S8_vs_WCE_9548_WCE_S14_peak_1326,MACS/IP_9545_HA_IP_S5_vs_WCE_9545_WCE_S11_peak_1325
chr1	171134487	171134667	MACS/IP_9545_HA_IP_S5_vs_WCE_9545_WCE_S11_peak_1326
chr1	171228957	171229133	MACS/IP_9545_HA_IP_S5_vs_WCE_9545_WCE_S11_peak_1328
chr1	171238182	171238352	MACS/IP_9545_HA_IP_S5_vs_WCE_9545_WCE_S11_peak_1329,MACS/IP_9548_HA_IP_S8_vs_WCE_9548_WCE_S14_peak_1327
chr1	171247742	171247955	MACS/IP_9548_HA_IP_S8_vs_WCE_9548_WCE_S14_peak_1328
chr1	171313417	171313671	MACS/IP_9545_HA_IP_S5_vs_WCE_9545_WCE_S11_peak_1330,MACS/IP_9548_HA_IP_S8_vs_WCE_9548_WCE_S14_peak_1330
chr1	171575295	171575675	MACS/IP_9548_HA_IP_S8_vs_WCE_9548_WCE_S14_peak_1331,MACS/IP_9545_HA_IP_S5_vs_WCE_9545_WCE_S11_peak_1331
chr1	171629298	171629596	MACS/IP_9548_HA_IP_S8_vs_WCE_9548_WCE_S14_peak_1332,MACS/IP_9545_HA_IP_S5_vs_WCE_9545_WCE_S11_peak_1332
chr1	171666075	171666396	MACS/IP_9545_HA_IP_S5_vs_WCE_9545_WCE_S11_peak_1333
chr1	171737681	171737939	MACS/IP_9548_HA_IP_S8_vs_WCE_9548_WCE_S14_peak_1333
chr1	171751457	171751620	MACS/IP_9545_HA_IP_S5_vs_WCE_9545_WCE_S11_peak_1334
chr1	171777048	171777313	MACS/IP_9548_HA_IP_S8_vs_WCE_9548_WCE_S14_peak_1335,MACS/IP_9545_HA_IP_S5_vs_WCE_9545_WCE_S11_peak_1335
chr1	171806940	171807130	MACS/IP_9545_HA_IP_S5_vs_WCE_9545_WCE_S11_peak_1336
chr1	171816011	171816347	MACS/IP_9545_HA_IP_S5_vs_WCE_9545_WCE_S11_peak_1337,MACS/IP_9548_HA_IP_S8_vs_WCE_9548_WCE_S14_peak_1336
chr1	171887509	171887661	MACS/IP_9545_HA_IP_S5_vs_WCE_9545_WCE_S11_peak_1338
chr1	172351675	172352023	MACS/IP_9545_HA_IP_S5_vs_WCE_9545_WCE_S11_peak_1339,MACS/IP_9548_HA_IP_S8_vs_WCE_9548_WCE_S14_peak_1338
chr1	172499264	172499610	MACS/IP_9548_HA_IP_S8_vs_WCE_9548_WCE_S14_peak_1339,MACS/IP_9545_HA_IP_S5_vs_WCE_9545_WCE_S11_peak_1340
chr1	172506633	172507155	MACS/IP_9545_HA_IP_S5_vs_WCE_9545_WCE_S11_peak_1341,MACS/IP_9548_HA_IP_S8_vs_WCE_9548_WCE_S14_peak_1340
chr1	172662200	172662684	MACS/IP_9545_HA_IP_S5_vs_WCE_9545_WCE_S11_peak_1342
chr1	172711273	172711995	MACS/IP_9548_HA_IP_S8_vs_WCE_9548_WCE_S14_peak_1342,MACS/IP_9545_HA_IP_S5_vs_WCE_9545_WCE_S11_peak_1343
chr1	172714243	172714396	MACS/IP_9548_HA_IP_S8_vs_WCE_9548_WCE_S14_peak_1343
chr1	172923966	172924357	MACS/IP_9548_HA_IP_S8_vs_WCE_9548_WCE_S14_peak_1345,MACS/IP_9545_HA_IP_S5_vs_WCE_9545_WCE_S11_peak_1344
chr1	173020882	173021141	MACS/IP_9548_HA_IP_S8_vs_WCE_9548_WCE_S14_peak_1347
chr1	173104893	173105032	MACS/IP_9548_HA_IP_S8_vs_WCE_9548_WCE_S14_peak_1348
chr1	173143635	173143897	MACS/IP_9545_HA_IP_S5_vs_WCE_9545_WCE_S11_peak_1345
chr1	173165890	173166078	MACS/IP_9545_HA_IP_S5_vs_WCE_9545_WCE_S11_peak_1347,MACS/IP_9548_HA_IP_S8_vs_WCE_9548_WCE_S14_peak_1349
chr1	173181251	173181395	MACS/IP_9545_HA_IP_S5_vs_WCE_9545_WCE_S11_peak_1348
chr1	173310042	173310301	MACS/IP_9545_HA_IP_S5_vs_WCE_9545_WCE_S11_peak_1350
chr1	173429080	173429217	MACS/IP_9545_HA_IP_S5_vs_WCE_9545_WCE_S11_peak_1351
chr1	173437716	173438093	MACS/IP_9545_HA_IP_S5_vs_WCE_9545_WCE_S11_peak_1352,MACS/IP_9548_HA_IP_S8_vs_WCE_9548_WCE_S14_peak_1350
chr1	173560134	173560406	MACS/IP_9548_HA_IP_S8_vs_WCE_9548_WCE_S14_peak_1351,MACS/IP_9545_HA_IP_S5_vs_WCE_9545_WCE_S11_peak_1353
chr1	173570789	173570986	MACS/IP_9548_HA_IP_S8_vs_WCE_9548_WCE_S14_peak_1352
chr1	173673815	173674025	MACS/IP_9545_HA_IP_S5_vs_WCE_9545_WCE_S11_peak_1354,MACS/IP_9548_HA_IP_S8_vs_WCE_9548_WCE_S14_peak_1353
chr1	173731991	173732194	MACS/IP_9545_HA_IP_S5_vs_WCE_9545_WCE_S11_peak_1355,MACS/IP_9548_HA_IP_S8_vs_WCE_9548_WCE_S14_peak_1354
chr1	173907824	173907965	MACS/IP_9548_HA_IP_S8_vs_WCE_9548_WCE_S14_peak_1355
chr1	174009705	174009904	MACS/IP_9548_HA_IP_S8_vs_WCE_9548_WCE_S14_peak_1356
chr1	174092515	174092805	MACS/IP_9545_HA_IP_S5_vs_WCE_9545_WCE_S11_peak_1356,MACS/IP_9548_HA_IP_S8_vs_WCE_9548_WCE_S14_peak_1357
chr1	174169218	174169605	MACS/IP_9548_HA_IP_S8_vs_WCE_9548_WCE_S14_peak_1358,MACS/IP_9545_HA_IP_S5_vs_WCE_9545_WCE_S11_peak_1358
chr1	174173817	174174126	MACS/IP_9545_HA_IP_S5_vs_WCE_9545_WCE_S11_peak_1359,MACS/IP_9548_HA_IP_S8_vs_WCE_9548_WCE_S14_peak_1359
chr1	174500041	174500405	MACS/IP_9545_HA_IP_S5_vs_WCE_9545_WCE_S11_peak_1360,MACS/IP_9548_HA_IP_S8_vs_WCE_9548_WCE_S14_peak_1360
chr1	174558902	174559085	MACS/IP_9545_HA_IP_S5_vs_WCE_9545_WCE_S11_peak_1361
chr1	174705338	174705816	MACS/IP_9545_HA_IP_S5_vs_WCE_9545_WCE_S11_peak_1362,MACS/IP_9548_HA_IP_S8_vs_WCE_9548_WCE_S14_peak_1362
chr1	174838418	174838598	MACS/IP_9545_HA_IP_S5_vs_WCE_9545_WCE_S11_peak_1364
chr1	174967329	174967523	MACS/IP_9548_HA_IP_S8_vs_WCE_9548_WCE_S14_peak_1364
chr1	174969309	174969918	MACS/IP_9545_HA_IP_S5_vs_WCE_9545_WCE_S11_peak_1365,MACS/IP_9548_HA_IP_S8_vs_WCE_9548_WCE_S14_peak_1365
chr1	174975919	174976054	MACS/IP_9548_HA_IP_S8_vs_WCE_9548_WCE_S14_peak_1366
chr1	175041890	175042038	MACS/IP_9548_HA_IP_S8_vs_WCE_9548_WCE_S14_peak_1367
chr1	175212869	175213371	MACS/IP_9545_HA_IP_S5_vs_WCE_9545_WCE_S11_peak_1367,MACS/IP_9548_HA_IP_S8_vs_WCE_9548_WCE_S14_peak_1368
chr1	175277950	175278265	MACS/IP_9548_HA_IP_S8_vs_WCE_9548_WCE_S14_peak_1369,MACS/IP_9545_HA_IP_S5_vs_WCE_9545_WCE_S11_peak_1368
chr1	175287604	175287749	MACS/IP_9548_HA_IP_S8_vs_WCE_9548_WCE_S14_peak_1370
chr1	175318709	175319393	MACS/IP_9545_HA_IP_S5_vs_WCE_9545_WCE_S11_peak_1369,MACS/IP_9548_HA_IP_S8_vs_WCE_9548_WCE_S14_peak_1371
chr1	175429594	175429820	MACS/IP_9545_HA_IP_S5_vs_WCE_9545_WCE_S11_peak_1370
chr1	175465608	175466129	MACS/IP_9548_HA_IP_S8_vs_WCE_9548_WCE_S14_peak_1373,MACS/IP_9545_HA_IP_S5_vs_WCE_9545_WCE_S11_peak_1371
chr1	175473130	175473310	MACS/IP_9548_HA_IP_S8_vs_WCE_9548_WCE_S14_peak_1374
chr1	175480806	175481343	MACS/IP_9545_HA_IP_S5_vs_WCE_9545_WCE_S11_peak_1372,MACS/IP_9548_HA_IP_S8_vs_WCE_9548_WCE_S14_peak_1375
chr1	175483348	175483491	MACS/IP_9545_HA_IP_S5_vs_WCE_9545_WCE_S11_peak_1373
chr1	175512258	175512465	MACS/IP_9548_HA_IP_S8_vs_WCE_9548_WCE_S14_peak_1377
chr1	175681681	175681923	MACS/IP_9548_HA_IP_S8_vs_WCE_9548_WCE_S14_peak_1378,MACS/IP_9545_HA_IP_S5_vs_WCE_9545_WCE_S11_peak_1374
chr1	175703283	175703472	MACS/IP_9548_HA_IP_S8_vs_WCE_9548_WCE_S14_peak_1379
chr1	175809473	175809666	MACS/IP_9548_HA_IP_S8_vs_WCE_9548_WCE_S14_peak_1380
chr1	175829895	175830252	MACS/IP_9545_HA_IP_S5_vs_WCE_9545_WCE_S11_peak_1376
chr1	175837885	175838123	MACS/IP_9548_HA_IP_S8_vs_WCE_9548_WCE_S14_peak_1381,MACS/IP_9545_HA_IP_S5_vs_WCE_9545_WCE_S11_peak_1377
chr1	175896325	175896500	MACS/IP_9548_HA_IP_S8_vs_WCE_9548_WCE_S14_peak_1383,MACS/IP_9545_HA_IP_S5_vs_WCE_9545_WCE_S11_peak_1378
chr1	176187568	176187778	MACS/IP_9545_HA_IP_S5_vs_WCE_9545_WCE_S11_peak_1379
chr1	176256539	176256872	MACS/IP_9548_HA_IP_S8_vs_WCE_9548_WCE_S14_peak_1384,MACS/IP_9545_HA_IP_S5_vs_WCE_9545_WCE_S11_peak_1380
chr1	176393363	176393499	MACS/IP_9548_HA_IP_S8_vs_WCE_9548_WCE_S14_peak_1385
chr1	176508841	176509071	MACS/IP_9548_HA_IP_S8_vs_WCE_9548_WCE_S14_peak_1386
chr1	176511890	176512300	MACS/IP_9545_HA_IP_S5_vs_WCE_9545_WCE_S11_peak_1382
chr1	176547035	176547187	MACS/IP_9548_HA_IP_S8_vs_WCE_9548_WCE_S14_peak_1387
chr1	176604401	176604734	MACS/IP_9548_HA_IP_S8_vs_WCE_9548_WCE_S14_peak_1388,MACS/IP_9545_HA_IP_S5_vs_WCE_9545_WCE_S11_peak_1384
chr1	176631725	176631929	MACS/IP_9548_HA_IP_S8_vs_WCE_9548_WCE_S14_peak_1390,MACS/IP_9545_HA_IP_S5_vs_WCE_9545_WCE_S11_peak_1386
chr1	176664852	176665102	MACS/IP_9548_HA_IP_S8_vs_WCE_9548_WCE_S14_peak_1391,MACS/IP_9545_HA_IP_S5_vs_WCE_9545_WCE_S11_peak_1387
chr1	176857838	176858005	MACS/IP_9545_HA_IP_S5_vs_WCE_9545_WCE_S11_peak_1388
chr1	176982643	176982885	MACS/IP_9545_HA_IP_S5_vs_WCE_9545_WCE_S11_peak_1389,MACS/IP_9548_HA_IP_S8_vs_WCE_9548_WCE_S14_peak_1393
chr1	177166318	177166459	MACS/IP_9548_HA_IP_S8_vs_WCE_9548_WCE_S14_peak_1394
chr1	177284970	177285368	MACS/IP_9545_HA_IP_S5_vs_WCE_9545_WCE_S11_peak_1391
chr1	177312825	177313195	MACS/IP_9545_HA_IP_S5_vs_WCE_9545_WCE_S11_peak_1392,MACS/IP_9548_HA_IP_S8_vs_WCE_9548_WCE_S14_peak_1395
chr1	177485617	177485772	MACS/IP_9545_HA_IP_S5_vs_WCE_9545_WCE_S11_peak_1393
chr1	177801759	177802131	MACS/IP_9545_HA_IP_S5_vs_WCE_9545_WCE_S11_peak_1394,MACS/IP_9548_HA_IP_S8_vs_WCE_9548_WCE_S14_peak_1397
chr1	177894987	177895355	MACS/IP_9545_HA_IP_S5_vs_WCE_9545_WCE_S11_peak_1395,MACS/IP_9548_HA_IP_S8_vs_WCE_9548_WCE_S14_peak_1398
chr1	178052369	178052553	MACS/IP_9545_HA_IP_S5_vs_WCE_9545_WCE_S11_peak_1397
chr1	178313743	178314195	MACS/IP_9545_HA_IP_S5_vs_WCE_9545_WCE_S11_peak_1398,MACS/IP_9548_HA_IP_S8_vs_WCE_9548_WCE_S14_peak_1399
chr1	178440627	178440891	MACS/IP_9545_HA_IP_S5_vs_WCE_9545_WCE_S11_peak_1399,MACS/IP_9548_HA_IP_S8_vs_WCE_9548_WCE_S14_peak_1400
chr1	178482258	178482477	MACS/IP_9545_HA_IP_S5_vs_WCE_9545_WCE_S11_peak_1400,MACS/IP_9548_HA_IP_S8_vs_WCE_9548_WCE_S14_peak_1401
chr1	178573130	178573262	MACS/IP_9548_HA_IP_S8_vs_WCE_9548_WCE_S14_peak_1402
chr1	178673989	178674181	MACS/IP_9548_HA_IP_S8_vs_WCE_9548_WCE_S14_peak_1403
chr1	178723524	178724251	MACS/IP_9545_HA_IP_S5_vs_WCE_9545_WCE_S11_peak_1401,MACS/IP_9548_HA_IP_S8_vs_WCE_9548_WCE_S14_peak_1404
chr1	178763440	178763724	MACS/IP_9548_HA_IP_S8_vs_WCE_9548_WCE_S14_peak_1405
chr1	179387807	179388265	MACS/IP_9548_HA_IP_S8_vs_WCE_9548_WCE_S14_peak_1407
chr1	179418408	179418643	MACS/IP_9548_HA_IP_S8_vs_WCE_9548_WCE_S14_peak_1408
chr1	179626058	179626198	MACS/IP_9548_HA_IP_S8_vs_WCE_9548_WCE_S14_peak_1410
chr1	179687265	179687449	MACS/IP_9545_HA_IP_S5_vs_WCE_9545_WCE_S11_peak_1404
chr1	179688522	179689188	MACS/IP_9545_HA_IP_S5_vs_WCE_9545_WCE_S11_peak_1405,MACS/IP_9548_HA_IP_S8_vs_WCE_9548_WCE_S14_peak_1411
chr1	179773953	179774125	MACS/IP_9545_HA_IP_S5_vs_WCE_9545_WCE_S11_peak_1406
chr1	179898571	179899021	MACS/IP_9545_HA_IP_S5_vs_WCE_9545_WCE_S11_peak_1407,MACS/IP_9548_HA_IP_S8_vs_WCE_9548_WCE_S14_peak_1413
chr1	180133910	180134283	MACS/IP_9548_HA_IP_S8_vs_WCE_9548_WCE_S14_peak_1414,MACS/IP_9545_HA_IP_S5_vs_WCE_9545_WCE_S11_peak_1408
chr1	180178411	180178560	MACS/IP_9548_HA_IP_S8_vs_WCE_9548_WCE_S14_peak_1415
chr1	180371243	180371401	MACS/IP_9545_HA_IP_S5_vs_WCE_9545_WCE_S11_peak_1409,MACS/IP_9548_HA_IP_S8_vs_WCE_9548_WCE_S14_peak_1416
chr1	180599457	180599753	MACS/IP_9545_HA_IP_S5_vs_WCE_9545_WCE_S11_peak_1410,MACS/IP_9548_HA_IP_S8_vs_WCE_9548_WCE_S14_peak_1417
chr1	180624378	180624530	MACS/IP_9545_HA_IP_S5_vs_WCE_9545_WCE_S11_peak_1411
chr1	180635171	180635529	MACS/IP_9545_HA_IP_S5_vs_WCE_9545_WCE_S11_peak_1412,MACS/IP_9548_HA_IP_S8_vs_WCE_9548_WCE_S14_peak_1418
chr1	180806201	180806388	MACS/IP_9545_HA_IP_S5_vs_WCE_9545_WCE_S11_peak_1413
chr1	180915289	180916393	MACS/IP_9545_HA_IP_S5_vs_WCE_9545_WCE_S11_peak_1414,MACS/IP_9548_HA_IP_S8_vs_WCE_9548_WCE_S14_peak_1419
chr1	180926887	180927020	MACS/IP_9548_HA_IP_S8_vs_WCE_9548_WCE_S14_peak_1420
chr1	181033260	181033398	MACS/IP_9548_HA_IP_S8_vs_WCE_9548_WCE_S14_peak_1421
chr1	181068870	181069122	MACS/IP_9545_HA_IP_S5_vs_WCE_9545_WCE_S11_peak_1415,MACS/IP_9548_HA_IP_S8_vs_WCE_9548_WCE_S14_peak_1422
chr1	181073287	181073504	MACS/IP_9545_HA_IP_S5_vs_WCE_9545_WCE_S11_peak_1416
chr1	181113455	181113796	MACS/IP_9545_HA_IP_S5_vs_WCE_9545_WCE_S11_peak_1417,MACS/IP_9548_HA_IP_S8_vs_WCE_9548_WCE_S14_peak_1424
chr1	181133982	181134273	MACS/IP_9548_HA_IP_S8_vs_WCE_9548_WCE_S14_peak_1425,MACS/IP_9545_HA_IP_S5_vs_WCE_9545_WCE_S11_peak_1418
chr1	181226099	181226241	MACS/IP_9545_HA_IP_S5_vs_WCE_9545_WCE_S11_peak_1419
chr1	181276308	181276649	MACS/IP_9545_HA_IP_S5_vs_WCE_9545_WCE_S11_peak_1420,MACS/IP_9548_HA_IP_S8_vs_WCE_9548_WCE_S14_peak_1426
chr1	181331317	181331632	MACS/IP_9548_HA_IP_S8_vs_WCE_9548_WCE_S14_peak_1428,MACS/IP_9545_HA_IP_S5_vs_WCE_9545_WCE_S11_peak_1421
chr1	181670698	181670964	MACS/IP_9545_HA_IP_S5_vs_WCE_9545_WCE_S11_peak_1422,MACS/IP_9548_HA_IP_S8_vs_WCE_9548_WCE_S14_peak_1429
chr1	181758223	181758378	MACS/IP_9545_HA_IP_S5_vs_WCE_9545_WCE_S11_peak_1423
chr1	181961899	181962127	MACS/IP_9545_HA_IP_S5_vs_WCE_9545_WCE_S11_peak_1424,MACS/IP_9548_HA_IP_S8_vs_WCE_9548_WCE_S14_peak_1431
chr1	181966771	181967024	MACS/IP_9548_HA_IP_S8_vs_WCE_9548_WCE_S14_peak_1432
chr1	182017372	182017695	MACS/IP_9545_HA_IP_S5_vs_WCE_9545_WCE_S11_peak_1426,MACS/IP_9548_HA_IP_S8_vs_WCE_9548_WCE_S14_peak_1433
chr1	182076362	182076749	MACS/IP_9545_HA_IP_S5_vs_WCE_9545_WCE_S11_peak_1428,MACS/IP_9548_HA_IP_S8_vs_WCE_9548_WCE_S14_peak_1434
chr1	182127762	182128101	MACS/IP_9548_HA_IP_S8_vs_WCE_9548_WCE_S14_peak_1435,MACS/IP_9545_HA_IP_S5_vs_WCE_9545_WCE_S11_peak_1429
chr1	182213559	182213790	MACS/IP_9545_HA_IP_S5_vs_WCE_9545_WCE_S11_peak_1430
chr1	182216650	182216948	MACS/IP_9548_HA_IP_S8_vs_WCE_9548_WCE_S14_peak_1436
chr1	182469509	182469649	MACS/IP_9545_HA_IP_S5_vs_WCE_9545_WCE_S11_peak_1432
chr1	182801882	182802087	MACS/IP_9545_HA_IP_S5_vs_WCE_9545_WCE_S11_peak_1434
chr1	182904100	182904441	MACS/IP_9545_HA_IP_S5_vs_WCE_9545_WCE_S11_peak_1435,MACS/IP_9548_HA_IP_S8_vs_WCE_9548_WCE_S14_peak_1437
chr1	183006765	183006895	MACS/IP_9548_HA_IP_S8_vs_WCE_9548_WCE_S14_peak_1438
chr1	183022022	183022270	MACS/IP_9545_HA_IP_S5_vs_WCE_9545_WCE_S11_peak_1436,MACS/IP_9548_HA_IP_S8_vs_WCE_9548_WCE_S14_peak_1439
chr1	183023308	183023520	MACS/IP_9548_HA_IP_S8_vs_WCE_9548_WCE_S14_peak_1440
chr1	183039174	183039486	MACS/IP_9545_HA_IP_S5_vs_WCE_9545_WCE_S11_peak_1437,MACS/IP_9548_HA_IP_S8_vs_WCE_9548_WCE_S14_peak_1441
chr1	183039812	183039943	MACS/IP_9548_HA_IP_S8_vs_WCE_9548_WCE_S14_peak_1442
chr1	183072433	183072711	MACS/IP_9548_HA_IP_S8_vs_WCE_9548_WCE_S14_peak_1443,MACS/IP_9545_HA_IP_S5_vs_WCE_9545_WCE_S11_peak_1439
chr1	183084050	183084317	MACS/IP_9545_HA_IP_S5_vs_WCE_9545_WCE_S11_peak_1440
chr1	183095993	183096134	MACS/IP_9545_HA_IP_S5_vs_WCE_9545_WCE_S11_peak_1441
chr1	183126953	183127297	MACS/IP_9545_HA_IP_S5_vs_WCE_9545_WCE_S11_peak_1442,MACS/IP_9548_HA_IP_S8_vs_WCE_9548_WCE_S14_peak_1444
chr1	183203776	183203982	MACS/IP_9545_HA_IP_S5_vs_WCE_9545_WCE_S11_peak_1443
chr1	183353542	183353736	MACS/IP_9545_HA_IP_S5_vs_WCE_9545_WCE_S11_peak_1444,MACS/IP_9548_HA_IP_S8_vs_WCE_9548_WCE_S14_peak_1445
chr1	183578208	183578733	MACS/IP_9545_HA_IP_S5_vs_WCE_9545_WCE_S11_peak_1446,MACS/IP_9548_HA_IP_S8_vs_WCE_9548_WCE_S14_peak_1446
chr1	183663139	183663504	MACS/IP_9545_HA_IP_S5_vs_WCE_9545_WCE_S11_peak_1447,MACS/IP_9548_HA_IP_S8_vs_WCE_9548_WCE_S14_peak_1447
chr1	183749938	183750123	MACS/IP_9548_HA_IP_S8_vs_WCE_9548_WCE_S14_peak_1448,MACS/IP_9545_HA_IP_S5_vs_WCE_9545_WCE_S11_peak_1448
chr1	183770761	183771404	MACS/IP_9545_HA_IP_S5_vs_WCE_9545_WCE_S11_peak_1449,MACS/IP_9548_HA_IP_S8_vs_WCE_9548_WCE_S14_peak_1449
chr1	183782440	183782693	MACS/IP_9548_HA_IP_S8_vs_WCE_9548_WCE_S14_peak_1450,MACS/IP_9545_HA_IP_S5_vs_WCE_9545_WCE_S11_peak_1450
chr1	183899078	183899265	MACS/IP_9548_HA_IP_S8_vs_WCE_9548_WCE_S14_peak_1451
chr1	183918212	183918564	MACS/IP_9545_HA_IP_S5_vs_WCE_9545_WCE_S11_peak_1452
chr1	184182292	184182707	MACS/IP_9548_HA_IP_S8_vs_WCE_9548_WCE_S14_peak_1453,MACS/IP_9545_HA_IP_S5_vs_WCE_9545_WCE_S11_peak_1453
chr1	184376952	184377408	MACS/IP_9545_HA_IP_S5_vs_WCE_9545_WCE_S11_peak_1454,MACS/IP_9548_HA_IP_S8_vs_WCE_9548_WCE_S14_peak_1454
chr1	184442573	184442918	MACS/IP_9545_HA_IP_S5_vs_WCE_9545_WCE_S11_peak_1455
chr1	184443182	184443840	MACS/IP_9545_HA_IP_S5_vs_WCE_9545_WCE_S11_peak_1456,MACS/IP_9548_HA_IP_S8_vs_WCE_9548_WCE_S14_peak_1455
chr1	184633286	184633602	MACS/IP_9548_HA_IP_S8_vs_WCE_9548_WCE_S14_peak_1457,MACS/IP_9545_HA_IP_S5_vs_WCE_9545_WCE_S11_peak_1457
chr1	184652019	184652374	MACS/IP_9545_HA_IP_S5_vs_WCE_9545_WCE_S11_peak_1458,MACS/IP_9548_HA_IP_S8_vs_WCE_9548_WCE_S14_peak_1458
chr1	184700569	184700907	MACS/IP_9545_HA_IP_S5_vs_WCE_9545_WCE_S11_peak_1459,MACS/IP_9548_HA_IP_S8_vs_WCE_9548_WCE_S14_peak_1459
chr1	184750355	184750697	MACS/IP_9545_HA_IP_S5_vs_WCE_9545_WCE_S11_peak_1460,MACS/IP_9548_HA_IP_S8_vs_WCE_9548_WCE_S14_peak_1460
chr1	184826302	184826472	MACS/IP_9548_HA_IP_S8_vs_WCE_9548_WCE_S14_peak_1461
chr1	185044655	185044996	MACS/IP_9545_HA_IP_S5_vs_WCE_9545_WCE_S11_peak_1462,MACS/IP_9548_HA_IP_S8_vs_WCE_9548_WCE_S14_peak_1462
chr1	185293181	185293495	MACS/IP_9545_HA_IP_S5_vs_WCE_9545_WCE_S11_peak_1463,MACS/IP_9548_HA_IP_S8_vs_WCE_9548_WCE_S14_peak_1463
chr1	185669164	185669436	MACS/IP_9548_HA_IP_S8_vs_WCE_9548_WCE_S14_peak_1465
chr1	186215951	186216137	MACS/IP_9548_HA_IP_S8_vs_WCE_9548_WCE_S14_peak_1466
chr1	186506558	186506738	MACS/IP_9545_HA_IP_S5_vs_WCE_9545_WCE_S11_peak_1466
chr1	186582326	186582678	MACS/IP_9545_HA_IP_S5_vs_WCE_9545_WCE_S11_peak_1467,MACS/IP_9548_HA_IP_S8_vs_WCE_9548_WCE_S14_peak_1468
chr1	187126748	187127053	MACS/IP_9545_HA_IP_S5_vs_WCE_9545_WCE_S11_peak_1468,MACS/IP_9548_HA_IP_S8_vs_WCE_9548_WCE_S14_peak_1469
chr1	187177042	187177238	MACS/IP_9545_HA_IP_S5_vs_WCE_9545_WCE_S11_peak_1469
chr1	187203430	187203644	MACS/IP_9545_HA_IP_S5_vs_WCE_9545_WCE_S11_peak_1470,MACS/IP_9548_HA_IP_S8_vs_WCE_9548_WCE_S14_peak_1472
chr1	187249798	187250051	MACS/IP_9545_HA_IP_S5_vs_WCE_9545_WCE_S11_peak_1471
chr1	187326777	187327018	MACS/IP_9548_HA_IP_S8_vs_WCE_9548_WCE_S14_peak_1473,MACS/IP_9545_HA_IP_S5_vs_WCE_9545_WCE_S11_peak_1472
chr1	187357336	187357545	MACS/IP_9545_HA_IP_S5_vs_WCE_9545_WCE_S11_peak_1473,MACS/IP_9548_HA_IP_S8_vs_WCE_9548_WCE_S14_peak_1474
chr1	187715687	187715846	MACS/IP_9548_HA_IP_S8_vs_WCE_9548_WCE_S14_peak_1475
chr1	188034609	188034894	MACS/IP_9548_HA_IP_S8_vs_WCE_9548_WCE_S14_peak_1476,MACS/IP_9545_HA_IP_S5_vs_WCE_9545_WCE_S11_peak_1474
chr1	188157672	188157820	MACS/IP_9545_HA_IP_S5_vs_WCE_9545_WCE_S11_peak_1475
chr1	188260042	188260271	MACS/IP_9545_HA_IP_S5_vs_WCE_9545_WCE_S11_peak_1476,MACS/IP_9548_HA_IP_S8_vs_WCE_9548_WCE_S14_peak_1477
chr1	188292588	188292767	MACS/IP_9545_HA_IP_S5_vs_WCE_9545_WCE_S11_peak_1477,MACS/IP_9548_HA_IP_S8_vs_WCE_9548_WCE_S14_peak_1478
chr1	188328210	188328400	MACS/IP_9548_HA_IP_S8_vs_WCE_9548_WCE_S14_peak_1479,MACS/IP_9545_HA_IP_S5_vs_WCE_9545_WCE_S11_peak_1478
chr1	188777337	188777474	MACS/IP_9548_HA_IP_S8_vs_WCE_9548_WCE_S14_peak_1480
chr1	189254393	189254554	MACS/IP_9548_HA_IP_S8_vs_WCE_9548_WCE_S14_peak_1481
chr1	189303536	189303682	MACS/IP_9548_HA_IP_S8_vs_WCE_9548_WCE_S14_peak_1482
chr1	189530129	189530454	MACS/IP_9545_HA_IP_S5_vs_WCE_9545_WCE_S11_peak_1481,MACS/IP_9548_HA_IP_S8_vs_WCE_9548_WCE_S14_peak_1483
chr1	190025380	190025893	MACS/IP_9545_HA_IP_S5_vs_WCE_9545_WCE_S11_peak_1483,MACS/IP_9548_HA_IP_S8_vs_WCE_9548_WCE_S14_peak_1484
chr1	190182295	190182529	MACS/IP_9545_HA_IP_S5_vs_WCE_9545_WCE_S11_peak_1484,MACS/IP_9548_HA_IP_S8_vs_WCE_9548_WCE_S14_peak_1485
chr1	190335341	190335605	MACS/IP_9548_HA_IP_S8_vs_WCE_9548_WCE_S14_peak_1486
chr1	190352324	190352491	MACS/IP_9545_HA_IP_S5_vs_WCE_9545_WCE_S11_peak_1485
chr1	190603335	190603776	MACS/IP_9545_HA_IP_S5_vs_WCE_9545_WCE_S11_peak_1486,MACS/IP_9548_HA_IP_S8_vs_WCE_9548_WCE_S14_peak_1487
chr1	190645831	190646052	MACS/IP_9545_HA_IP_S5_vs_WCE_9545_WCE_S11_peak_1487
chr1	190666391	190666567	MACS/IP_9548_HA_IP_S8_vs_WCE_9548_WCE_S14_peak_1489
chr1	190912332	190912824	MACS/IP_9545_HA_IP_S5_vs_WCE_9545_WCE_S11_peak_1488,MACS/IP_9548_HA_IP_S8_vs_WCE_9548_WCE_S14_peak_1490
chr1	190971975	190972134	MACS/IP_9548_HA_IP_S8_vs_WCE_9548_WCE_S14_peak_1491
chr1	191024043	191024216	MACS/IP_9545_HA_IP_S5_vs_WCE_9545_WCE_S11_peak_1489
chr1	191045958	191046128	MACS/IP_9548_HA_IP_S8_vs_WCE_9548_WCE_S14_peak_1492,MACS/IP_9545_HA_IP_S5_vs_WCE_9545_WCE_S11_peak_1490
chr1	191128708	191128960	MACS/IP_9545_HA_IP_S5_vs_WCE_9545_WCE_S11_peak_1491,MACS/IP_9548_HA_IP_S8_vs_WCE_9548_WCE_S14_peak_1493
chr1	191434363	191434535	MACS/IP_9545_HA_IP_S5_vs_WCE_9545_WCE_S11_peak_1492
chr1	191523322	191523695	MACS/IP_9545_HA_IP_S5_vs_WCE_9545_WCE_S11_peak_1493,MACS/IP_9548_HA_IP_S8_vs_WCE_9548_WCE_S14_peak_1494
chr1	191732757	191732888	MACS/IP_9545_HA_IP_S5_vs_WCE_9545_WCE_S11_peak_1494
chr1	191896967	191897433	MACS/IP_9545_HA_IP_S5_vs_WCE_9545_WCE_S11_peak_1495,MACS/IP_9548_HA_IP_S8_vs_WCE_9548_WCE_S14_peak_1495
chr1	192643155	192643456	MACS/IP_9548_HA_IP_S8_vs_WCE_9548_WCE_S14_peak_1497
chr1	192778498	192778872	MACS/IP_9548_HA_IP_S8_vs_WCE_9548_WCE_S14_peak_1498,MACS/IP_9545_HA_IP_S5_vs_WCE_9545_WCE_S11_peak_1496
chr1	192844467	192844733	MACS/IP_9545_HA_IP_S5_vs_WCE_9545_WCE_S11_peak_1497
chr1	192845705	192846134	MACS/IP_9545_HA_IP_S5_vs_WCE_9545_WCE_S11_peak_1498,MACS/IP_9548_HA_IP_S8_vs_WCE_9548_WCE_S14_peak_1500
chr1	193147533	193147694	MACS/IP_9548_HA_IP_S8_vs_WCE_9548_WCE_S14_peak_1501
chr1	193197333	193197704	MACS/IP_9545_HA_IP_S5_vs_WCE_9545_WCE_S11_peak_1499,MACS/IP_9548_HA_IP_S8_vs_WCE_9548_WCE_S14_peak_1502
chr1	193401144	193401520	MACS/IP_9548_HA_IP_S8_vs_WCE_9548_WCE_S14_peak_1503
chr1	193599298	193599494	MACS/IP_9545_HA_IP_S5_vs_WCE_9545_WCE_S11_peak_1500
chr1	193642146	193642348	MACS/IP_9548_HA_IP_S8_vs_WCE_9548_WCE_S14_peak_1505
chr1	193823520	193823801	MACS/IP_9545_HA_IP_S5_vs_WCE_9545_WCE_S11_peak_1502,MACS/IP_9548_HA_IP_S8_vs_WCE_9548_WCE_S14_peak_1506
chr1	194000149	194000339	MACS/IP_9548_HA_IP_S8_vs_WCE_9548_WCE_S14_peak_1507,MACS/IP_9545_HA_IP_S5_vs_WCE_9545_WCE_S11_peak_1503
chr1	194001882	194002068	MACS/IP_9545_HA_IP_S5_vs_WCE_9545_WCE_S11_peak_1504
chr1	194083508	194083780	MACS/IP_9548_HA_IP_S8_vs_WCE_9548_WCE_S14_peak_1508
chr1	194237994	194238261	MACS/IP_9545_HA_IP_S5_vs_WCE_9545_WCE_S11_peak_1505
chr1	194289840	194290174	MACS/IP_9548_HA_IP_S8_vs_WCE_9548_WCE_S14_peak_1510,MACS/IP_9545_HA_IP_S5_vs_WCE_9545_WCE_S11_peak_1506
chr1	195176469	195176648	MACS/IP_9545_HA_IP_S5_vs_WCE_9545_WCE_S11_peak_1507
chr1	195558757	195559050	MACS/IP_9545_HA_IP_S5_vs_WCE_9545_WCE_S11_peak_1508
chr1	195655785	195656016	MACS/IP_9548_HA_IP_S8_vs_WCE_9548_WCE_S14_peak_1511,MACS/IP_9545_HA_IP_S5_vs_WCE_9545_WCE_S11_peak_1509
chr1	196277472	196277631	MACS/IP_9548_HA_IP_S8_vs_WCE_9548_WCE_S14_peak_1513
chr1	196560234	196560368	MACS/IP_9548_HA_IP_S8_vs_WCE_9548_WCE_S14_peak_1514
chr1	196694773	196695027	MACS/IP_9545_HA_IP_S5_vs_WCE_9545_WCE_S11_peak_1511,MACS/IP_9548_HA_IP_S8_vs_WCE_9548_WCE_S14_peak_1516
chr1	196709106	196709312	MACS/IP_9545_HA_IP_S5_vs_WCE_9545_WCE_S11_peak_1512
chr1	196710414	196710676	MACS/IP_9548_HA_IP_S8_vs_WCE_9548_WCE_S14_peak_1517,MACS/IP_9545_HA_IP_S5_vs_WCE_9545_WCE_S11_peak_1513
chr1	197008417	197008577	MACS/IP_9545_HA_IP_S5_vs_WCE_9545_WCE_S11_peak_1514,MACS/IP_9548_HA_IP_S8_vs_WCE_9548_WCE_S14_peak_1518
chr1	197371343	197371529	MACS/IP_9548_HA_IP_S8_vs_WCE_9548_WCE_S14_peak_1519
chr1	197423796	197424232	MACS/IP_9545_HA_IP_S5_vs_WCE_9545_WCE_S11_peak_1515,MACS/IP_9548_HA_IP_S8_vs_WCE_9548_WCE_S14_peak_1520
chr1	197675157	197675350	MACS/IP_9545_HA_IP_S5_vs_WCE_9545_WCE_S11_peak_1516,MACS/IP_9548_HA_IP_S8_vs_WCE_9548_WCE_S14_peak_1521
chr1	197749041	197749318	MACS/IP_9545_HA_IP_S5_vs_WCE_9545_WCE_S11_peak_1517,MACS/IP_9548_HA_IP_S8_vs_WCE_9548_WCE_S14_peak_1522
chr1	197814894	197815040	MACS/IP_9548_HA_IP_S8_vs_WCE_9548_WCE_S14_peak_1523
chr1	197844363	197844520	MACS/IP_9545_HA_IP_S5_vs_WCE_9545_WCE_S11_peak_1518
chr1	197874624	197874812	MACS/IP_9545_HA_IP_S5_vs_WCE_9545_WCE_S11_peak_1519
chr1	198065086	198065414	MACS/IP_9548_HA_IP_S8_vs_WCE_9548_WCE_S14_peak_1524,MACS/IP_9545_HA_IP_S5_vs_WCE_9545_WCE_S11_peak_1520
chr1	198147653	198147833	MACS/IP_9545_HA_IP_S5_vs_WCE_9545_WCE_S11_peak_1521
chr1	198152067	198152202	MACS/IP_9548_HA_IP_S8_vs_WCE_9548_WCE_S14_peak_1525
chr1	198172072	198172376	MACS/IP_9548_HA_IP_S8_vs_WCE_9548_WCE_S14_peak_1526,MACS/IP_9545_HA_IP_S5_vs_WCE_9545_WCE_S11_peak_1522
chr1	198259599	198259750	MACS/IP_9548_HA_IP_S8_vs_WCE_9548_WCE_S14_peak_1527
chr1	198396307	198396489	MACS/IP_9545_HA_IP_S5_vs_WCE_9545_WCE_S11_peak_1523
chr1	198616298	198616489	MACS/IP_9545_HA_IP_S5_vs_WCE_9545_WCE_S11_peak_1524,MACS/IP_9548_HA_IP_S8_vs_WCE_9548_WCE_S14_peak_1528
chr1	198668434	198668574	MACS/IP_9548_HA_IP_S8_vs_WCE_9548_WCE_S14_peak_1529
chr1	198761409	198761541	MACS/IP_9545_HA_IP_S5_vs_WCE_9545_WCE_S11_peak_1525
chr1	198781160	198781618	MACS/IP_9545_HA_IP_S5_vs_WCE_9545_WCE_S11_peak_1526,MACS/IP_9548_HA_IP_S8_vs_WCE_9548_WCE_S14_peak_1531
chr1	198861279	198861425	MACS/IP_9548_HA_IP_S8_vs_WCE_9548_WCE_S14_peak_1532
chr1	198889088	198889426	MACS/IP_9545_HA_IP_S5_vs_WCE_9545_WCE_S11_peak_1527,MACS/IP_9548_HA_IP_S8_vs_WCE_9548_WCE_S14_peak_1533
chr1	199427090	199427399	MACS/IP_9545_HA_IP_S5_vs_WCE_9545_WCE_S11_peak_1529,MACS/IP_9548_HA_IP_S8_vs_WCE_9548_WCE_S14_peak_1534
chr1	199470598	199470824	MACS/IP_9548_HA_IP_S8_vs_WCE_9548_WCE_S14_peak_1535
chr1	199673752	199673921	MACS/IP_9548_HA_IP_S8_vs_WCE_9548_WCE_S14_peak_1536
chr1	199998431	199998759	MACS/IP_9548_HA_IP_S8_vs_WCE_9548_WCE_S14_peak_1537,MACS/IP_9545_HA_IP_S5_vs_WCE_9545_WCE_S11_peak_1530
chr1	200036541	200036788	MACS/IP_9545_HA_IP_S5_vs_WCE_9545_WCE_S11_peak_1531
chr1	200055775	200055934	MACS/IP_9548_HA_IP_S8_vs_WCE_9548_WCE_S14_peak_1538
chr1	200281153	200281370	MACS/IP_9548_HA_IP_S8_vs_WCE_9548_WCE_S14_peak_1540
chr1	200633209	200633366	MACS/IP_9545_HA_IP_S5_vs_WCE_9545_WCE_S11_peak_1532
chr1	200682804	200683177	MACS/IP_9545_HA_IP_S5_vs_WCE_9545_WCE_S11_peak_1533,MACS/IP_9548_HA_IP_S8_vs_WCE_9548_WCE_S14_peak_1542
chr1	201079618	201079911	MACS/IP_9548_HA_IP_S8_vs_WCE_9548_WCE_S14_peak_1543
chr1	201087291	201087940	MACS/IP_9545_HA_IP_S5_vs_WCE_9545_WCE_S11_peak_1535,MACS/IP_9548_HA_IP_S8_vs_WCE_9548_WCE_S14_peak_1544
chr1	201123669	201124084	MACS/IP_9545_HA_IP_S5_vs_WCE_9545_WCE_S11_peak_1536,MACS/IP_9548_HA_IP_S8_vs_WCE_9548_WCE_S14_peak_1545
chr1	201160414	201160701	MACS/IP_9548_HA_IP_S8_vs_WCE_9548_WCE_S14_peak_1546,MACS/IP_9545_HA_IP_S5_vs_WCE_9545_WCE_S11_peak_1537
chr1	201594614	201594836	MACS/IP_9545_HA_IP_S5_vs_WCE_9545_WCE_S11_peak_1538,MACS/IP_9548_HA_IP_S8_vs_WCE_9548_WCE_S14_peak_1547
chr1	201673444	201673761	MACS/IP_9545_HA_IP_S5_vs_WCE_9545_WCE_S11_peak_1539,MACS/IP_9548_HA_IP_S8_vs_WCE_9548_WCE_S14_peak_1548
chr1	201706840	201707281	MACS/IP_9548_HA_IP_S8_vs_WCE_9548_WCE_S14_peak_1549,MACS/IP_9545_HA_IP_S5_vs_WCE_9545_WCE_S11_peak_1540
chr1	201766457	201766718	MACS/IP_9548_HA_IP_S8_vs_WCE_9548_WCE_S14_peak_1550,MACS/IP_9545_HA_IP_S5_vs_WCE_9545_WCE_S11_peak_1541
chr1	202177151	202177349	MACS/IP_9548_HA_IP_S8_vs_WCE_9548_WCE_S14_peak_1551
chr1	202234233	202234384	MACS/IP_9548_HA_IP_S8_vs_WCE_9548_WCE_S14_peak_1553,MACS/IP_9545_HA_IP_S5_vs_WCE_9545_WCE_S11_peak_1543
chr1	202320602	202320730	MACS/IP_9548_HA_IP_S8_vs_WCE_9548_WCE_S14_peak_1555
chr1	202632110	202632323	MACS/IP_9548_HA_IP_S8_vs_WCE_9548_WCE_S14_peak_1556
chr1	202887865	202888405	MACS/IP_9545_HA_IP_S5_vs_WCE_9545_WCE_S11_peak_1545,MACS/IP_9548_HA_IP_S8_vs_WCE_9548_WCE_S14_peak_1557
chr1	202965736	202966110	MACS/IP_9545_HA_IP_S5_vs_WCE_9545_WCE_S11_peak_1546,MACS/IP_9548_HA_IP_S8_vs_WCE_9548_WCE_S14_peak_1558
chr1	203223341	203223530	MACS/IP_9545_HA_IP_S5_vs_WCE_9545_WCE_S11_peak_1547
chr1	203273415	203273637	MACS/IP_9548_HA_IP_S8_vs_WCE_9548_WCE_S14_peak_1560
chr1	203326345	203326601	MACS/IP_9548_HA_IP_S8_vs_WCE_9548_WCE_S14_peak_1561,MACS/IP_9545_HA_IP_S5_vs_WCE_9545_WCE_S11_peak_1549
chr1	203377117	203377850	MACS/IP_9545_HA_IP_S5_vs_WCE_9545_WCE_S11_peak_1550,MACS/IP_9548_HA_IP_S8_vs_WCE_9548_WCE_S14_peak_1562
chr1	203454370	203454767	MACS/IP_9545_HA_IP_S5_vs_WCE_9545_WCE_S11_peak_1551,MACS/IP_9548_HA_IP_S8_vs_WCE_9548_WCE_S14_peak_1563
chr1	203556028	203556272	MACS/IP_9548_HA_IP_S8_vs_WCE_9548_WCE_S14_peak_1564
chr1	203648179	203648621	MACS/IP_9545_HA_IP_S5_vs_WCE_9545_WCE_S11_peak_1552,MACS/IP_9548_HA_IP_S8_vs_WCE_9548_WCE_S14_peak_1565
chr1	203739842	203740324	MACS/IP_9545_HA_IP_S5_vs_WCE_9545_WCE_S11_peak_1553,MACS/IP_9548_HA_IP_S8_vs_WCE_9548_WCE_S14_peak_1566
chr1	204204974	204205453	MACS/IP_9545_HA_IP_S5_vs_WCE_9545_WCE_S11_peak_1555,MACS/IP_9548_HA_IP_S8_vs_WCE_9548_WCE_S14_peak_1567
chr1	204539308	204539570	MACS/IP_9548_HA_IP_S8_vs_WCE_9548_WCE_S14_peak_1568,MACS/IP_9545_HA_IP_S5_vs_WCE_9545_WCE_S11_peak_1556
chr1	204709077	204709287	MACS/IP_9545_HA_IP_S5_vs_WCE_9545_WCE_S11_peak_1557,MACS/IP_9548_HA_IP_S8_vs_WCE_9548_WCE_S14_peak_1569
chr1	204733433	204733737	MACS/IP_9548_HA_IP_S8_vs_WCE_9548_WCE_S14_peak_1570
chr1	205080090	205080437	MACS/IP_9545_HA_IP_S5_vs_WCE_9545_WCE_S11_peak_1558,MACS/IP_9548_HA_IP_S8_vs_WCE_9548_WCE_S14_peak_1571
chr1	205160986	205161116	MACS/IP_9548_HA_IP_S8_vs_WCE_9548_WCE_S14_peak_1572
chr1	205438208	205438355	MACS/IP_9545_HA_IP_S5_vs_WCE_9545_WCE_S11_peak_1559
chr1	205615642	205615885	MACS/IP_9545_HA_IP_S5_vs_WCE_9545_WCE_S11_peak_1560,MACS/IP_9548_HA_IP_S8_vs_WCE_9548_WCE_S14_peak_1573
chr1	206234746	206234900	MACS/IP_9545_HA_IP_S5_vs_WCE_9545_WCE_S11_peak_1561
chr1	206282746	206283192	MACS/IP_9548_HA_IP_S8_vs_WCE_9548_WCE_S14_peak_1576,MACS/IP_9545_HA_IP_S5_vs_WCE_9545_WCE_S11_peak_1562
chr1	206496263	206496542	MACS/IP_9545_HA_IP_S5_vs_WCE_9545_WCE_S11_peak_1563
chr1	206536058	206536222	MACS/IP_9545_HA_IP_S5_vs_WCE_9545_WCE_S11_peak_1564,MACS/IP_9548_HA_IP_S8_vs_WCE_9548_WCE_S14_peak_1577
chr1	206869043	206869522	MACS/IP_9545_HA_IP_S5_vs_WCE_9545_WCE_S11_peak_1565,MACS/IP_9548_HA_IP_S8_vs_WCE_9548_WCE_S14_peak_1578
chr1	206870846	206871014	MACS/IP_9545_HA_IP_S5_vs_WCE_9545_WCE_S11_peak_1566,MACS/IP_9548_HA_IP_S8_vs_WCE_9548_WCE_S14_peak_1579
chr1	206872896	206873034	MACS/IP_9548_HA_IP_S8_vs_WCE_9548_WCE_S14_peak_1580
chr1	207257996	207258260	MACS/IP_9548_HA_IP_S8_vs_WCE_9548_WCE_S14_peak_1581,MACS/IP_9545_HA_IP_S5_vs_WCE_9545_WCE_S11_peak_1567
chr1	207337375	207337575	MACS/IP_9545_HA_IP_S5_vs_WCE_9545_WCE_S11_peak_1568,MACS/IP_9548_HA_IP_S8_vs_WCE_9548_WCE_S14_peak_1582
chr1	207557278	207557817	MACS/IP_9545_HA_IP_S5_vs_WCE_9545_WCE_S11_peak_1569,MACS/IP_9548_HA_IP_S8_vs_WCE_9548_WCE_S14_peak_1583
chr1	207636375	207636718	MACS/IP_9548_HA_IP_S8_vs_WCE_9548_WCE_S14_peak_1584
chr1	207821637	207821951	MACS/IP_9548_HA_IP_S8_vs_WCE_9548_WCE_S14_peak_1585,MACS/IP_9545_HA_IP_S5_vs_WCE_9545_WCE_S11_peak_1572
chr1	208007791	208007978	MACS/IP_9545_HA_IP_S5_vs_WCE_9545_WCE_S11_peak_1573
chr1	208134370	208134604	MACS/IP_9548_HA_IP_S8_vs_WCE_9548_WCE_S14_peak_1586,MACS/IP_9545_HA_IP_S5_vs_WCE_9545_WCE_S11_peak_1574
chr1	208220824	208221053	MACS/IP_9545_HA_IP_S5_vs_WCE_9545_WCE_S11_peak_1575,MACS/IP_9548_HA_IP_S8_vs_WCE_9548_WCE_S14_peak_1587
chr1	209183241	209183510	MACS/IP_9545_HA_IP_S5_vs_WCE_9545_WCE_S11_peak_1577,MACS/IP_9548_HA_IP_S8_vs_WCE_9548_WCE_S14_peak_1589
chr1	209433564	209433911	MACS/IP_9545_HA_IP_S5_vs_WCE_9545_WCE_S11_peak_1578,MACS/IP_9548_HA_IP_S8_vs_WCE_9548_WCE_S14_peak_1590
chr1	209439409	209439673	MACS/IP_9545_HA_IP_S5_vs_WCE_9545_WCE_S11_peak_1579
chr1	209542640	209542794	MACS/IP_9545_HA_IP_S5_vs_WCE_9545_WCE_S11_peak_1580
chr1	209671258	209671435	MACS/IP_9548_HA_IP_S8_vs_WCE_9548_WCE_S14_peak_1593
chr1	209686805	209687239	MACS/IP_9545_HA_IP_S5_vs_WCE_9545_WCE_S11_peak_1581,MACS/IP_9548_HA_IP_S8_vs_WCE_9548_WCE_S14_peak_1594
chr1	209774278	209774517	MACS/IP_9548_HA_IP_S8_vs_WCE_9548_WCE_S14_peak_1595,MACS/IP_9545_HA_IP_S5_vs_WCE_9545_WCE_S11_peak_1582
chr1	209965563	209966006	MACS/IP_9545_HA_IP_S5_vs_WCE_9545_WCE_S11_peak_1583,MACS/IP_9548_HA_IP_S8_vs_WCE_9548_WCE_S14_peak_1596
chr1	210005015	210005357	MACS/IP_9545_HA_IP_S5_vs_WCE_9545_WCE_S11_peak_1584,MACS/IP_9548_HA_IP_S8_vs_WCE_9548_WCE_S14_peak_1597
chr1	210279420	210279737	MACS/IP_9548_HA_IP_S8_vs_WCE_9548_WCE_S14_peak_1599,MACS/IP_9545_HA_IP_S5_vs_WCE_9545_WCE_S11_peak_1586
chr1	210522220	210522347	MACS/IP_9548_HA_IP_S8_vs_WCE_9548_WCE_S14_peak_1601
chr1	210588821	210588994	MACS/IP_9545_HA_IP_S5_vs_WCE_9545_WCE_S11_peak_1588
chr1	210611324	210611561	MACS/IP_9548_HA_IP_S8_vs_WCE_9548_WCE_S14_peak_1602
chr1	210794314	210794470	MACS/IP_9545_HA_IP_S5_vs_WCE_9545_WCE_S11_peak_1589
chr1	211114997	211115135	MACS/IP_9545_HA_IP_S5_vs_WCE_9545_WCE_S11_peak_1590
chr1	211395436	211395718	MACS/IP_9545_HA_IP_S5_vs_WCE_9545_WCE_S11_peak_1592,MACS/IP_9548_HA_IP_S8_vs_WCE_9548_WCE_S14_peak_1603
chr1	211503009	211503248	MACS/IP_9548_HA_IP_S8_vs_WCE_9548_WCE_S14_peak_1604
chr1	211854976	211855233	MACS/IP_9548_HA_IP_S8_vs_WCE_9548_WCE_S14_peak_1605,MACS/IP_9545_HA_IP_S5_vs_WCE_9545_WCE_S11_peak_1593
chr1	211867252	211867664	MACS/IP_9548_HA_IP_S8_vs_WCE_9548_WCE_S14_peak_1606,MACS/IP_9545_HA_IP_S5_vs_WCE_9545_WCE_S11_peak_1594
chr1	211872074	211872226	MACS/IP_9548_HA_IP_S8_vs_WCE_9548_WCE_S14_peak_1607,MACS/IP_9545_HA_IP_S5_vs_WCE_9545_WCE_S11_peak_1595
chr1	211953556	211953961	MACS/IP_9545_HA_IP_S5_vs_WCE_9545_WCE_S11_peak_1596,MACS/IP_9548_HA_IP_S8_vs_WCE_9548_WCE_S14_peak_1608
chr1	212023816	212024055	MACS/IP_9545_HA_IP_S5_vs_WCE_9545_WCE_S11_peak_1597,MACS/IP_9548_HA_IP_S8_vs_WCE_9548_WCE_S14_peak_1609
chr1	212218386	212218600	MACS/IP_9548_HA_IP_S8_vs_WCE_9548_WCE_S14_peak_1610,MACS/IP_9545_HA_IP_S5_vs_WCE_9545_WCE_S11_peak_1598
chr1	212367592	212367782	MACS/IP_9548_HA_IP_S8_vs_WCE_9548_WCE_S14_peak_1611
chr1	212372549	212372703	MACS/IP_9548_HA_IP_S8_vs_WCE_9548_WCE_S14_peak_1612
chr1	212606026	212606457	MACS/IP_9545_HA_IP_S5_vs_WCE_9545_WCE_S11_peak_1599,MACS/IP_9548_HA_IP_S8_vs_WCE_9548_WCE_S14_peak_1613
chr1	212699065	212699478	MACS/IP_9548_HA_IP_S8_vs_WCE_9548_WCE_S14_peak_1614,MACS/IP_9545_HA_IP_S5_vs_WCE_9545_WCE_S11_peak_1600
chr1	212755688	212756336	MACS/IP_9545_HA_IP_S5_vs_WCE_9545_WCE_S11_peak_1601,MACS/IP_9548_HA_IP_S8_vs_WCE_9548_WCE_S14_peak_1616,MACS/IP_9545_HA_IP_S5_vs_WCE_9545_WCE_S11_peak_1602
chr1	212782018	212782409	MACS/IP_9545_HA_IP_S5_vs_WCE_9545_WCE_S11_peak_1603,MACS/IP_9548_HA_IP_S8_vs_WCE_9548_WCE_S14_peak_1617
chr1	212952913	212953185	MACS/IP_9548_HA_IP_S8_vs_WCE_9548_WCE_S14_peak_1618
chr1	212991450	212991652	MACS/IP_9548_HA_IP_S8_vs_WCE_9548_WCE_S14_peak_1619
chr1	213091365	213091864	MACS/IP_9545_HA_IP_S5_vs_WCE_9545_WCE_S11_peak_1604,MACS/IP_9548_HA_IP_S8_vs_WCE_9548_WCE_S14_peak_1620
chr1	213208372	213208516	MACS/IP_9545_HA_IP_S5_vs_WCE_9545_WCE_S11_peak_1605
chr1	213360845	213361107	MACS/IP_9545_HA_IP_S5_vs_WCE_9545_WCE_S11_peak_1606,MACS/IP_9548_HA_IP_S8_vs_WCE_9548_WCE_S14_peak_1621
chr1	213470236	213470781	MACS/IP_9545_HA_IP_S5_vs_WCE_9545_WCE_S11_peak_1607,MACS/IP_9548_HA_IP_S8_vs_WCE_9548_WCE_S14_peak_1622
chr1	213525124	213525265	MACS/IP_9545_HA_IP_S5_vs_WCE_9545_WCE_S11_peak_1608
chr1	213823080	213823215	MACS/IP_9548_HA_IP_S8_vs_WCE_9548_WCE_S14_peak_1624
chr1	214057375	214057682	MACS/IP_9548_HA_IP_S8_vs_WCE_9548_WCE_S14_peak_1625,MACS/IP_9545_HA_IP_S5_vs_WCE_9545_WCE_S11_peak_1609
chr1	214092906	214093090	MACS/IP_9548_HA_IP_S8_vs_WCE_9548_WCE_S14_peak_1626
chr1	214163432	214163871	MACS/IP_9548_HA_IP_S8_vs_WCE_9548_WCE_S14_peak_1627,MACS/IP_9545_HA_IP_S5_vs_WCE_9545_WCE_S11_peak_1610
chr1	214569892	214570037	MACS/IP_9545_HA_IP_S5_vs_WCE_9545_WCE_S11_peak_1612
chr1	215703964	215704131	MACS/IP_9548_HA_IP_S8_vs_WCE_9548_WCE_S14_peak_1629
chr1	215987888	215988067	MACS/IP_9545_HA_IP_S5_vs_WCE_9545_WCE_S11_peak_1614
chr1	216065165	216065311	MACS/IP_9545_HA_IP_S5_vs_WCE_9545_WCE_S11_peak_1616,MACS/IP_9548_HA_IP_S8_vs_WCE_9548_WCE_S14_peak_1631
chr1	216154241	216154610	MACS/IP_9548_HA_IP_S8_vs_WCE_9548_WCE_S14_peak_1632,MACS/IP_9545_HA_IP_S5_vs_WCE_9545_WCE_S11_peak_1617
chr1	216380749	216381100	MACS/IP_9548_HA_IP_S8_vs_WCE_9548_WCE_S14_peak_1633
chr1	216577227	216577377	MACS/IP_9548_HA_IP_S8_vs_WCE_9548_WCE_S14_peak_1634
chr1	216896950	216897400	MACS/IP_9545_HA_IP_S5_vs_WCE_9545_WCE_S11_peak_1618,MACS/IP_9548_HA_IP_S8_vs_WCE_9548_WCE_S14_peak_1635
chr1	216974040	216974304	MACS/IP_9548_HA_IP_S8_vs_WCE_9548_WCE_S14_peak_1636,MACS/IP_9545_HA_IP_S5_vs_WCE_9545_WCE_S11_peak_1619
chr1	217459376	217459532	MACS/IP_9548_HA_IP_S8_vs_WCE_9548_WCE_S14_peak_1637
chr1	217584720	217584934	MACS/IP_9548_HA_IP_S8_vs_WCE_9548_WCE_S14_peak_1638,MACS/IP_9545_HA_IP_S5_vs_WCE_9545_WCE_S11_peak_1620
chr1	217984093	217984278	MACS/IP_9548_HA_IP_S8_vs_WCE_9548_WCE_S14_peak_1639
chr1	218063826	218063959	MACS/IP_9548_HA_IP_S8_vs_WCE_9548_WCE_S14_peak_1640
chr1	218237709	218238261	MACS/IP_9545_HA_IP_S5_vs_WCE_9545_WCE_S11_peak_1621,MACS/IP_9548_HA_IP_S8_vs_WCE_9548_WCE_S14_peak_1641
chr1	218405288	218405427	MACS/IP_9548_HA_IP_S8_vs_WCE_9548_WCE_S14_peak_1642
chr1	218574933	218575198	MACS/IP_9548_HA_IP_S8_vs_WCE_9548_WCE_S14_peak_1643,MACS/IP_9545_HA_IP_S5_vs_WCE_9545_WCE_S11_peak_1622
chr1	218580406	218580772	MACS/IP_9545_HA_IP_S5_vs_WCE_9545_WCE_S11_peak_1623,MACS/IP_9548_HA_IP_S8_vs_WCE_9548_WCE_S14_peak_1644
chr1	218681886	218682229	MACS/IP_9548_HA_IP_S8_vs_WCE_9548_WCE_S14_peak_1645
chr1	218726521	218726863	MACS/IP_9545_HA_IP_S5_vs_WCE_9545_WCE_S11_peak_1625,MACS/IP_9548_HA_IP_S8_vs_WCE_9548_WCE_S14_peak_1646
chr1	218799277	218799430	MACS/IP_9545_HA_IP_S5_vs_WCE_9545_WCE_S11_peak_1626
chr1	219147711	219147902	MACS/IP_9548_HA_IP_S8_vs_WCE_9548_WCE_S14_peak_1647
chr1	219669004	219669370	MACS/IP_9545_HA_IP_S5_vs_WCE_9545_WCE_S11_peak_1629,MACS/IP_9548_HA_IP_S8_vs_WCE_9548_WCE_S14_peak_1648
chr1	219875182	219875508	MACS/IP_9545_HA_IP_S5_vs_WCE_9545_WCE_S11_peak_1630,MACS/IP_9548_HA_IP_S8_vs_WCE_9548_WCE_S14_peak_1649
chr1	219945513	219945645	MACS/IP_9545_HA_IP_S5_vs_WCE_9545_WCE_S11_peak_1631
chr1	220013302	220013432	MACS/IP_9548_HA_IP_S8_vs_WCE_9548_WCE_S14_peak_1650
chr1	220070341	220070504	MACS/IP_9545_HA_IP_S5_vs_WCE_9545_WCE_S11_peak_1632
chr1	220124345	220124626	MACS/IP_9545_HA_IP_S5_vs_WCE_9545_WCE_S11_peak_1633,MACS/IP_9548_HA_IP_S8_vs_WCE_9548_WCE_S14_peak_1651
chr1	220282049	220282288	MACS/IP_9548_HA_IP_S8_vs_WCE_9548_WCE_S14_peak_1652
chr1	220422087	220422303	MACS/IP_9545_HA_IP_S5_vs_WCE_9545_WCE_S11_peak_1634
chr1	220423955	220424168	MACS/IP_9545_HA_IP_S5_vs_WCE_9545_WCE_S11_peak_1635,MACS/IP_9548_HA_IP_S8_vs_WCE_9548_WCE_S14_peak_1653
chr1	220476881	220477034	MACS/IP_9548_HA_IP_S8_vs_WCE_9548_WCE_S14_peak_1654
chr1	220662874	220663155	MACS/IP_9545_HA_IP_S5_vs_WCE_9545_WCE_S11_peak_1637,MACS/IP_9548_HA_IP_S8_vs_WCE_9548_WCE_S14_peak_1655
chr1	220850827	220851287	MACS/IP_9545_HA_IP_S5_vs_WCE_9545_WCE_S11_peak_1638,MACS/IP_9548_HA_IP_S8_vs_WCE_9548_WCE_S14_peak_1656
chr1	220897887	220898165	MACS/IP_9545_HA_IP_S5_vs_WCE_9545_WCE_S11_peak_1639
chr1	221128961	221129269	MACS/IP_9548_HA_IP_S8_vs_WCE_9548_WCE_S14_peak_1658,MACS/IP_9545_HA_IP_S5_vs_WCE_9545_WCE_S11_peak_1640
chr1	221262792	221263110	MACS/IP_9548_HA_IP_S8_vs_WCE_9548_WCE_S14_peak_1660,MACS/IP_9545_HA_IP_S5_vs_WCE_9545_WCE_S11_peak_1641
chr1	221526852	221527226	MACS/IP_9548_HA_IP_S8_vs_WCE_9548_WCE_S14_peak_1661,MACS/IP_9545_HA_IP_S5_vs_WCE_9545_WCE_S11_peak_1642
chr1	221562994	221563164	MACS/IP_9545_HA_IP_S5_vs_WCE_9545_WCE_S11_peak_1643
chr1	221646734	221646903	MACS/IP_9548_HA_IP_S8_vs_WCE_9548_WCE_S14_peak_1662,MACS/IP_9545_HA_IP_S5_vs_WCE_9545_WCE_S11_peak_1644
chr1	221846445	221846593	MACS/IP_9545_HA_IP_S5_vs_WCE_9545_WCE_S11_peak_1645,MACS/IP_9548_HA_IP_S8_vs_WCE_9548_WCE_S14_peak_1663
chr1	221895306	221895662	MACS/IP_9548_HA_IP_S8_vs_WCE_9548_WCE_S14_peak_1664,MACS/IP_9545_HA_IP_S5_vs_WCE_9545_WCE_S11_peak_1646
chr1	221915467	221915696	MACS/IP_9548_HA_IP_S8_vs_WCE_9548_WCE_S14_peak_1665
chr1	221963541	221963927	MACS/IP_9548_HA_IP_S8_vs_WCE_9548_WCE_S14_peak_1666,MACS/IP_9545_HA_IP_S5_vs_WCE_9545_WCE_S11_peak_1647
chr1	222342139	222342364	MACS/IP_9545_HA_IP_S5_vs_WCE_9545_WCE_S11_peak_1648,MACS/IP_9548_HA_IP_S8_vs_WCE_9548_WCE_S14_peak_1667
chr1	222355867	222356065	MACS/IP_9545_HA_IP_S5_vs_WCE_9545_WCE_S11_peak_1649,MACS/IP_9548_HA_IP_S8_vs_WCE_9548_WCE_S14_peak_1668
chr1	222470364	222470549	MACS/IP_9545_HA_IP_S5_vs_WCE_9545_WCE_S11_peak_1650,MACS/IP_9548_HA_IP_S8_vs_WCE_9548_WCE_S14_peak_1669
chr1	222661358	222661540	MACS/IP_9545_HA_IP_S5_vs_WCE_9545_WCE_S11_peak_1651
chr1	223037718	223038080	MACS/IP_9545_HA_IP_S5_vs_WCE_9545_WCE_S11_peak_1652,MACS/IP_9548_HA_IP_S8_vs_WCE_9548_WCE_S14_peak_1671
chr1	223154387	223154698	MACS/IP_9548_HA_IP_S8_vs_WCE_9548_WCE_S14_peak_1672,MACS/IP_9545_HA_IP_S5_vs_WCE_9545_WCE_S11_peak_1653
chr1	223173086	223173348	MACS/IP_9545_HA_IP_S5_vs_WCE_9545_WCE_S11_peak_1654,MACS/IP_9548_HA_IP_S8_vs_WCE_9548_WCE_S14_peak_1673
chr1	223189724	223190059	MACS/IP_9548_HA_IP_S8_vs_WCE_9548_WCE_S14_peak_1674,MACS/IP_9545_HA_IP_S5_vs_WCE_9545_WCE_S11_peak_1656
chr1	223226615	223226835	MACS/IP_9548_HA_IP_S8_vs_WCE_9548_WCE_S14_peak_1675
chr1	223533602	223533874	MACS/IP_9545_HA_IP_S5_vs_WCE_9545_WCE_S11_peak_1657,MACS/IP_9548_HA_IP_S8_vs_WCE_9548_WCE_S14_peak_1676
chr1	223616149	223616695	MACS/IP_9545_HA_IP_S5_vs_WCE_9545_WCE_S11_peak_1658,MACS/IP_9548_HA_IP_S8_vs_WCE_9548_WCE_S14_peak_1678
chr1	223808257	223808580	MACS/IP_9548_HA_IP_S8_vs_WCE_9548_WCE_S14_peak_1680
chr1	223828638	223829029	MACS/IP_9545_HA_IP_S5_vs_WCE_9545_WCE_S11_peak_1661,MACS/IP_9548_HA_IP_S8_vs_WCE_9548_WCE_S14_peak_1681
chr1	223891132	223891779	MACS/IP_9545_HA_IP_S5_vs_WCE_9545_WCE_S11_peak_1662,MACS/IP_9548_HA_IP_S8_vs_WCE_9548_WCE_S14_peak_1683
chr1	224003193	224003337	MACS/IP_9548_HA_IP_S8_vs_WCE_9548_WCE_S14_peak_1684
chr1	224036239	224036727	MACS/IP_9545_HA_IP_S5_vs_WCE_9545_WCE_S11_peak_1663,MACS/IP_9548_HA_IP_S8_vs_WCE_9548_WCE_S14_peak_1685
chr1	224042803	224043024	MACS/IP_9545_HA_IP_S5_vs_WCE_9545_WCE_S11_peak_1664,MACS/IP_9548_HA_IP_S8_vs_WCE_9548_WCE_S14_peak_1686
chr1	224123338	224123589	MACS/IP_9545_HA_IP_S5_vs_WCE_9545_WCE_S11_peak_1665,MACS/IP_9548_HA_IP_S8_vs_WCE_9548_WCE_S14_peak_1687
chr1	224232267	224232603	MACS/IP_9548_HA_IP_S8_vs_WCE_9548_WCE_S14_peak_1688,MACS/IP_9545_HA_IP_S5_vs_WCE_9545_WCE_S11_peak_1666
chr1	224280287	224280616	MACS/IP_9548_HA_IP_S8_vs_WCE_9548_WCE_S14_peak_1689
chr1	224512341	224512484	MACS/IP_9545_HA_IP_S5_vs_WCE_9545_WCE_S11_peak_1671,MACS/IP_9548_HA_IP_S8_vs_WCE_9548_WCE_S14_peak_1690
chr1	224692169	224692351	MACS/IP_9545_HA_IP_S5_vs_WCE_9545_WCE_S11_peak_1672
chr1	224711794	224712137	MACS/IP_9548_HA_IP_S8_vs_WCE_9548_WCE_S14_peak_1691,MACS/IP_9545_HA_IP_S5_vs_WCE_9545_WCE_S11_peak_1673
chr1	224767275	224767498	MACS/IP_9548_HA_IP_S8_vs_WCE_9548_WCE_S14_peak_1692
chr1	224974704	224974977	MACS/IP_9548_HA_IP_S8_vs_WCE_9548_WCE_S14_peak_1694,MACS/IP_9545_HA_IP_S5_vs_WCE_9545_WCE_S11_peak_1675
chr1	225079220	225079517	MACS/IP_9545_HA_IP_S5_vs_WCE_9545_WCE_S11_peak_1676,MACS/IP_9548_HA_IP_S8_vs_WCE_9548_WCE_S14_peak_1696
chr1	225085451	225085871	MACS/IP_9545_HA_IP_S5_vs_WCE_9545_WCE_S11_peak_1677,MACS/IP_9548_HA_IP_S8_vs_WCE_9548_WCE_S14_peak_1697
chr1	225095785	225096198	MACS/IP_9545_HA_IP_S5_vs_WCE_9545_WCE_S11_peak_1678
chr1	225097394	225097566	MACS/IP_9545_HA_IP_S5_vs_WCE_9545_WCE_S11_peak_1679
chr1	225099352	225099784	MACS/IP_9545_HA_IP_S5_vs_WCE_9545_WCE_S11_peak_1680,MACS/IP_9548_HA_IP_S8_vs_WCE_9548_WCE_S14_peak_1698
chr1	225206129	225206351	MACS/IP_9548_HA_IP_S8_vs_WCE_9548_WCE_S14_peak_1699
chr1	225221543	225221854	MACS/IP_9548_HA_IP_S8_vs_WCE_9548_WCE_S14_peak_1700,MACS/IP_9545_HA_IP_S5_vs_WCE_9545_WCE_S11_peak_1681
chr1	225372473	225372636	MACS/IP_9548_HA_IP_S8_vs_WCE_9548_WCE_S14_peak_1701
chr1	225375315	225375856	MACS/IP_9545_HA_IP_S5_vs_WCE_9545_WCE_S11_peak_1682,MACS/IP_9548_HA_IP_S8_vs_WCE_9548_WCE_S14_peak_1702
chr1	225378979	225379334	MACS/IP_9545_HA_IP_S5_vs_WCE_9545_WCE_S11_peak_1683
chr1	225625504	225626011	MACS/IP_9545_HA_IP_S5_vs_WCE_9545_WCE_S11_peak_1684,MACS/IP_9548_HA_IP_S8_vs_WCE_9548_WCE_S14_peak_1703
chr1	225628685	225629075	MACS/IP_9548_HA_IP_S8_vs_WCE_9548_WCE_S14_peak_1705
chr1	225632662	225632850	MACS/IP_9548_HA_IP_S8_vs_WCE_9548_WCE_S14_peak_1706
chr1	225643025	225643453	MACS/IP_9548_HA_IP_S8_vs_WCE_9548_WCE_S14_peak_1707,MACS/IP_9545_HA_IP_S5_vs_WCE_9545_WCE_S11_peak_1686
chr1	225717626	225717838	MACS/IP_9548_HA_IP_S8_vs_WCE_9548_WCE_S14_peak_1708,MACS/IP_9545_HA_IP_S5_vs_WCE_9545_WCE_S11_peak_1687
chr1	225778288	225778448	MACS/IP_9545_HA_IP_S5_vs_WCE_9545_WCE_S11_peak_1688
chr1	225795955	225796084	MACS/IP_9548_HA_IP_S8_vs_WCE_9548_WCE_S14_peak_1709
chr1	225809507	225809707	MACS/IP_9548_HA_IP_S8_vs_WCE_9548_WCE_S14_peak_1710,MACS/IP_9545_HA_IP_S5_vs_WCE_9545_WCE_S11_peak_1689
chr1	225842926	225843323	MACS/IP_9548_HA_IP_S8_vs_WCE_9548_WCE_S14_peak_1711,MACS/IP_9545_HA_IP_S5_vs_WCE_9545_WCE_S11_peak_1691
chr1	225902136	225902644	MACS/IP_9548_HA_IP_S8_vs_WCE_9548_WCE_S14_peak_1712,MACS/IP_9545_HA_IP_S5_vs_WCE_9545_WCE_S11_peak_1692
chr1	225962416	225962788	MACS/IP_9548_HA_IP_S8_vs_WCE_9548_WCE_S14_peak_1713
chr1	226020387	226020750	MACS/IP_9545_HA_IP_S5_vs_WCE_9545_WCE_S11_peak_1693
chr1	226086272	226086572	MACS/IP_9545_HA_IP_S5_vs_WCE_9545_WCE_S11_peak_1694,MACS/IP_9548_HA_IP_S8_vs_WCE_9548_WCE_S14_peak_1715
chr1	226150950	226151130	MACS/IP_9545_HA_IP_S5_vs_WCE_9545_WCE_S11_peak_1695,MACS/IP_9548_HA_IP_S8_vs_WCE_9548_WCE_S14_peak_1716
chr1	226191439	226191802	MACS/IP_9545_HA_IP_S5_vs_WCE_9545_WCE_S11_peak_1697,MACS/IP_9548_HA_IP_S8_vs_WCE_9548_WCE_S14_peak_1717
chr1	226228845	226229300	MACS/IP_9545_HA_IP_S5_vs_WCE_9545_WCE_S11_peak_1698,MACS/IP_9548_HA_IP_S8_vs_WCE_9548_WCE_S14_peak_1718
chr1	226310292	226310705	MACS/IP_9545_HA_IP_S5_vs_WCE_9545_WCE_S11_peak_1699,MACS/IP_9548_HA_IP_S8_vs_WCE_9548_WCE_S14_peak_1719
chr1	226495636	226495814	MACS/IP_9545_HA_IP_S5_vs_WCE_9545_WCE_S11_peak_1700
chr1	226585239	226585409	MACS/IP_9545_HA_IP_S5_vs_WCE_9545_WCE_S11_peak_1701
chr1	226591273	226591813	MACS/IP_9548_HA_IP_S8_vs_WCE_9548_WCE_S14_peak_1720,MACS/IP_9545_HA_IP_S5_vs_WCE_9545_WCE_S11_peak_1702
chr1	226668864	226669311	MACS/IP_9548_HA_IP_S8_vs_WCE_9548_WCE_S14_peak_1721,MACS/IP_9545_HA_IP_S5_vs_WCE_9545_WCE_S11_peak_1704
chr1	226700119	226700360	MACS/IP_9545_HA_IP_S5_vs_WCE_9545_WCE_S11_peak_1705,MACS/IP_9548_HA_IP_S8_vs_WCE_9548_WCE_S14_peak_1722
chr1	226716423	226716617	MACS/IP_9548_HA_IP_S8_vs_WCE_9548_WCE_S14_peak_1723
chr1	226716789	226717221	MACS/IP_9548_HA_IP_S8_vs_WCE_9548_WCE_S14_peak_1724,MACS/IP_9545_HA_IP_S5_vs_WCE_9545_WCE_S11_peak_1706
chr1	226776854	226776996	MACS/IP_9545_HA_IP_S5_vs_WCE_9545_WCE_S11_peak_1707
chr1	226881416	226881748	MACS/IP_9545_HA_IP_S5_vs_WCE_9545_WCE_S11_peak_1708,MACS/IP_9548_HA_IP_S8_vs_WCE_9548_WCE_S14_peak_1726
chr1	226940312	226940718	MACS/IP_9545_HA_IP_S5_vs_WCE_9545_WCE_S11_peak_1709,MACS/IP_9548_HA_IP_S8_vs_WCE_9548_WCE_S14_peak_1727
chr1	227048863	227049284	MACS/IP_9545_HA_IP_S5_vs_WCE_9545_WCE_S11_peak_1711,MACS/IP_9548_HA_IP_S8_vs_WCE_9548_WCE_S14_peak_1728
chr1	227093711	227094328	MACS/IP_9545_HA_IP_S5_vs_WCE_9545_WCE_S11_peak_1712,MACS/IP_9548_HA_IP_S8_vs_WCE_9548_WCE_S14_peak_1729
chr1	227103102	227103311	MACS/IP_9545_HA_IP_S5_vs_WCE_9545_WCE_S11_peak_1713
chr1	227128193	227128403	MACS/IP_9545_HA_IP_S5_vs_WCE_9545_WCE_S11_peak_1714
chr1	227271210	227271601	MACS/IP_9545_HA_IP_S5_vs_WCE_9545_WCE_S11_peak_1715,MACS/IP_9548_HA_IP_S8_vs_WCE_9548_WCE_S14_peak_1730
chr1	227278948	227279107	MACS/IP_9548_HA_IP_S8_vs_WCE_9548_WCE_S14_peak_1731
chr1	227294576	227294838	MACS/IP_9545_HA_IP_S5_vs_WCE_9545_WCE_S11_peak_1716,MACS/IP_9548_HA_IP_S8_vs_WCE_9548_WCE_S14_peak_1732
chr1	227341503	227341711	MACS/IP_9548_HA_IP_S8_vs_WCE_9548_WCE_S14_peak_1733
chr1	227416927	227417434	MACS/IP_9545_HA_IP_S5_vs_WCE_9545_WCE_S11_peak_1717,MACS/IP_9548_HA_IP_S8_vs_WCE_9548_WCE_S14_peak_1734
chr1	227455421	227455570	MACS/IP_9548_HA_IP_S8_vs_WCE_9548_WCE_S14_peak_1735
chr1	227474438	227475010	MACS/IP_9545_HA_IP_S5_vs_WCE_9545_WCE_S11_peak_1718,MACS/IP_9548_HA_IP_S8_vs_WCE_9548_WCE_S14_peak_1736
chr1	227500346	227500729	MACS/IP_9545_HA_IP_S5_vs_WCE_9545_WCE_S11_peak_1719,MACS/IP_9548_HA_IP_S8_vs_WCE_9548_WCE_S14_peak_1737
chr1	227549126	227549300	MACS/IP_9548_HA_IP_S8_vs_WCE_9548_WCE_S14_peak_1738
chr1	227652231	227652381	MACS/IP_9548_HA_IP_S8_vs_WCE_9548_WCE_S14_peak_1739
chr1	227654627	227654911	MACS/IP_9545_HA_IP_S5_vs_WCE_9545_WCE_S11_peak_1720
chr1	227718230	227718374	MACS/IP_9548_HA_IP_S8_vs_WCE_9548_WCE_S14_peak_1741
chr1	227777551	227777946	MACS/IP_9545_HA_IP_S5_vs_WCE_9545_WCE_S11_peak_1722,MACS/IP_9548_HA_IP_S8_vs_WCE_9548_WCE_S14_peak_1742
chr1	227796390	227796744	MACS/IP_9545_HA_IP_S5_vs_WCE_9545_WCE_S11_peak_1723,MACS/IP_9548_HA_IP_S8_vs_WCE_9548_WCE_S14_peak_1743
chr1	227836110	227836351	MACS/IP_9545_HA_IP_S5_vs_WCE_9545_WCE_S11_peak_1724
chr1	227841999	227843632	MACS/IP_9545_HA_IP_S5_vs_WCE_9545_WCE_S11_peak_1725,MACS/IP_9548_HA_IP_S8_vs_WCE_9548_WCE_S14_peak_1744
chr1	227850916	227851353	MACS/IP_9548_HA_IP_S8_vs_WCE_9548_WCE_S14_peak_1745,MACS/IP_9545_HA_IP_S5_vs_WCE_9545_WCE_S11_peak_1726
chr1	227851625	227852257	MACS/IP_9545_HA_IP_S5_vs_WCE_9545_WCE_S11_peak_1727,MACS/IP_9548_HA_IP_S8_vs_WCE_9548_WCE_S14_peak_1746
chr1	227873311	227873537	MACS/IP_9545_HA_IP_S5_vs_WCE_9545_WCE_S11_peak_1728,MACS/IP_9548_HA_IP_S8_vs_WCE_9548_WCE_S14_peak_1747
chr1	227884134	227885632	MACS/IP_9548_HA_IP_S8_vs_WCE_9548_WCE_S14_peak_1748,MACS/IP_9545_HA_IP_S5_vs_WCE_9545_WCE_S11_peak_1729
chr1	227906612	227907054	MACS/IP_9545_HA_IP_S5_vs_WCE_9545_WCE_S11_peak_1730,MACS/IP_9548_HA_IP_S8_vs_WCE_9548_WCE_S14_peak_1749
chr1	227956976	227957206	MACS/IP_9548_HA_IP_S8_vs_WCE_9548_WCE_S14_peak_1750,MACS/IP_9545_HA_IP_S5_vs_WCE_9545_WCE_S11_peak_1732
chr1	228021002	228021497	MACS/IP_9548_HA_IP_S8_vs_WCE_9548_WCE_S14_peak_1751,MACS/IP_9545_HA_IP_S5_vs_WCE_9545_WCE_S11_peak_1733
chr1	228032392	228032735	MACS/IP_9545_HA_IP_S5_vs_WCE_9545_WCE_S11_peak_1734,MACS/IP_9548_HA_IP_S8_vs_WCE_9548_WCE_S14_peak_1752
chr1	228067022	228067316	MACS/IP_9545_HA_IP_S5_vs_WCE_9545_WCE_S11_peak_1735,MACS/IP_9548_HA_IP_S8_vs_WCE_9548_WCE_S14_peak_1753
chr1	228123116	228123298	MACS/IP_9548_HA_IP_S8_vs_WCE_9548_WCE_S14_peak_1754
chr1	228188140	228188360	MACS/IP_9548_HA_IP_S8_vs_WCE_9548_WCE_S14_peak_1755,MACS/IP_9545_HA_IP_S5_vs_WCE_9545_WCE_S11_peak_1737
chr1	228260747	228261139	MACS/IP_9545_HA_IP_S5_vs_WCE_9545_WCE_S11_peak_1739,MACS/IP_9548_HA_IP_S8_vs_WCE_9548_WCE_S14_peak_1756
chr1	228329501	228329842	MACS/IP_9545_HA_IP_S5_vs_WCE_9545_WCE_S11_peak_1741
chr1	228403596	228403740	MACS/IP_9545_HA_IP_S5_vs_WCE_9545_WCE_S11_peak_1743
chr1	228423000	228423597	MACS/IP_9545_HA_IP_S5_vs_WCE_9545_WCE_S11_peak_1744,MACS/IP_9548_HA_IP_S8_vs_WCE_9548_WCE_S14_peak_1757
chr1	228426881	228427476	MACS/IP_9545_HA_IP_S5_vs_WCE_9545_WCE_S11_peak_1745,MACS/IP_9548_HA_IP_S8_vs_WCE_9548_WCE_S14_peak_1758
chr1	228448680	228448831	MACS/IP_9545_HA_IP_S5_vs_WCE_9545_WCE_S11_peak_1746
chr1	228491701	228492069	MACS/IP_9548_HA_IP_S8_vs_WCE_9548_WCE_S14_peak_1760,MACS/IP_9545_HA_IP_S5_vs_WCE_9545_WCE_S11_peak_1747
chr1	228521732	228522040	MACS/IP_9545_HA_IP_S5_vs_WCE_9545_WCE_S11_peak_1748,MACS/IP_9548_HA_IP_S8_vs_WCE_9548_WCE_S14_peak_1761
chr1	228624135	228624346	MACS/IP_9548_HA_IP_S8_vs_WCE_9548_WCE_S14_peak_1762
chr1	228699334	228699520	MACS/IP_9548_HA_IP_S8_vs_WCE_9548_WCE_S14_peak_1763
chr1	228704183	228704573	MACS/IP_9545_HA_IP_S5_vs_WCE_9545_WCE_S11_peak_1752,MACS/IP_9548_HA_IP_S8_vs_WCE_9548_WCE_S14_peak_1764
chr1	228806418	228806764	MACS/IP_9548_HA_IP_S8_vs_WCE_9548_WCE_S14_peak_1766,MACS/IP_9545_HA_IP_S5_vs_WCE_9545_WCE_S11_peak_1753
chr1	228849152	228849520	MACS/IP_9548_HA_IP_S8_vs_WCE_9548_WCE_S14_peak_1767
chr1	228888360	228888517	MACS/IP_9545_HA_IP_S5_vs_WCE_9545_WCE_S11_peak_1755
chr1	228908639	228908883	MACS/IP_9545_HA_IP_S5_vs_WCE_9545_WCE_S11_peak_1757
chr1	228913062	228913400	MACS/IP_9545_HA_IP_S5_vs_WCE_9545_WCE_S11_peak_1758,MACS/IP_9548_HA_IP_S8_vs_WCE_9548_WCE_S14_peak_1769
chr1	228964681	228964896	MACS/IP_9545_HA_IP_S5_vs_WCE_9545_WCE_S11_peak_1759
chr1	228965391	228965525	MACS/IP_9545_HA_IP_S5_vs_WCE_9545_WCE_S11_peak_1760
chr1	229379827	229380027	MACS/IP_9545_HA_IP_S5_vs_WCE_9545_WCE_S11_peak_1761
chr1	229427226	229427574	MACS/IP_9545_HA_IP_S5_vs_WCE_9545_WCE_S11_peak_1762,MACS/IP_9548_HA_IP_S8_vs_WCE_9548_WCE_S14_peak_1773
chr1	229480493	229480808	MACS/IP_9548_HA_IP_S8_vs_WCE_9548_WCE_S14_peak_1775,MACS/IP_9545_HA_IP_S5_vs_WCE_9545_WCE_S11_peak_1763
chr1	229494991	229495124	MACS/IP_9545_HA_IP_S5_vs_WCE_9545_WCE_S11_peak_1764
chr1	229786639	229786842	MACS/IP_9548_HA_IP_S8_vs_WCE_9548_WCE_S14_peak_1776,MACS/IP_9545_HA_IP_S5_vs_WCE_9545_WCE_S11_peak_1766
chr1	229798714	229799501	MACS/IP_9545_HA_IP_S5_vs_WCE_9545_WCE_S11_peak_1767,MACS/IP_9548_HA_IP_S8_vs_WCE_9548_WCE_S14_peak_1777
chr1	230027463	230027592	MACS/IP_9548_HA_IP_S8_vs_WCE_9548_WCE_S14_peak_1779
chr1	230159937	230160244	MACS/IP_9548_HA_IP_S8_vs_WCE_9548_WCE_S14_peak_1780,MACS/IP_9545_HA_IP_S5_vs_WCE_9545_WCE_S11_peak_1769
chr1	230219974	230220242	MACS/IP_9545_HA_IP_S5_vs_WCE_9545_WCE_S11_peak_1770
chr1	230251427	230251635	MACS/IP_9545_HA_IP_S5_vs_WCE_9545_WCE_S11_peak_1771,MACS/IP_9548_HA_IP_S8_vs_WCE_9548_WCE_S14_peak_1781
chr1	230406221	230406490	MACS/IP_9548_HA_IP_S8_vs_WCE_9548_WCE_S14_peak_1782,MACS/IP_9545_HA_IP_S5_vs_WCE_9545_WCE_S11_peak_1772
chr1	230529797	230530083	MACS/IP_9548_HA_IP_S8_vs_WCE_9548_WCE_S14_peak_1783
chr1	230577222	230577666	MACS/IP_9548_HA_IP_S8_vs_WCE_9548_WCE_S14_peak_1784,MACS/IP_9545_HA_IP_S5_vs_WCE_9545_WCE_S11_peak_1773
chr1	230668398	230668680	MACS/IP_9545_HA_IP_S5_vs_WCE_9545_WCE_S11_peak_1775,MACS/IP_9548_HA_IP_S8_vs_WCE_9548_WCE_S14_peak_1785
chr1	230760660	230761137	MACS/IP_9548_HA_IP_S8_vs_WCE_9548_WCE_S14_peak_1786,MACS/IP_9545_HA_IP_S5_vs_WCE_9545_WCE_S11_peak_1776
chr1	230882409	230882700	MACS/IP_9545_HA_IP_S5_vs_WCE_9545_WCE_S11_peak_1777,MACS/IP_9548_HA_IP_S8_vs_WCE_9548_WCE_S14_peak_1787
chr1	230902318	230902474	MACS/IP_9548_HA_IP_S8_vs_WCE_9548_WCE_S14_peak_1788
chr1	230913987	230914357	MACS/IP_9548_HA_IP_S8_vs_WCE_9548_WCE_S14_peak_1789,MACS/IP_9545_HA_IP_S5_vs_WCE_9545_WCE_S11_peak_1778
chr1	230947419	230947946	MACS/IP_9545_HA_IP_S5_vs_WCE_9545_WCE_S11_peak_1779,MACS/IP_9548_HA_IP_S8_vs_WCE_9548_WCE_S14_peak_1790
chr1	231019461	231019729	MACS/IP_9548_HA_IP_S8_vs_WCE_9548_WCE_S14_peak_1791
chr1	231174861	231175302	MACS/IP_9545_HA_IP_S5_vs_WCE_9545_WCE_S11_peak_1782,MACS/IP_9548_HA_IP_S8_vs_WCE_9548_WCE_S14_peak_1794
chr1	231192947	231193208	MACS/IP_9545_HA_IP_S5_vs_WCE_9545_WCE_S11_peak_1783
chr1	231288578	231288894	MACS/IP_9545_HA_IP_S5_vs_WCE_9545_WCE_S11_peak_1784
chr1	231338575	231338860	MACS/IP_9548_HA_IP_S8_vs_WCE_9548_WCE_S14_peak_1797,MACS/IP_9545_HA_IP_S5_vs_WCE_9545_WCE_S11_peak_1786
chr1	231394411	231395531	MACS/IP_9548_HA_IP_S8_vs_WCE_9548_WCE_S14_peak_1798,MACS/IP_9545_HA_IP_S5_vs_WCE_9545_WCE_S11_peak_1787
chr1	231609994	231610159	MACS/IP_9548_HA_IP_S8_vs_WCE_9548_WCE_S14_peak_1800
chr1	231622267	231622506	MACS/IP_9545_HA_IP_S5_vs_WCE_9545_WCE_S11_peak_1788,MACS/IP_9548_HA_IP_S8_vs_WCE_9548_WCE_S14_peak_1801
chr1	231638571	231638713	MACS/IP_9545_HA_IP_S5_vs_WCE_9545_WCE_S11_peak_1789
chr1	231796862	231797198	MACS/IP_9545_HA_IP_S5_vs_WCE_9545_WCE_S11_peak_1790
chr1	231864681	231865178	MACS/IP_9545_HA_IP_S5_vs_WCE_9545_WCE_S11_peak_1791,MACS/IP_9548_HA_IP_S8_vs_WCE_9548_WCE_S14_peak_1804
chr1	231923314	231923725	MACS/IP_9548_HA_IP_S8_vs_WCE_9548_WCE_S14_peak_1805,MACS/IP_9545_HA_IP_S5_vs_WCE_9545_WCE_S11_peak_1792
chr1	232011858	232012102	MACS/IP_9548_HA_IP_S8_vs_WCE_9548_WCE_S14_peak_1806
chr1	232059995	232060465	MACS/IP_9548_HA_IP_S8_vs_WCE_9548_WCE_S14_peak_1807,MACS/IP_9545_HA_IP_S5_vs_WCE_9545_WCE_S11_peak_1794
chr1	232132732	232133164	MACS/IP_9548_HA_IP_S8_vs_WCE_9548_WCE_S14_peak_1808
chr1	232364986	232365305	MACS/IP_9545_HA_IP_S5_vs_WCE_9545_WCE_S11_peak_1796,MACS/IP_9548_HA_IP_S8_vs_WCE_9548_WCE_S14_peak_1809
chr1	232383474	232383930	MACS/IP_9545_HA_IP_S5_vs_WCE_9545_WCE_S11_peak_1797,MACS/IP_9548_HA_IP_S8_vs_WCE_9548_WCE_S14_peak_1810
chr1	232410961	232411118	MACS/IP_9548_HA_IP_S8_vs_WCE_9548_WCE_S14_peak_1811
chr1	232440627	232440841	MACS/IP_9545_HA_IP_S5_vs_WCE_9545_WCE_S11_peak_1798,MACS/IP_9548_HA_IP_S8_vs_WCE_9548_WCE_S14_peak_1812
chr1	232555182	232555359	MACS/IP_9548_HA_IP_S8_vs_WCE_9548_WCE_S14_peak_1814
chr1	232628739	232628975	MACS/IP_9545_HA_IP_S5_vs_WCE_9545_WCE_S11_peak_1799
chr1	232706648	232706837	MACS/IP_9545_HA_IP_S5_vs_WCE_9545_WCE_S11_peak_1800,MACS/IP_9548_HA_IP_S8_vs_WCE_9548_WCE_S14_peak_1816
chr1	232806281	232806445	MACS/IP_9545_HA_IP_S5_vs_WCE_9545_WCE_S11_peak_1801
chr1	232811824	232812341	MACS/IP_9548_HA_IP_S8_vs_WCE_9548_WCE_S14_peak_1817,MACS/IP_9545_HA_IP_S5_vs_WCE_9545_WCE_S11_peak_1802
chr1	232837104	232837824	MACS/IP_9548_HA_IP_S8_vs_WCE_9548_WCE_S14_peak_1818,MACS/IP_9545_HA_IP_S5_vs_WCE_9545_WCE_S11_peak_1803
chr1	232890166	232890351	MACS/IP_9548_HA_IP_S8_vs_WCE_9548_WCE_S14_peak_1819,MACS/IP_9545_HA_IP_S5_vs_WCE_9545_WCE_S11_peak_1804
chr1	232956808	232957011	MACS/IP_9545_HA_IP_S5_vs_WCE_9545_WCE_S11_peak_1805
chr1	233051384	233051796	MACS/IP_9545_HA_IP_S5_vs_WCE_9545_WCE_S11_peak_1806
chr1	233055076	233055252	MACS/IP_9548_HA_IP_S8_vs_WCE_9548_WCE_S14_peak_1820,MACS/IP_9545_HA_IP_S5_vs_WCE_9545_WCE_S11_peak_1807
chr1	233055856	233056134	MACS/IP_9548_HA_IP_S8_vs_WCE_9548_WCE_S14_peak_1821
chr1	233086672	233086892	MACS/IP_9548_HA_IP_S8_vs_WCE_9548_WCE_S14_peak_1822
chr1	233087044	233087300	MACS/IP_9548_HA_IP_S8_vs_WCE_9548_WCE_S14_peak_1823,MACS/IP_9545_HA_IP_S5_vs_WCE_9545_WCE_S11_peak_1809
chr1	233128469	233128631	MACS/IP_9548_HA_IP_S8_vs_WCE_9548_WCE_S14_peak_1824
chr1	233247873	233248333	MACS/IP_9545_HA_IP_S5_vs_WCE_9545_WCE_S11_peak_1810,MACS/IP_9548_HA_IP_S8_vs_WCE_9548_WCE_S14_peak_1825
chr1	233308061	233308287	MACS/IP_9548_HA_IP_S8_vs_WCE_9548_WCE_S14_peak_1827
chr1	233377316	233377450	MACS/IP_9548_HA_IP_S8_vs_WCE_9548_WCE_S14_peak_1828
chr1	233415250	233415661	MACS/IP_9548_HA_IP_S8_vs_WCE_9548_WCE_S14_peak_1829,MACS/IP_9545_HA_IP_S5_vs_WCE_9545_WCE_S11_peak_1811
chr1	233442963	233443259	MACS/IP_9548_HA_IP_S8_vs_WCE_9548_WCE_S14_peak_1830,MACS/IP_9545_HA_IP_S5_vs_WCE_9545_WCE_S11_peak_1812
chr1	233539617	233539940	MACS/IP_9548_HA_IP_S8_vs_WCE_9548_WCE_S14_peak_1831,MACS/IP_9545_HA_IP_S5_vs_WCE_9545_WCE_S11_peak_1813
chr1	233544619	233544845	MACS/IP_9548_HA_IP_S8_vs_WCE_9548_WCE_S14_peak_1832,MACS/IP_9545_HA_IP_S5_vs_WCE_9545_WCE_S11_peak_1814
chr1	233634858	233635015	MACS/IP_9548_HA_IP_S8_vs_WCE_9548_WCE_S14_peak_1833
chr1	233637746	233638048	MACS/IP_9548_HA_IP_S8_vs_WCE_9548_WCE_S14_peak_1834,MACS/IP_9545_HA_IP_S5_vs_WCE_9545_WCE_S11_peak_1815
chr1	233694757	233694935	MACS/IP_9548_HA_IP_S8_vs_WCE_9548_WCE_S14_peak_1835
chr1	233717961	233718194	MACS/IP_9548_HA_IP_S8_vs_WCE_9548_WCE_S14_peak_1836,MACS/IP_9545_HA_IP_S5_vs_WCE_9545_WCE_S11_peak_1817
chr1	233843768	233843915	MACS/IP_9545_HA_IP_S5_vs_WCE_9545_WCE_S11_peak_1818
chr1	233877198	233877459	MACS/IP_9545_HA_IP_S5_vs_WCE_9545_WCE_S11_peak_1819,MACS/IP_9548_HA_IP_S8_vs_WCE_9548_WCE_S14_peak_1837
chr1	233888270	233888852	MACS/IP_9545_HA_IP_S5_vs_WCE_9545_WCE_S11_peak_1820,MACS/IP_9548_HA_IP_S8_vs_WCE_9548_WCE_S14_peak_1838
chr1	234026007	234026375	MACS/IP_9545_HA_IP_S5_vs_WCE_9545_WCE_S11_peak_1821
chr1	234091394	234091614	MACS/IP_9545_HA_IP_S5_vs_WCE_9545_WCE_S11_peak_1822
chr1	234108184	234108365	MACS/IP_9548_HA_IP_S8_vs_WCE_9548_WCE_S14_peak_1840,MACS/IP_9545_HA_IP_S5_vs_WCE_9545_WCE_S11_peak_1823
chr1	234128109	234128440	MACS/IP_9548_HA_IP_S8_vs_WCE_9548_WCE_S14_peak_1841,MACS/IP_9545_HA_IP_S5_vs_WCE_9545_WCE_S11_peak_1824
chr1	234179664	234180079	MACS/IP_9545_HA_IP_S5_vs_WCE_9545_WCE_S11_peak_1826,MACS/IP_9548_HA_IP_S8_vs_WCE_9548_WCE_S14_peak_1842
chr1	234182819	234183044	MACS/IP_9548_HA_IP_S8_vs_WCE_9548_WCE_S14_peak_1843,MACS/IP_9545_HA_IP_S5_vs_WCE_9545_WCE_S11_peak_1827
chr1	234210124	234210417	MACS/IP_9545_HA_IP_S5_vs_WCE_9545_WCE_S11_peak_1828,MACS/IP_9548_HA_IP_S8_vs_WCE_9548_WCE_S14_peak_1844
chr1	234224835	234225057	MACS/IP_9548_HA_IP_S8_vs_WCE_9548_WCE_S14_peak_1845
chr1	234386466	234386813	MACS/IP_9545_HA_IP_S5_vs_WCE_9545_WCE_S11_peak_1829
chr1	234405433	234405579	MACS/IP_9545_HA_IP_S5_vs_WCE_9545_WCE_S11_peak_1830
chr1	234556363	234556584	MACS/IP_9548_HA_IP_S8_vs_WCE_9548_WCE_S14_peak_1847,MACS/IP_9545_HA_IP_S5_vs_WCE_9545_WCE_S11_peak_1831
chr1	234574608	234574942	MACS/IP_9545_HA_IP_S5_vs_WCE_9545_WCE_S11_peak_1832,MACS/IP_9548_HA_IP_S8_vs_WCE_9548_WCE_S14_peak_1848
chr1	234598626	234598870	MACS/IP_9545_HA_IP_S5_vs_WCE_9545_WCE_S11_peak_1833,MACS/IP_9548_HA_IP_S8_vs_WCE_9548_WCE_S14_peak_1850
chr1	234696755	234697002	MACS/IP_9545_HA_IP_S5_vs_WCE_9545_WCE_S11_peak_1834,MACS/IP_9548_HA_IP_S8_vs_WCE_9548_WCE_S14_peak_1851
chr1	234740923	234741359	MACS/IP_9545_HA_IP_S5_vs_WCE_9545_WCE_S11_peak_1835,MACS/IP_9548_HA_IP_S8_vs_WCE_9548_WCE_S14_peak_1852
chr1	234777394	234777591	MACS/IP_9548_HA_IP_S8_vs_WCE_9548_WCE_S14_peak_1853,MACS/IP_9545_HA_IP_S5_vs_WCE_9545_WCE_S11_peak_1836
chr1	234831822	234832016	MACS/IP_9548_HA_IP_S8_vs_WCE_9548_WCE_S14_peak_1854
chr1	234874583	234874718	MACS/IP_9548_HA_IP_S8_vs_WCE_9548_WCE_S14_peak_1855
chr1	234982200	234982606	MACS/IP_9545_HA_IP_S5_vs_WCE_9545_WCE_S11_peak_1838,MACS/IP_9548_HA_IP_S8_vs_WCE_9548_WCE_S14_peak_1856
chr1	235074414	235074703	MACS/IP_9545_HA_IP_S5_vs_WCE_9545_WCE_S11_peak_1839
chr1	235091584	235091780	MACS/IP_9548_HA_IP_S8_vs_WCE_9548_WCE_S14_peak_1857,MACS/IP_9545_HA_IP_S5_vs_WCE_9545_WCE_S11_peak_1840
chr1	235159473	235159755	MACS/IP_9548_HA_IP_S8_vs_WCE_9548_WCE_S14_peak_1858,MACS/IP_9545_HA_IP_S5_vs_WCE_9545_WCE_S11_peak_1841
chr1	235276014	235276409	MACS/IP_9548_HA_IP_S8_vs_WCE_9548_WCE_S14_peak_1859,MACS/IP_9545_HA_IP_S5_vs_WCE_9545_WCE_S11_peak_1843
[truncated: 18,730 more rows]

## Sheet: Table3
ensembl	entrez	symbol	genename	mean.ZNF274KO	mean.WT	foldChange	padj	diffExpr
ENSG00000166923	26585	GREM1	gremlin 1, DAN family BMP antagonist	8277.22	401.131	20.6347	0.000114621	Yes
ENSG00000100097	3956	LGALS1	galectin 1	11587.2	783.099	14.7966	0.000114621	Yes
ENSG00000118523	1490	CCN2	cellular communication network factor 2	84267.5	11838.1	7.1183	0.000114621	Yes
ENSG00000136830	64855	NIBAN2	niban apoptosis regulator 2	16462.1	1586.53	10.3762	0.000114621	Yes
ENSG00000117152	5999	RGS4	regulator of G protein signaling 4	3723.56	162.178	22.9597	0.000140007	Yes
ENSG00000078114	10529	NEBL	nebulette	285.655	4864.9	-17.0307	0.000140007	Yes
ENSG00000110042	23220	DTX4	deltex E3 ubiquitin ligase 4	442.939	4055	-9.15476	0.000140007	Yes
ENSG00000108821	1277	COL1A1	collagen type I alpha 1 chain	72313.8	12463.6	5.80199	0.000140007	Yes
ENSG00000090339	3383	ICAM1	intercellular adhesion molecule 1	4515.18	439.068	10.2836	0.000140007	Yes
ENSG00000144810	1295	COL8A1	collagen type VIII alpha 1 chain	16552.9	1667.14	9.92896	0.000140007	Yes
ENSG00000096696	1832	DSP	desmoplakin	4210.14	437.323	9.62708	0.000140007	Yes
ENSG00000134013	4017	LOXL2	lysyl oxidase like 2	17098.3	2614.52	6.53975	0.000140007	Yes
ENSG00000126016	154796	AMOT	angiomotin	875.386	5318.69	-6.07582	0.000140007	Yes
ENSG00000174498	9543	IGDCC3	immunoglobulin superfamily DCC subclass member 3	181.726	2714.74	-14.9387	0.000143491	Yes
ENSG00000077238	3566	IL4R	interleukin 4 receptor	3739.24	202.909	18.4281	0.000143491	Yes
ENSG00000159200	1827	RCAN1	regulator of calcineurin 1	12174.2	1212.45	10.041	0.000143491	Yes
ENSG00000175928	57633	LRRN1	leucine rich repeat neuronal 1	265.817	3945.68	-14.8436	0.000143491	Yes
ENSG00000167244	3481	IGF2	insulin like growth factor 2	10748.2	95.4559	112.598	0.00014377	Yes
ENSG00000173546	1464	CSPG4	chondroitin sulfate proteoglycan 4	3610.5	250.409	14.4184	0.00014377	Yes
ENSG00000091136	3912	LAMB1	laminin subunit beta 1	19485.9	2017.72	9.65741	0.00014377	Yes
ENSG00000111145	2004	ELK3	ETS transcription factor ELK3	4664.6	625.858	7.45313	0.000147991	Yes
ENSG00000076356	5362	PLXNA2	plexin A2	4455.08	734.633	6.06435	0.000152291	Yes
ENSG00000148204	286204	CRB2	crumbs cell polarity complex component 2	76.8545	3173.35	-41.2903	0.000176141	Yes
ENSG00000111252	10019	SH2B3	SH2B adaptor protein 3	3190.61	259.946	12.2741	0.00017698	Yes
ENSG00000101144	655	BMP7	bone morphogenetic protein 7	546.68	5730.49	-10.4823	0.00017698	Yes
ENSG00000182492	633	BGN	biglycan	11323	182.859	61.9221	0.00017698	Yes
ENSG00000078018	4133	MAP2	microtubule associated protein 2	3034.43	21588.9	-7.11464	0.000184956	Yes
ENSG00000145423	6423	SFRP2	secreted frizzled related protein 2	307.92	4973.54	-16.1521	0.000205317	Yes
ENSG00000125844	6238	RRBP1	ribosome binding protein 1	7495.82	1501.85	4.99107	0.000208754	Yes
ENSG00000090530	55214	P3H2	prolyl 3-hydroxylase 2	8278.31	1750.12	4.73012	0.000208754	Yes
ENSG00000116285	54206	ERRFI1	ERBB receptor feedback inhibitor 1	5603.22	1230.2	4.55472	0.000219768	Yes
ENSG00000183044	18	ABAT	4-aminobutyrate aminotransferase	346.185	2383.86	-6.88609	0.000219768	Yes
ENSG00000188322	388228	SBK1	SH3 domain binding kinase 1	361.124	2307.19	-6.38891	0.000219768	Yes
ENSG00000134762	1825	DSC3	desmocollin 3	2081.61	82.1723	25.3323	0.000219768	Yes
ENSG00000240225	147947	ZNF542P	zinc finger protein 542, pseudogene	3287.41	650.81	5.05125	0.000219768	Yes
ENSG00000049323	4052	LTBP1	latent transforming growth factor beta binding protein 1	321.222	4851.08	-15.102	0.000219768	Yes
ENSG00000115594	3554	IL1R1	interleukin 1 receptor type 1	1557.73	102.842	15.1469	0.000219768	Yes
ENSG00000175084	1674	DES	desmin	3560.4	40.9599	86.9241	0.000219768	Yes
ENSG00000146648	1956	EGFR	epidermal growth factor receptor	3071.33	573.18	5.3584	0.000219768	Yes
ENSG00000106366	5054	SERPINE1	serpin family E member 1	36468.2	2369.74	15.3891	0.000219768	Yes
ENSG00000123496	3598	IL13RA2	interleukin 13 receptor subunit alpha 2	33.0127	1860.87	-56.3682	0.000219768	Yes
ENSG00000158710	8407	TAGLN2	transgelin 2	14952.1	3756.87	3.97992	0.000232799	Yes
ENSG00000122861	5328	PLAU	plasminogen activator, urokinase	8083.27	291.704	27.7105	0.000232799	Yes
ENSG00000038427	1462	VCAN	versican	2702.06	10981.1	-4.06397	0.000232799	Yes
ENSG00000167614	57348	TTYH1	tweety family member 1	33.5838	3245.2	-96.6302	0.000235757	Yes
ENSG00000198910	3897	L1CAM	L1 cell adhesion molecule	7510.16	1607.58	4.67171	0.000235757	Yes
ENSG00000117069	81849	ST6GALNAC5	ST6 N-acetylgalactosaminide alpha-2,6-sialyltransferase 5	14.159	2465.77	-174.149	0.000241158	Yes
ENSG00000137726	53826	FXYD6	FXYD domain containing ion transport regulator 6	812.222	3402.69	-4.18937	0.000244986	Yes
ENSG00000171724	57687	VAT1L	vesicle amine transport 1 like	160.022	1855.47	-11.5951	0.000244986	Yes
ENSG00000143322	27	ABL2	ABL proto-oncogene 2, non-receptor tyrosine kinase	4292.18	1207.13	3.55568	0.000256085	Yes
ENSG00000162909	824	CAPN2	calpain 2	15415.1	4129.23	3.73317	0.000256085	Yes
ENSG00000138166	1847	DUSP5	dual specificity phosphatase 5	1297.15	167.416	7.74807	0.000256085	Yes
ENSG00000166025	154810	AMOTL1	angiomotin like 1	13212.8	3815.48	3.46296	0.000256085	Yes
ENSG00000175183	1466	CSRP2	cysteine and glycine rich protein 2	1358.69	5974.8	-4.39748	0.000256085	Yes
ENSG00000177469	284119	CAVIN1	caveolae associated protein 1	9911.8	3257.62	3.04265	0.000256085	Yes
ENSG00000108854	64750	SMURF2	SMAD specific E3 ubiquitin protein ligase 2	3766.59	790.872	4.76258	0.000256085	Yes
ENSG00000130164	3949	LDLR	low density lipoprotein receptor	7372.39	2161.09	3.41142	0.000256085	Yes
ENSG00000011422	5329	PLAUR	plasminogen activator, urokinase receptor	3006.64	84.2383	35.6921	0.000256085	Yes
ENSG00000150938	51232	CRIM1	cysteine rich transmembrane BMP regulator 1	7559.34	2184.56	3.46035	0.000256085	Yes
ENSG00000075420	64778	FNDC3B	fibronectin type III domain containing 3B	6504.48	1180.97	5.50774	0.000256085	Yes
ENSG00000181449	6657	SOX2	SRY-box transcription factor 2	344.295	4634.32	-13.4603	0.000256085	Yes
ENSG00000163453	3490	IGFBP7	insulin like growth factor binding protein 7	1253.42	80.3465	15.6001	0.000256085	Yes
ENSG00000138758	55752	SEPTIN11	septin 11	58324.8	16726.5	3.48698	0.000256085	Yes
ENSG00000164199	84059	ADGRV1	adhesion G protein-coupled receptor V1	57.1998	1123.71	-19.6453	0.000256085	Yes
ENSG00000113083	4015	LOX	lysyl oxidase	10396.6	504.233	20.6187	0.000256085	Yes
ENSG00000135074	8728	ADAM19	ADAM metallopeptidase domain 19	4903.6	1126.01	4.35485	0.000256085	Yes
ENSG00000196338	54413	NLGN3	neuroligin 3	102.682	1147.81	-11.1783	0.000256085	Yes
ENSG00000197956	6277	S100A6	S100 calcium binding protein A6	3044.55	688.374	4.42281	0.000268507	Yes
ENSG00000146122	23500	DAAM2	dishevelled associated activator of morphogenesis 2	1955.78	260.527	7.50702	0.00027334	Yes
ENSG00000162551	249	ALPL	alkaline phosphatase, biomineralization associated	85.3921	1237.69	-14.4942	0.000285751	Yes
ENSG00000197746	5660	PSAP	prosaposin	3194.03	9583.18	-3.00034	0.000285751	Yes
ENSG00000173706	57493	HEG1	heart development protein with EGF like domains 1	14557.2	4121.98	3.5316	0.000285751	Yes
ENSG00000137962	9411	ARHGAP29	Rho GTPase activating protein 29	6837.02	1363.56	5.01408	0.00028631	Yes
ENSG00000118298	23632	CA14	carbonic anhydrase 14	86.6481	907.758	-10.4764	0.00028631	Yes
ENSG00000161638	3678	ITGA5	integrin subunit alpha 5	10459.5	2633.05	3.9724	0.00028631	Yes
ENSG00000165821	6297	SALL2	spalt like transcription factor 2	1510.23	6951.86	-4.60318	0.00028631	Yes
ENSG00000092068	23428	SLC7A8	solute carrier family 7 member 8	451.369	1934.95	-4.28685	0.00028631	Yes
ENSG00000092445	7301	TYRO3	TYRO3 protein tyrosine kinase	692.183	2853.49	-4.12245	0.00028631	Yes
ENSG00000178726	7056	THBD	thrombomodulin	1963.22	25.2182	77.8492	0.00028631	Yes
ENSG00000075043	3785	KCNQ2	potassium voltage-gated channel subfamily Q member 2	36.7084	856.454	-23.3313	0.00028631	Yes
ENSG00000112893	4124	MAN2A1	mannosidase alpha class 2A member 1	7080.96	1612.24	4.392	0.00028631	Yes
ENSG00000128594	64101	LRRC4	leucine rich repeat containing 4	66.049	1118.12	-16.9287	0.00028631	Yes
ENSG00000142871	3491	CCN1	cellular communication network factor 1	21046.6	4080.48	5.15787	0.00029791	Yes
[truncated: 20,848 more rows]

## Sheet: Table4
name	ID	WT_ZNF274_HA_vs_WT_HA_p.val	WT_ZNF274_HA_vs_WT_HA_p.adj	WT_ZNF274_HA_vs_WT_HA_significant	WT_ZNF274_HA_vs_WT_HA_ratio	WT_HA_centered	WT_ZNF274_HA_centered
[truncated: 3,436 more rows]

[truncated: 2 more sheets: Table5, Table6]
